# Supplementary material for: Key regulatory roles of PRDM1 in human NK-cell differentiation and activation
Source: Leukemia. 2025 Dec 9;40(1):199–210. doi: 10.1038/s41375-025-02815-z (PMC12789010; doi:10.1038/s41375-025-02815-z)
Supplement: Supplementary file 3 — Supplementary Tables [file 41375_2025_2815_MOESM3_ESM.xlsx]

## Sheet: RNAseq_NK_PRDM1KO_vs_WT
Supplementary Table 1. RNA-seq comparing DEGs between PRDM1 KO and WT human NK-cells
Gene	baseMean	log2FoldChange	lfcSE	stat	pvalue	padj
CDH17	1314.15	-7.90012	0.997785	-7.91766	2.42e-15	4.32e-11
GADD45G	147.165	-4.64236	0.655221	-7.08517	1.39e-12	1.21e-08
FGFR1	2910.36	3.88264	0.552149	7.03188	2.04e-12	1.21e-08
GEM	790.215	-5.86192	0.902887	-6.49242	8.45e-11	3.77e-07
CRISPLD1	111.704	8.0988	1.27455	6.35426	2.09e-10	7.47e-07
CCR4	1356.78	6.27162	0.999281	6.27613	3.47e-10	1.03e-06
IMPA2	235.006	1.96408	0.329726	5.95669	2.57e-09	6.56e-06
TLR4	740.67	8.21506	1.38772	5.91981	3.22e-09	7.19e-06
GPR82	114.478	3.51716	0.607123	5.79317	6.91e-09	1.37e-05
RHOH	1191.61	-1.23486	0.217891	-5.66733	1.45e-08	2.44e-05
AL391832.2	21.8493	4.11249	0.726415	5.66135	1.5e-08	2.44e-05
IGFBP4	841.246	4.38983	0.813825	5.39407	6.89e-08	9.5e-05
TP63	38.1403	4.45254	0.825611	5.39303	6.93e-08	9.5e-05
DNAH14	37.7996	2.43945	0.455526	5.35524	8.54e-08	0.0001029
RASGRP3	194.964	-3.1992	0.597873	-5.35098	8.75e-08	0.0001029
RGL1	238.064	3.18935	0.597119	5.34124	9.23e-08	0.0001029
NELL2	635.443	-3.48271	0.654154	-5.32399	1.02e-07	0.000106503
BICDL1	354.171	-2.3554	0.443826	-5.30704	1.11e-07	0.000106824
POU2F2	257.472	-1.62177	0.305811	-5.30318	1.14e-07	0.000106824
KLRA1P	751.001	-3.50124	0.662734	-5.28303	1.27e-07	0.000113311
EMP1	28.2713	-4.92185	0.934192	-5.26857	1.37e-07	0.00011677
FCGBP	163.925	-2.9468	0.560441	-5.25801	1.46e-07	0.000118056
TIAM1	1692.71	-3.78131	0.725641	-5.21099	1.88e-07	0.000145657
UGGT2	141.1	2.81716	0.541595	5.2016	1.98e-07	0.000146825
RCBTB2	6236.96	-2.77932	0.535635	-5.18883	2.12e-07	0.000150967
PLXNA1	1588.82	-5.42987	1.04948	-5.17384	2.29e-07	0.000156654
PLS3	226.026	4.22266	0.817145	5.16757	2.37e-07	0.000156654
EEPD1	76.7516	3.34799	0.651186	5.14138	2.73e-07	0.000167632
SYPL1	1036.76	2.46094	0.479128	5.13628	2.8e-07	0.000167632
MGST1	796.008	3.23276	0.62954	5.13512	2.82e-07	0.000167632
NCF2	165.029	3.29449	0.644385	5.1126	3.18e-07	0.00018281
AARD	45.7148	3.37408	0.662578	5.09236	3.54e-07	0.000197098
POLR3G	344.515	2.27951	0.448427	5.08335	3.71e-07	0.000200416
GNAO1	398.198	4.30168	0.853029	5.04283	4.59e-07	0.000240617
CDCA7	2568.44	2.78829	0.556324	5.01199	5.39e-07	0.000274503
PDIK1L	648.847	0.839792	0.167952	5.0002	5.73e-07	0.000283729
AL391832.3	13.4201	5.02942	1.02397	4.91168	9.03e-07	0.000433145
FNDC3B	1234.01	-1.32047	0.269077	-4.90741	9.23e-07	0.000433145
MBOAT1	298.125	1.67301	0.343567	4.86953	1.12e-06	0.000511562
BCL2	4792.41	-1.21549	0.250324	-4.85568	1.2e-06	0.000534933
MCC	430.265	-2.55544	0.527122	-4.8479	1.25e-06	0.000542771
FN1	309.251	-4.32317	0.904391	-4.7802	1.75e-06	0.000743652
NEDD9	3242.62	-1.09986	0.231164	-4.7579	1.96e-06	0.000811347
JADE3	69.1669	3.19005	0.671562	4.75019	2.03e-06	0.000823755
CLNK	311.137	-3.04791	0.642427	-4.74437	2.09e-06	0.000828974
NEXN	152.766	4.11752	0.872443	4.71953	2.36e-06	0.000916543
CEACAM1	513.028	-3.69642	0.785868	-4.70361	2.56e-06	0.000969931
PLXNA2	37.1528	-4.20756	0.896633	-4.69262	2.7e-06	0.0010022
ERBB3	79.8604	-2.72479	0.584913	-4.65846	3.19e-06	0.00115961
C3orf80	14.18	5.70621	1.2274	4.64903	3.33e-06	0.00118958
AC018552.3	195.348	-2.74531	0.592177	-4.63597	3.55e-06	0.00123233
PRDM1	12249.5	2.32224	0.50117	4.63364	3.59e-06	0.00123233
PARVB	926.113	0.851653	0.184702	4.61096	4.01e-06	0.00134877
CMTM7	637.856	1.1547	0.25096	4.60115	4.2e-06	0.00138773
AL357033.3	56.8969	-2.24221	0.488806	-4.58712	4.49e-06	0.00140879
C17orf51	209.638	2.10401	0.458825	4.58565	4.53e-06	0.00140879
CPPED1	1782.74	3.02821	0.660663	4.58359	4.57e-06	0.00140879
ITGB2	17027.8	-1.83996	0.401468	-4.58309	4.58e-06	0.00140879
CCR2	924.465	-1.73657	0.379325	-4.57806	4.69e-06	0.00141864
FBN1	303.016	-3.26367	0.71427	-4.56924	4.89e-06	0.00145502
BATF3	913.026	2.50918	0.550277	4.55986	5.12e-06	0.00149662
SORD	102.51	1.73687	0.381466	4.55314	5.28e-06	0.00152021
MOB3B	66.7486	4.44069	0.97602	4.54979	5.37e-06	0.00152021
TRDV1	144.495	-10.1929	2.24322	-4.54387	5.52e-06	0.00153909
HIST1H4H	73.6636	-1.27547	0.280921	-4.54032	5.62e-06	0.00154122
STK17B	14786.4	-1.08658	0.239585	-4.53525	5.75e-06	0.00155477
MYOF	1066.57	3.53151	0.779479	4.5306	5.88e-06	0.00156568
ENC1	236.446	2.75455	0.608903	4.52379	6.07e-06	0.00159316
C3orf52	57.4777	2.25122	0.497986	4.52066	6.16e-06	0.00159343
ADRB1	167.911	-3.945	0.87401	-4.51368	6.37e-06	0.00160495
L1CAM	50.0838	-3.22692	0.715312	-4.51121	6.45e-06	0.00160495
FAXC	45.8545	4.80287	1.06491	4.51012	6.48e-06	0.00160495
CCR7	1773.06	3.56555	0.792128	4.50122	6.76e-06	0.00165067
YBX3	2531.96	1.00167	0.22308	4.4902	7.12e-06	0.00171497
PAG1	4663.25	-2.03258	0.453127	-4.48568	7.27e-06	0.0017284
IRAK3	556.827	1.99897	0.446748	4.47449	7.66e-06	0.0017974
PM20D2	669.633	1.44718	0.323647	4.47149	7.77e-06	0.00179916
LOXL3	106.668	2.37611	0.532377	4.46322	8.07e-06	0.00184103
AIM2	141.654	1.94479	0.4362	4.45849	8.25e-06	0.00184103
IMPDH2	3707.42	1.51587	0.340005	4.45838	8.26e-06	0.00184103
STEAP3	80.0539	3.56135	0.800596	4.44837	8.65e-06	0.00190514
RPS20P22	12.125	4.09221	0.920593	4.44519	8.78e-06	0.00190995
CHPF2	1356.14	-0.882982	0.199175	-4.43321	9.28e-06	0.00198373
SEMA3A	112.904	3.4173	0.771079	4.43184	9.34e-06	0.00198373
LINC01694	78.2609	3.35047	0.756683	4.42784	9.52e-06	0.00198506
CXCR6	1865.6	-2.40726	0.543813	-4.42662	9.57e-06	0.00198506
SIM1	44.2474	-5.02363	1.13607	-4.42192	9.78e-06	0.00200551
NCR2	574.365	-4.68819	1.06332	-4.40902	1.04e-05	0.00210448
ADAMTS17	16.0353	-4.69004	1.06507	-4.40351	1.07e-05	0.00213448
FCRL6	127.513	-4.25642	0.970805	-4.38442	1.16e-05	0.00230456
KLHL4	11.0044	-5.87678	1.34286	-4.37633	1.21e-05	0.00234344
NPM3	399.147	1.74169	0.39801	4.37599	1.21e-05	0.00234344
C3AR1	373.961	-1.90921	0.436844	-4.37047	1.24e-05	0.00237764
TNFSF11	304.526	3.60684	0.826058	4.36633	1.26e-05	0.00239729
MYO7B	14.0728	7.16565	1.65401	4.33228	1.48e-05	0.00277047
AC004585.1	446.514	2.21363	0.511343	4.32905	1.5e-05	0.00278211
ZNF75D	722.211	-1.13313	0.262535	-4.31609	1.59e-05	0.00292005
RTL3	31.7102	2.12542	0.493433	4.30741	1.65e-05	0.00300599
TRAP1	1156.17	1.4678	0.34109	4.30326	1.68e-05	0.00303205
ANK2	28.7769	3.33014	0.774817	4.29797	1.72e-05	0.00307428
BCAT1	4130.6	2.36899	0.551695	4.29403	1.75e-05	0.00309836
PLA2G4A	168.913	2.4849	0.579035	4.29144	1.78e-05	0.00310392
HILPDA	94.3788	2.08723	0.489843	4.26102	2.03e-05	0.00352367
PLXNB1	187.619	-2.23819	0.526513	-4.25096	2.13e-05	0.00365025
AL356273.3	148.052	-1.85748	0.437741	-4.24333	2.2e-05	0.00374071
IGFBP3	40.2412	-5.45242	1.288	-4.23323	2.3e-05	0.00382268
TNFRSF4	125.53	-3.11158	0.735458	-4.2308	2.33e-05	0.00382268
AL353597.3	5.17993	-5.97316	1.41227	-4.22949	2.34e-05	0.00382268
KL	29.4193	4.54572	1.07502	4.22851	2.35e-05	0.00382268
EBPL	314.805	1.12483	0.266062	4.2277	2.36e-05	0.00382268
HHLA2	364.578	3.37376	0.798341	4.22597	2.38e-05	0.00382268
B3GALT2	32.0394	-3.14548	0.74481	-4.22319	2.41e-05	0.0038356
RYR1	67.5845	-2.69339	0.641708	-4.19722	2.7e-05	0.0041916
FKBP5	1562.98	2.35473	0.56113	4.1964	2.71e-05	0.0041916
DFNA5	118.794	4.80468	1.1451	4.19585	2.72e-05	0.0041916
KLF2	1259.55	2.36118	0.562828	4.19521	2.73e-05	0.0041916
ESR1	42.7914	-1.79049	0.426997	-4.19322	2.75e-05	0.00419237
PLA2G4C	78.1377	-2.32322	0.55559	-4.18154	2.9e-05	0.00437615
USP6NL	12.7906	4.54373	1.0909	4.16512	3.11e-05	0.00466397
LDLRAD3	17.9891	3.65849	0.879766	4.15848	3.2e-05	0.00473229
KAT2B	4441.78	-1.51526	0.364639	-4.1555	3.25e-05	0.00473229
AC087623.2	14.1833	2.95951	0.712387	4.15436	3.26e-05	0.00473229
APOL6	7721.98	-0.818429	0.197072	-4.15295	3.28e-05	0.00473229
SCARB1	535.594	2.18725	0.526744	4.15239	3.29e-05	0.00473229
SEH1L	1063.91	1.7763	0.428066	4.1496	3.33e-05	0.00475211
UTS2B	59.5848	4.70117	1.13505	4.14182	3.45e-05	0.00487728
ZC3H12A	511.627	-1.4628	0.353889	-4.13349	3.57e-05	0.00501186
LINC02362	37.8251	-2.68769	0.650466	-4.13195	3.6e-05	0.00501186
CASP6	882.51	1.40117	0.340025	4.1208	3.78e-05	0.00521992
PPAT	924.976	1.24352	0.302019	4.11736	3.83e-05	0.00525762
MGAT3	437.991	-2.69304	0.655015	-4.11141	3.93e-05	0.00533316
RNF144A-AS1	98.8219	-3.53785	0.860675	-4.11055	3.95e-05	0.00533316
AC092123.2	148.876	-1.21738	0.296305	-4.10854	3.98e-05	0.00533932
TCEA3	18.7191	4.6947	1.1435	4.10555	4.03e-05	0.00536848
HPDL	75.2284	2.31462	0.564086	4.10332	4.07e-05	0.0053805
CNTNAP1	23.0867	-2.1016	0.51268	-4.09924	4.15e-05	0.00543592
HSPD1	10262.9	1.86788	0.456236	4.09412	4.24e-05	0.00551682
DENND5A	1556.98	2.18734	0.535354	4.08577	4.39e-05	0.00566293
LINC01021	37.059	-4.59228	1.12427	-4.08469	4.41e-05	0.00566293
RIPK3	237.95	-1.48795	0.364476	-4.08245	4.46e-05	0.00567023
SYNPO2	33.5474	-1.78477	0.437419	-4.08022	4.5e-05	0.00567023
HIST1H3E	68.3407	-1.77418	0.434978	-4.07879	4.53e-05	0.00567023
MOK	62.4095	-2.30233	0.5646	-4.0778	4.55e-05	0.00567023
AL135818.2	100.313	-1.37579	0.337568	-4.07558	4.59e-05	0.00568477
HAVCR2	3802.62	-1.27605	0.313768	-4.06687	4.76e-05	0.00586076
KCNJ2	6.80989	5.38098	1.32937	4.04777	5.17e-05	0.00631645
C5orf30	460.268	0.881671	0.21791	4.04604	5.21e-05	0.00632007
CHRM3-AS2	888.145	-1.2154	0.30063	-4.04284	5.28e-05	0.00634187
SCN9A	377.852	3.93366	0.97318	4.04207	5.3e-05	0.00634187
KIAA0355	200.285	-1.44974	0.358991	-4.03836	5.38e-05	0.00639992
SACS	3968.5	0.873178	0.21716	4.0209	5.8e-05	0.0068062
GCNT7	14.5988	-1.95363	0.485883	-4.02078	5.8e-05	0.0068062
PCDH8	159.899	6.36027	1.58592	4.01046	6.06e-05	0.00700056
CD8A	1413.65	-2.78965	0.69575	-4.00956	6.08e-05	0.00700056
PPARGC1B	171.588	1.9386	0.483498	4.00953	6.08e-05	0.00700056
CCR5	5538.05	-1.38176	0.344754	-4.00796	6.12e-05	0.00700202
TRABD2A	437.671	2.10315	0.525159	4.00478	6.21e-05	0.0070516
BAG2	632.676	1.42153	0.355305	4.00087	6.31e-05	0.00711773
VSTM2L	44.728	-4.05729	1.01443	-3.99958	6.35e-05	0.00711773
XKR3	8.39184	-6.06555	1.52479	-3.97797	6.95e-05	0.00767995
CA10	9.35606	-6.23166	1.56708	-3.9766	6.99e-05	0.00767995
NECAB3	211.447	-1.15446	0.290342	-3.9762	7e-05	0.00767995
FGD4	129.076	-3.23019	0.812494	-3.97564	7.02e-05	0.00767995
ITGB2-AS1	485.754	-3.1285	0.789527	-3.9625	7.42e-05	0.00801814
WEE1	1348.09	0.800871	0.202114	3.96247	7.42e-05	0.00801814
CD40LG	116.322	-1.8491	0.467674	-3.95383	7.69e-05	0.00826323
TFEC	178.113	2.73329	0.69215	3.94898	7.85e-05	0.00838189
AL022067.1	26.6515	2.39836	0.607919	3.9452	7.97e-05	0.00846456
FDX1	1113.46	1.43822	0.364987	3.94048	8.13e-05	0.00857732
ADAMTS15	6.90394	5.4016	1.37125	3.93919	8.18e-05	0.00857732
CPNE7	96.3708	-3.33017	0.846396	-3.93453	8.34e-05	0.00869025
TRIM58	331.251	2.03198	0.516668	3.93286	8.39e-05	0.00869025
AC004906.1	8.16422	-2.77401	0.705523	-3.93185	8.43e-05	0.00869025
JAG2	281.157	-2.84612	0.724253	-3.92974	8.5e-05	0.00871649
LINC01943	84.9061	2.92132	0.744004	3.92648	8.62e-05	0.00878485
AC093157.1	76.3961	1.32847	0.338778	3.92136	8.81e-05	0.00892265
AC120049.1	21.7762	-1.7754	0.453519	-3.91471	9.05e-05	0.00912029
NPIPB12	7.72124	-3.7367	0.956271	-3.90758	9.32e-05	0.00934103
AL357033.4	274.352	-1.99763	0.511565	-3.90494	9.42e-05	0.00939048
SMPD3	421.449	-3.99233	1.02326	-3.90157	9.56e-05	0.00946959
C1QBP	2599.59	1.7043	0.439142	3.88098	0.000104038	0.0102515
ADA2	2949.3	-1.92928	0.49758	-3.87732	0.000105612	0.0103494
SCD	4237.2	1.28576	0.331831	3.87476	0.000106732	0.010402
NOS3	70.2637	3.60091	0.930841	3.86845	0.000109531	0.0106168
TWIST1	19.033	2.34403	0.6064	3.86549	0.000110866	0.0106881
RMI2	595.896	1.29259	0.334733	3.86157	0.00011266	0.0108026
PLXNA3	853.279	-2.16605	0.56133	-3.85878	0.000113956	0.0108685
HIST1H2AC	340.877	-1.82221	0.4727	-3.8549	0.000115778	0.0109835
ZNF778	327.277	-0.830053	0.215556	-3.85075	0.000117757	0.0110997
NLN	431.62	2.13998	0.555995	3.84893	0.000118636	0.0110997
TM6SF1	380.855	-0.828895	0.215384	-3.84844	0.00011887	0.0110997
CREG1	1225.96	1.2713	0.33082	3.84288	0.000121597	0.0112872
KCTD12	66.2987	3.84578	1.00109	3.8416	0.000122233	0.0112872
FAM167A	138.798	2.37147	0.617487	3.84051	0.000122777	0.0112872
SLC25A37	369.995	1.03023	0.268825	3.83236	0.000126919	0.0116082
TP53INP2	158.078	-1.16991	0.305765	-3.82618	0.000130146	0.0118426
POF1B	6.97176	-5.80203	1.51818	-3.8217	0.000132537	0.011999
C3orf58	873.15	0.597382	0.156397	3.81965	0.000133643	0.012038
OR2W3	25.4544	2.29299	0.602003	3.80894	0.000139565	0.0125082
HSPD1P1	258.46	1.96015	0.514909	3.80678	0.000140787	0.0125547
ENPEP	52.9061	-3.16188	0.831628	-3.80204	0.000143512	0.012734
ZNF252P	176.101	-1.31962	0.347571	-3.79669	0.000146642	0.0129473
NHSL1	21.5705	1.91092	0.503579	3.79467	0.000147843	0.0129891
DMRT2	39.4928	-2.63691	0.695347	-3.79222	0.000149306	0.0130533
LINC01163	27.9471	-2.54956	0.673627	-3.78482	0.000153817	0.0133821
ANKRD18B	91.5281	3.02884	0.800867	3.78196	0.0001556	0.0134715
GPR171	3814.01	-0.838494	0.221795	-3.78049	0.000156522	0.0134858
ZNF485	55.7248	2.0629	0.547125	3.77043	0.000162967	0.0139489
PHKA1	142.403	1.6513	0.438049	3.76967	0.000163461	0.0139489
TJP3	33.9152	-2.3905	0.635615	-3.76092	0.00016929	0.0143775
ANKRD12	4375.93	-0.871343	0.231783	-3.75931	0.000170386	0.014402
FMNL3	4063.29	-1.03916	0.277157	-3.74935	0.000177293	0.0149152
TP53I11	10.9144	-2.37912	0.635002	-3.74664	0.000179219	0.0149568
FABP5	161.407	2.02589	0.540771	3.7463	0.000179465	0.0149568
UBE2Q2	2071.76	1.11687	0.298495	3.74167	0.000182804	0.0151643
RCC1	1991.79	1.43024	0.382664	3.7376	0.000185786	0.0152855
DMPK	197.476	-1.83141	0.49003	-3.73734	0.00018598	0.0152855
DDX31	450.943	0.832526	0.222969	3.73382	0.000188594	0.0153491
EPB41L4A	37.9754	-1.93122	0.517268	-3.7335	0.00018884	0.0153491
TNFRSF19	7.78339	3.81445	1.02186	3.73284	0.000189336	0.0153491
ATIC	2447.32	1.19811	0.321197	3.73016	0.000191362	0.0154431
NARS2	427.115	1.12886	0.303031	3.72523	0.000195135	0.0156235
ATP6V0A1	83.5669	-3.58201	0.961704	-3.72465	0.000195584	0.0156235
SLC6A16	68.6011	-1.58625	0.426079	-3.72289	0.000196955	0.0156235
HSPA4L	59.7544	3.01115	0.808861	3.7227	0.000197101	0.0156235
RAB11FIP5	329.134	2.13151	0.573367	3.71753	0.000201184	0.0158766
PROSER2	11.993	4.44729	1.1967	3.71629	0.000202166	0.0158839
LINC02341	62.8193	3.1361	0.844879	3.7119	0.00020571	0.0160914
SIRT2	1568.14	-0.719311	0.19406	-3.70664	0.000210025	0.0163572
TJP2	974.844	0.952464	0.257054	3.70531	0.000211133	0.016372
WASF3	10.032	3.35925	0.908612	3.69712	0.000218057	0.0168357
SYNGR3	378.169	-1.41348	0.382606	-3.69434	0.000220455	0.0169475
IER5	3801	-0.744083	0.201565	-3.69153	0.000222909	0.0170596
FUCA1	2264.42	-1.55132	0.420357	-3.69049	0.000223826	0.0170596
FILIP1L	85.2664	-3.50552	0.950523	-3.68799	0.000226033	0.0171544
MAGEH1	295.573	-1.52342	0.41323	-3.6866	0.00022727	0.0171753
ISM1	11.4539	3.51944	0.957243	3.67664	0.000236325	0.0177842
HECW2	265.918	2.76225	0.751929	3.67356	0.000239197	0.0179247
RNF207	345.119	-1.72401	0.469591	-3.6713	0.000241321	0.0179486
APOL1	2002.52	-0.799656	0.217826	-3.67108	0.000241529	0.0179486
WARS2	304.022	1.02854	0.280375	3.66843	0.000244047	0.0180605
SAV1	158.863	1.52332	0.416624	3.65633	0.000255848	0.0188556
SLC34A1	19.1498	2.61834	0.717252	3.65052	0.000261711	0.0192083
AL157935.1	13.0931	-2.96448	0.812715	-3.64763	0.000264673	0.0193461
ATP8B2	1561.22	-1.90747	0.523158	-3.64607	0.000266283	0.0193843
DISC1	55.2847	1.71849	0.4715	3.64472	0.000267681	0.0194069
IPO5	6014.02	1.25945	0.345834	3.64176	0.000270784	0.0195524
TMEM55A	104.796	1.242	0.341645	3.63534	0.000277619	0.019965
SEMA3F-AS1	46.2616	-1.35074	0.371721	-3.63373	0.000279351	0.0200089
KTN1-AS1	18.9559	1.76881	0.487329	3.62959	0.000283867	0.0202511
LIN37	39.339	-1.30074	0.358478	-3.62852	0.000285051	0.0202545
OLFM4	5.58415	5.83949	1.6099	3.62723	0.000286477	0.0202751
HPSE	412.194	-1.68288	0.464093	-3.62617	0.000287652	0.0202778
TAF4B	272.07	1.22241	0.337257	3.62457	0.000289444	0.0203238
AC098613.1	6.50297	-2.64257	0.729502	-3.62244	0.000291841	0.0204117
KIAA1324	122.283	-2.65461	0.733268	-3.62024	0.000294327	0.0204957
WDR45	591.245	-0.899108	0.248532	-3.61767	0.000297263	0.0204957
SIGLEC10	234.816	-2.83713	0.784429	-3.61681	0.00029826	0.0204957
PLTP	37.725	1.54253	0.426526	3.6165	0.000298613	0.0204957
H1F0	201.838	-2.0828	0.575986	-3.61605	0.000299132	0.0204957
CEP104	1325.06	-0.520936	0.144103	-3.61502	0.000300326	0.0204957
FAM53B	521.257	-1.06505	0.294672	-3.61436	0.000301087	0.0204957
NNAT	15.0473	-2.08504	0.577135	-3.61275	0.000302967	0.0205453
RHD	12.677	-2.23798	0.62048	-3.60685	0.000309932	0.0209352
HIST1H4I	83.8114	-1.21992	0.338337	-3.60564	0.000311382	0.0209352
NFS1	443.073	0.595146	0.165092	3.60493	0.000312238	0.0209352
NLRP3	110.653	4.18645	1.16214	3.60238	0.000315323	0.0209616
RCCD1	347.289	0.900334	0.249932	3.60232	0.00031539	0.0209616
CDCA7L	758.136	1.56481	0.434533	3.60113	0.000316835	0.0209616
SKP2	674.119	0.870033	0.241627	3.60072	0.000317332	0.0209616
LDHAP3	64.002	1.54294	0.429113	3.59565	0.000323586	0.0212958
ETV7	20.9319	-2.41894	0.673262	-3.59287	0.00032706	0.0213749
LRRC49	12.4217	3.85977	1.07455	3.59198	0.000328173	0.0213749
COPG2	681.517	0.932132	0.259546	3.59139	0.000328917	0.0213749
LINC00996	680.45	-1.68436	0.469084	-3.59075	0.00032973	0.0213749
MMP15	46.7739	2.23046	0.621313	3.58992	0.000330781	0.0213749
PAICSP4	26.7504	1.88927	0.526566	3.58792	0.000333331	0.0214619
MB	41.1259	-3.8089	1.06248	-3.58493	0.000337175	0.0215254
ARHGEF12	2899.07	-2.09132	0.583408	-3.58466	0.000337512	0.0215254
AL355916.2	20.5489	-1.6375	0.457048	-3.58277	0.000339972	0.0215254
LINC02520	5.99113	-3.32422	0.928217	-3.5813	0.00034189	0.0215254
STARD10	300.071	-1.73079	0.48336	-3.58075	0.000342605	0.0215254
HSPD1P5	22.3899	1.80618	0.504569	3.57964	0.000344067	0.0215254
N4BP1	2740.37	-0.624945	0.174597	-3.57935	0.000344454	0.0215254
CHIT1	6.14219	-3.2599	0.910788	-3.57921	0.000344635	0.0215254
HSPE1P2	103.385	2.01821	0.563934	3.5788	0.00034518	0.0215254
IGF1	11.8331	-3.70134	1.03713	-3.56882	0.000358594	0.022284
SNHG4	90.9611	1.40117	0.39322	3.56331	0.000366201	0.0226778
PDLIM1	788.346	2.65351	0.747115	3.55167	0.000382794	0.0236233
AL161725.1	114.11	-1.35917	0.38326	-3.54633	0.000390639	0.0239504
NEFH	855.503	2.82134	0.795682	3.54581	0.000391403	0.0239504
SGO1-AS1	14.9231	-2.27802	0.642543	-3.54532	0.000392139	0.0239504
CDC14A	1010.32	-1.3603	0.383785	-3.54443	0.000393466	0.0239504
Z82206.1	19.4786	-1.57053	0.443286	-3.54294	0.000395697	0.0240043
EIF2AK4	2471.45	0.772364	0.218059	3.542	0.000397103	0.0240079
AKAP13	7463.34	-1.04156	0.29435	-3.5385	0.00040241	0.0242466
NBPF15	51.9363	-2.06166	0.583678	-3.53219	0.000412139	0.0247492
CCNE1	360.34	1.53849	0.435844	3.52991	0.000415696	0.0248215
PPFIA3	59.3011	-1.60605	0.455017	-3.52964	0.000416128	0.0248215
FLT3LG	36.8445	-1.87014	0.530346	-3.52627	0.000421463	0.025056
HSPD1P4	31.0701	2.02869	0.575954	3.52232	0.000427785	0.0253474
AC025594.2	90.6636	-2.84036	0.806773	-3.52065	0.000430491	0.0253703
AC144831.1	15.7447	-2.82039	0.801172	-3.52033	0.000431018	0.0253703
SNN	75.8115	1.70871	0.485754	3.51765	0.000435388	0.0255433
TMCC1-AS1	35.2349	1.58428	0.451441	3.50938	0.00044915	0.0262642
TYRO3	12.1307	3.04032	0.867253	3.50569	0.000455419	0.0265438
FKBP7	95.6085	1.04903	0.299481	3.50281	0.000460379	0.026602
NCOA3	3166.83	-0.898802	0.256685	-3.50157	0.000462522	0.026602
FBXO2	92.5717	-3.00159	0.857301	-3.50121	0.00046315	0.026602
CKLF	67.0605	-1.02744	0.293486	-3.5008	0.000463869	0.026602
PINLYP	49.2271	3.15162	0.900258	3.50079	0.000463876	0.026602
PHEX	16.4706	-4.34325	1.24183	-3.49745	0.000469724	0.0268255
WFS1	86.1938	-2.43078	0.695135	-3.49685	0.000470782	0.0268255
MARVELD3	6.65205	-4.59875	1.31627	-3.49377	0.00047625	0.0270507
TFEB	332.23	-1.24075	0.355521	-3.48996	0.000483094	0.0273523
CNIH2	22.6141	-2.09416	0.600971	-3.48463	0.000492827	0.0278151
ERVK13-1	412.966	-0.944983	0.271317	-3.48295	0.000495916	0.0279012
CTNNA1	1532.32	-1.51426	0.435111	-3.48017	0.000501097	0.0279752
CRMP1	106.535	-3.21225	0.923477	-3.47843	0.000504362	0.0279752
CCDC85C	157.216	-1.17187	0.336933	-3.47806	0.000505061	0.0279752
MYB	1717.9	2.12514	0.611046	3.47788	0.000505402	0.0279752
GALNS	270.746	-1.51735	0.436297	-3.47778	0.000505576	0.0279752
PRMT3	682.739	1.0854	0.312146	3.47722	0.000506644	0.0279752
ANKRD23	29.9725	-1.2573	0.362045	-3.47276	0.00051513	0.028356
BTBD6P1	8.41501	-2.21965	0.639604	-3.47035	0.000519787	0.0284411
CECR7	4.75554	-4.0501	1.16707	-3.47031	0.000519866	0.0284411
NRROS	1850.01	1.44808	0.417419	3.46912	0.000522163	0.0284794
ZSWIM8	1339.96	-1.14114	0.329072	-3.46776	0.000524825	0.0285374
IGFLR1	236.142	-1.66943	0.481781	-3.46512	0.000530002	0.0287124
CARM1	1132.79	0.925483	0.267135	3.46448	0.000531264	0.0287124
WDR17	7.08498	4.11857	1.18979	3.4616	0.000536974	0.0289333
C19orf66	707.597	-0.670946	0.194054	-3.45752	0.00054518	0.0292012
AC007342.6	9.58289	-2.86014	0.827228	-3.4575	0.00054522	0.0292012
ARVCF	43.2502	-1.63202	0.472263	-3.45575	0.000548759	0.0292367
ZFYVE9	101.55	5.13804	1.48689	3.45555	0.000549162	0.0292367
SEL1L3	4711.38	-1.04277	0.30204	-3.45243	0.000555561	0.0294585
AC245427.9	13.8967	-1.96985	0.57108	-3.44934	0.000561964	0.0294585
CDHR3	20.0627	3.78146	1.0964	3.449	0.000562672	0.0294585
GOLGA8B	2096.01	-1.33355	0.386659	-3.4489	0.00056287	0.0294585
SCARNA7	10.2995	-2.04302	0.592399	-3.44873	0.000563233	0.0294585
DCLK2	105.696	4.01037	1.16295	3.44843	0.000563847	0.0294585
TXN2	1277	0.525668	0.152459	3.44793	0.00056489	0.0294585
TNFRSF9	735.245	-1.57666	0.45752	-3.4461	0.000568734	0.0295725
CFAP54	17.2604	1.41814	0.411686	3.4447	0.00057169	0.0296398
CD101	834.339	-2.45893	0.71429	-3.44248	0.000576411	0.0297979
PPM1H	5.54506	3.66166	1.06428	3.44052	0.000580591	0.0299273
CCDC113	6.73051	3.25084	0.945545	3.43806	0.0005859	0.0301139
ALDH1B1	537.704	1.52573	0.444031	3.43609	0.00059018	0.0302467
FKBP4	2294.41	1.50825	0.439569	3.43121	0.0006009	0.0307079
IDH1	1181.38	0.642227	0.18728	3.42924	0.00060528	0.0307321
CYSLTR2	181.131	-1.33427	0.389121	-3.42893	0.000605964	0.0307321
PABPC4	3730.46	0.726261	0.21182	3.42867	0.000606543	0.0307321
DSG2	5.32405	5.76926	1.6838	3.42634	0.00061178	0.0309096
LIF	4730.39	2.69552	0.786987	3.42511	0.000614543	0.0309459
NBPF26	91.5282	-0.934145	0.272784	-3.42448	0.000615967	0.0309459
AD000864.1	57.6604	-1.08126	0.315855	-3.42329	0.000618677	0.0309947
ARHGEF39	289.418	0.924351	0.27078	3.41366	0.000640954	0.0320207
CD84	2070.88	-1.46428	0.429085	-3.41257	0.000643522	0.0320593
MEGF6	16.143	-3.05878	0.896867	-3.41051	0.000648413	0.0321299
LPAR6	4311.56	-1.62575	0.476782	-3.40985	0.000649997	0.0321299
OTOGL	15.1567	5.20967	1.5279	3.4097	0.000650344	0.0321299
SLC29A1	725.898	1.58453	0.464914	3.40823	0.000653853	0.032214
RRP12	603.975	1.44238	0.423637	3.40475	0.000662243	0.0325375
BCKDHB	468.23	0.970155	0.285135	3.40243	0.000667886	0.0327246
ITGA4	13889.6	1.2003	0.352989	3.40039	0.000672893	0.0328796
CKAP4	17.4681	-2.34982	0.691753	-3.39691	0.000681522	0.0330761
PLEKHM1P1	630.208	-1.18431	0.348673	-3.39663	0.000682208	0.0330761
TANK	3275.87	-0.80299	0.236415	-3.39652	0.000682479	0.0330761
QDPR	431.926	0.696887	0.205289	3.39466	0.000687139	0.0332117
MCCC2	1740.12	0.581874	0.171627	3.39034	0.000698054	0.0336481
NIFKP6	31.9807	-3.11043	0.91792	-3.38857	0.000702583	0.0337751
SNORA73B	18.0877	2.02505	0.598248	3.38497	0.000711855	0.0341288
CUBN	55.3063	-1.8128	0.535718	-3.38387	0.000714729	0.0341748
LAX1	719.386	-1.71773	0.507748	-3.38304	0.000716869	0.0341855
HERC1	7771.98	-1.25655	0.371618	-3.38129	0.000721467	0.0342822
NPIPB4	96.9707	-1.25804	0.372191	-3.38008	0.000724642	0.0342822
RPS2	7173.56	0.842852	0.249359	3.38007	0.000724665	0.0342822
ZNF831	435.11	-0.953667	0.282433	-3.37661	0.000733838	0.0346016
IL2RG	16089.5	-0.902398	0.267355	-3.37528	0.000737411	0.0346016
CDC20P1	211.176	1.56031	0.462335	3.37485	0.00073856	0.0346016
CYP4V2	611.29	-0.881494	0.261213	-3.37462	0.000739175	0.0346016
EPHB4	13.7736	1.73712	0.51489	3.37376	0.000741479	0.0346185
TMEM229B	445.852	-2.45707	0.72895	-3.3707	0.000749777	0.0348696
EPS8	52.3667	1.79843	0.533606	3.37034	0.000750767	0.0348696
PAICS	5978.07	1.92111	0.570511	3.36736	0.000758918	0.0351566
CA6	28.6362	-4.11347	1.22203	-3.36609	0.000762412	0.035227
CD63	5715.99	-0.654381	0.194558	-3.36342	0.000769837	0.035443
RAB32	131.014	1.19122	0.354214	3.36298	0.000771061	0.035443
WDR36	1497.29	0.865072	0.257479	3.35978	0.000780038	0.0357634
IGLL1	15.5998	4.3677	1.30048	3.35854	0.000783566	0.0358331
C3orf67	48.1422	2.0505	0.61075	3.35735	0.000786932	0.0358449
AC063950.1	30.5999	-1.71189	0.509982	-3.35677	0.000788583	0.0358449
C1orf162	196.083	3.24831	0.967816	3.35633	0.000789855	0.0358449
IL12A	25.2315	2.2884	0.682418	3.35336	0.000798356	0.0361388
OTOF	101.056	-3.23973	0.966476	-3.35211	0.000801988	0.0361542
STK33	10.3222	2.92064	0.871354	3.35184	0.000802751	0.0361542
SNHG3	688.685	1.22435	0.36536	3.35108	0.000804972	0.0361629
FOXRED2	290.847	1.67773	0.50077	3.3503	0.000807236	0.0361735
ATP7B	127.894	2.75576	0.822747	3.34946	0.000809703	0.0361931
CASZ1	189.801	-0.846345	0.253108	-3.34382	0.000826344	0.0368036
KCNA2	249.162	-2.08819	0.624564	-3.34343	0.000827488	0.0368036
SLC26A4	74.487	2.74814	0.822301	3.34201	0.000831745	0.0369009
SETBP1	680.045	-1.2418	0.372083	-3.33743	0.000845568	0.0373858
G3BP1	7673.32	0.803025	0.240642	3.337	0.000846867	0.0373858
NCAM1-AS1	11.7723	-2.27926	0.684189	-3.33133	0.000864311	0.0379911
ITGA7	54.0795	-1.66083	0.498575	-3.33116	0.000864837	0.0379911
CLINT1	2913.52	0.7327	0.22003	3.33	0.000868465	0.0380567
SLPI	17.7785	5.08582	1.52759	3.32931	0.000870621	0.0380577
TRUB1	665.597	0.826356	0.248323	3.32774	0.000875525	0.0381784
FAM216A	315.759	1.18295	0.355639	3.32626	0.000880195	0.03828
KRT79	15.3425	-4.14093	1.24539	-3.32501	0.000884144	0.03828
FZD7	16.9393	-1.85644	0.558335	-3.32497	0.000884292	0.03828
TMEM123	7119.49	0.578246	0.173994	3.32336	0.000889386	0.0384072
GVINP1	2502.72	-1.0129	0.305129	-3.31959	0.000901503	0.0388365
AC006329.1	15.9822	2.82993	0.853143	3.31707	0.000909682	0.0390944
AC114811.2	11.7602	-2.25008	0.67864	-3.31557	0.000914556	0.0392094
ZFP36L1	4971.36	-1.48057	0.446652	-3.31481	0.000917064	0.0392226
ASB9	73.6199	5.93192	1.79041	3.31316	0.000922473	0.0393596
TTC30B	65.6111	1.13628	0.343049	3.31229	0.000925353	0.0393882
CARNS1	48.7638	-1.41331	0.427086	-3.30919	0.000935665	0.0396232
AC078925.2	15.9962	-4.55844	1.37772	-3.30869	0.000937339	0.0396232
NBPF1	46.8353	-1.22062	0.368971	-3.30816	0.000939111	0.0396232
LAT	66.7888	-1.86981	0.565245	-3.30797	0.000939758	0.0396232
ANKRD20A5P	65.7142	-2.25275	0.681523	-3.30546	0.000948208	0.0398851
AHCY	1708.74	1.39066	0.421221	3.30149	0.000961719	0.0403233
TNIP3	122.424	-1.91059	0.578778	-3.30108	0.000963148	0.0403233
SLC14A1	132.113	-1.97277	0.598907	-3.29396	0.000987877	0.0412223
S100A10	3397.54	1.17554	0.35692	3.29357	0.000989243	0.0412223
AC013460.1	7.84313	-2.54952	0.774858	-3.29031	0.00100079	0.0416061
APEX1	2257.25	0.923764	0.281165	3.28549	0.00101806	0.0421254
AC008750.2	32.632	-3.3244	1.01198	-3.28506	0.00101961	0.0421254
STRIP2	392.973	0.978598	0.297946	3.28448	0.00102169	0.0421254
ATG16L1	1360.02	-0.611747	0.18627	-3.2842	0.00102272	0.0421254
AC007878.1	24.1685	-1.66049	0.505921	-3.28211	0.00103035	0.042286
MFSD2B	99.8111	1.473	0.44884	3.2818	0.00103149	0.042286
DUSP8P5	51.0118	-1.48312	0.452009	-3.28118	0.00103374	0.042286
TERT	13.0936	2.8645	0.873254	3.28026	0.00103711	0.0423271
CCT4	6043.49	1.11759	0.340777	3.27954	0.00103977	0.0423387
TMPRSS6	27.1801	-2.25811	0.688825	-3.2782	0.0010447	0.0424424
GLTPD2	10.7918	-1.87932	0.573966	-3.27427	0.00105936	0.0429401
FLT4	6.01037	-2.8218	0.86231	-3.27237	0.00106649	0.0431004
RGCC	139.074	-0.671113	0.205132	-3.27161	0.00106938	0.0431004
PSMA3-AS1	1273.01	-0.83992	0.256754	-3.27129	0.00107056	0.0431004
PLEKHN1	104.3	-1.92724	0.589362	-3.27004	0.00107534	0.0431951
GPHN	302.368	1.58853	0.486146	3.2676	0.00108464	0.0432778
AC106886.5	20.9652	-1.12409	0.344031	-3.26739	0.00108542	0.0432778
C1R	90.1009	-1.28667	0.393793	-3.26737	0.00108552	0.0432778
PYROXD2	536.025	1.4204	0.434778	3.26696	0.0010871	0.0432778
AL109741.3	7.25439	3.04092	0.932414	3.26134	0.00110887	0.0440461
AL138889.1	6.63193	3.59399	1.10229	3.26046	0.00111231	0.0440799
GPR160	260.987	1.93828	0.59464	3.25958	0.00111576	0.0440799
SLC37A4	435.264	0.568013	0.174278	3.25923	0.00111714	0.0440799
ABCA13	9.6334	5.8841	1.80686	3.25654	0.0011278	0.0444023
PRKCZ	65.0103	-1.96569	0.604917	-3.24952	0.00115602	0.0454132
EGLN3	40.6933	-3.21013	0.988592	-3.24718	0.00116556	0.0456874
AC092919.2	38.5952	1.72201	0.530522	3.24588	0.00117089	0.0457956
AC055748.1	184.722	-1.70621	0.526348	-3.24159	0.00118865	0.0463885
ITGA6	49.8617	-0.954665	0.294624	-3.24028	0.00119414	0.0463935
XKR9	7.4322	-2.1036	0.649246	-3.24006	0.00119503	0.0463935
MSRB2	54.6647	1.28051	0.395256	3.23969	0.00119658	0.0463935
CSNK1G2-AS1	9.64251	-2.18738	0.676214	-3.23475	0.0012175	0.0471023
PROX2	99.3358	-2.14927	0.664864	-3.23265	0.00122646	0.0473461
PTGER4	2920.69	-0.952744	0.294971	-3.22996	0.00123807	0.0476668
P2RX4	1099.24	-1.35066	0.418229	-3.22949	0.00124011	0.0476668
SNX15	26.2599	-1.74176	0.539597	-3.22789	0.00124706	0.0477868
MVB12B	451.035	-4.35645	1.34977	-3.22754	0.00124859	0.0477868
SESN2	750.838	-0.721701	0.223659	-3.22679	0.00125188	0.0478101
KMT2C	5141.71	-0.976045	0.302678	-3.2247	0.00126105	0.0479979
PCNX2	871.033	-1.04086	0.322802	-3.22444	0.00126218	0.0479979
FOXD1	11.0113	-2.98203	0.925158	-3.22326	0.0012674	0.0480937
ADA	2572.5	0.884579	0.274568	3.22171	0.00127429	0.0482525
THAP10	7.64148	2.91693	0.905708	3.22061	0.00127917	0.0482675
LLGL2	565.286	-1.51184	0.469564	-3.21968	0.00128335	0.0482675
AC019069.1	26.1756	1.73624	0.539271	3.21961	0.00128364	0.0482675
SWT1	202.199	-1.12077	0.348153	-3.2192	0.00128551	0.0482675
AC073909.1	45.9382	1.93394	0.601069	3.2175	0.00129313	0.0483716
NKRF	515.436	0.71993	0.22381	3.2167	0.00129672	0.0483716
SMIM10	44.6598	2.34003	0.727763	3.21537	0.00130278	0.0483716
AC016747.3	9.81848	-1.90063	0.591127	-3.21527	0.00130323	0.0483716
ANAPC1	1246.82	0.93298	0.29019	3.21507	0.00130414	0.0483716
OPTN	5018.44	-0.746216	0.232106	-3.21498	0.00130456	0.0483716
LRFN2	3.85112	-4.91067	1.5296	-3.21043	0.00132537	0.0489677
AC068580.4	12.6074	-2.46504	0.767861	-3.21027	0.00132612	0.0489677
AC009093.2	4.9497	-2.74362	0.854888	-3.20934	0.00133042	0.0490249
NKX3-1	45.8334	2.81109	0.87616	3.20842	0.00133464	0.0490253
MPP5	315.133	1.34991	0.420782	3.2081	0.00133614	0.0490253
IQCC	89.8723	0.784412	0.244551	3.20756	0.00133868	0.0490253
BIRC3	4932.5	-1.40637	0.438567	-3.20674	0.00134248	0.0490332
IFIT2	106.809	1.75334	0.546866	3.20617	0.00134515	0.0490332
EAF2	502.298	1.89364	0.590703	3.20574	0.00134714	0.0490332
DLGAP1-AS1	160.296	-1.54214	0.481145	-3.20514	0.00134995	0.0490353
GDPD5	65.9407	-1.8469	0.576473	-3.2038	0.00135628	0.0490979
CLMN	17.2578	4.62115	1.44249	3.20358	0.00135731	0.0490979
BMF	717.798	-2.42705	0.757738	-3.20302	0.00135993	0.0490979
ICA1	91.8928	1.13859	0.355751	3.20054	0.00137172	0.0494235
AC011450.1	30.5813	-1.3894	0.43452	-3.19755	0.00138601	0.0498377
HOXB5	22.7834	-3.33121	1.04212	-3.19658	0.00139066	0.0499042
RALB	2827.31	1.04092	0.326003	3.19298	0.00140812	0.0504052
PRKCI	848.068	0.510487	0.1599	3.19254	0.00141027	0.0504052
RILPL1	39.3277	-1.46661	0.459713	-3.19027	0.00142138	0.0507005
TAPBPL	638.497	-0.932195	0.292458	-3.18744	0.00143536	0.0510971
CYLD	7665.7	-0.572785	0.179791	-3.18583	0.00144338	0.0512804
STARD9	2330.28	-1.58811	0.498788	-3.18393	0.00145289	0.0514968
SIPA1L2	40.9928	2.40338	0.754959	3.18346	0.00145525	0.0514968
DTWD2	99.2586	1.11965	0.351896	3.18178	0.00146375	0.051695
TRIM7	111.585	1.45852	0.45858	3.18051	0.00147016	0.0518187
ME2	3956.21	0.962667	0.302816	3.17905	0.00147758	0.0518878
COL9A3	7.6415	-3.11708	0.980529	-3.17898	0.00147794	0.0518878
ZNF215	148.486	1.79627	0.565302	3.17754	0.0014853	0.0520439
TSC22D1-AS1	6.11897	-2.96817	0.93429	-3.17693	0.00148844	0.0520516
AC023818.2	22.8336	-1.35741	0.427562	-3.17476	0.00149961	0.0522493
USP13	846.52	0.932992	0.293929	3.17421	0.00150244	0.0522493
TRIB1	429.11	1.10624	0.348519	3.17413	0.00150288	0.0522493
LINC01629	6.91114	4.17002	1.31526	3.1705	0.00152178	0.0528033
CTSW	22300	-1.25585	0.396222	-3.16956	0.0015267	0.0528682
MICAL2	2140.8	1.23287	0.38904	3.16901	0.00152958	0.0528682
OLFM2	33.8734	-3.16566	0.999849	-3.16614	0.00154478	0.0532905
C17orf100	37.6062	-1.33936	0.423153	-3.1652	0.00154979	0.0533601
SLC26A4-AS1	29.6366	3.27957	1.03678	3.16323	0.00156026	0.0536172
GCSHP5	21.5054	1.68114	0.53158	3.16254	0.00156401	0.0536426
AC098864.1	12.4191	-3.97325	1.25835	-3.1575	0.0015913	0.0544739
AC103563.7	6.70893	-3.85431	1.22129	-3.15593	0.00159985	0.0545773
TNPO1	4081.68	0.677736	0.214757	3.15583	0.00160044	0.0545773
NKAIN1	4.93179	-5.2969	1.67899	-3.15481	0.00160602	0.0546216
PGBD5	6.18151	3.95246	1.25307	3.15423	0.00160923	0.0546216
AC013470.3	39.9445	1.32072	0.418809	3.15352	0.00161314	0.0546216
FOXP3	531.093	-4.95946	1.57283	-3.15321	0.00161484	0.0546216
AC090616.6	24.6042	-1.76346	0.559328	-3.15281	0.00161706	0.0546216
AC023632.6	57.119	1.75053	0.555349	3.15213	0.00162084	0.054646
PCBP3	20.9823	3.27409	1.0393	3.15028	0.00163115	0.0548367
HK2	1147.77	1.52714	0.484871	3.14959	0.00163501	0.0548367
RCL1	408.378	1.11603	0.354363	3.1494	0.00163605	0.0548367
UNG	1497.5	0.986144	0.313172	3.14889	0.00163891	0.0548367
TDRD7	197.179	-1.19246	0.378755	-3.14836	0.00164187	0.0548367
AOAH-IT1	8.821	-1.79376	0.569963	-3.14715	0.00164869	0.0549176
RALGAPA2	2091.13	-1.01059	0.321144	-3.14684	0.00165045	0.0549176
SLC26A11	51.1112	-2.19269	0.697395	-3.14411	0.00166591	0.0552379
ACSL4	3427.01	0.742143	0.236047	3.14405	0.00166627	0.0552379
TCP1P1	9.21633	2.34093	0.744898	3.14262	0.00167442	0.055402
LINC02245	5.37643	-4.81217	1.53152	-3.1421	0.00167744	0.055402
AC004706.1	4.17527	-3.39338	1.08058	-3.14034	0.00168753	0.0554867
MXD4	1289.85	-1.65394	0.526773	-3.13975	0.00169091	0.0554867
TMSB10	19315.6	0.891313	0.283882	3.13973	0.00169102	0.0554867
CDT1	1220.99	1.3075	0.41647	3.13949	0.00169245	0.0554867
LINC01772	40.0026	-1.17579	0.374843	-3.13676	0.00170828	0.0558241
AC099343.2	28.5697	-2.50198	0.797672	-3.1366	0.0017092	0.0558241
AC007728.2	37.5322	-1.52661	0.486787	-3.1361	0.00171213	0.0558241
ABCC5	926.827	-1.07867	0.3442	-3.13384	0.00172533	0.0561521
RASD2	19.9152	-4.12647	1.31711	-3.13296	0.00173052	0.0562159
CLCF1	6.83809	-4.00087	1.27741	-3.13202	0.00173609	0.0562159
SPRY1	1050.36	-1.19624	0.381964	-3.13182	0.00173726	0.0562159
RPL8	15487.9	0.628674	0.200766	3.13137	0.0017399	0.0562159
HSPE1	909.615	1.73531	0.554454	3.12977	0.00174946	0.0564225
RRP1B	2409.19	0.825256	0.263784	3.12853	0.00175684	0.0565583
AC008895.1	29.1467	-1.19839	0.383303	-3.12647	0.00176918	0.0567586
IPO7	5688.84	0.738691	0.236273	3.12643	0.00176943	0.0567586
YWHAQ	6973.07	0.955733	0.306051	3.12279	0.00179148	0.0573282
SNX30	346.983	-0.919452	0.294495	-3.12213	0.00179546	0.0573282
AC010247.1	7.6556	-2.0208	0.647343	-3.12168	0.0017982	0.0573282
ZNF697	19.5343	2.80647	0.899147	3.12126	0.00180079	0.0573282
GLMP	251.729	-1.01247	0.324445	-3.12063	0.00180466	0.0573282
AL662907.2	15.8211	-1.45705	0.466955	-3.12032	0.00180656	0.0573282
UNQ6494	258.494	-2.48709	0.797194	-3.11981	0.00180969	0.0573282
RAI1	339.337	-1.56885	0.502998	-3.119	0.00181464	0.0573833
Z97198.1	6.61677	4.5715	1.466	3.11835	0.00181869	0.0573846
IRX3	4.73597	-5.23234	1.67838	-3.11749	0.00182399	0.0573846
HSPD1P6	34.0421	1.6915	0.542688	3.11688	0.00182773	0.0573846
FZD1	10.6903	2.70719	0.868648	3.11656	0.00182974	0.0573846
MAL	720.899	-4.3602	1.39912	-3.11639	0.00183077	0.0573846
IL7R	2005.66	2.6881	0.862718	3.11584	0.00183419	0.0573909
HNRNPA3P2	11.4481	-2.40648	0.772875	-3.11367	0.00184776	0.0577143
AC006460.2	16.4145	-1.65677	0.53223	-3.11289	0.00185268	0.0577666
TTLL12	1407.91	1.21721	0.391203	3.11144	0.00186176	0.0578705
CACNB3	302.779	-1.08356	0.348262	-3.11132	0.0018625	0.0578705
GRK3	1842.52	0.641986	0.206483	3.10915	0.00187628	0.0581973
AC098851.1	4.11013	-3.40462	1.09552	-3.10775	0.00188518	0.0583718
MAP1LC3A	81.792	-1.45544	0.468506	-3.10655	0.00189282	0.058418
ADGRE5	4985.24	-0.700992	0.225654	-3.10649	0.00189322	0.058418
CBLN3	56.066	-1.7002	0.547484	-3.10549	0.00189967	0.0585156
AC116158.2	10.3021	-1.87127	0.602832	-3.10414	0.00190836	0.058682
HELZ2	860.714	-1.77275	0.571296	-3.10303	0.00191553	0.058801
NLE1	372.547	1.26843	0.409225	3.09958	0.00193795	0.0593873
FNTB	105.439	0.624186	0.201509	3.09756	0.00195118	0.0596337
AL391056.1	33.8857	-6.29482	2.03233	-3.09734	0.00195268	0.0596337
TOR1B	899.937	-0.601066	0.194252	-3.09426	0.00197306	0.060102
NMU	5.91685	4.4597	1.4414	3.094	0.00197476	0.060102
NUGGC	459.653	-2.12169	0.68638	-3.09113	0.00199399	0.0605841
NBPF8	256.754	-0.866418	0.28047	-3.08917	0.00200718	0.0608231
AC099063.4	14.747	-1.44956	0.469293	-3.08882	0.00200953	0.0608231
HIST3H2A	124.697	-0.85443	0.276718	-3.08773	0.00201691	0.0608231
SSBP2	554.315	1.71399	0.555227	3.08701	0.00202183	0.0608231
TTYH2	165.387	1.73986	0.563653	3.08676	0.00202348	0.0608231
PPA2	1153.37	0.797389	0.258351	3.08646	0.00202556	0.0608231
ULBP2	8.29806	-2.19412	0.710893	-3.08643	0.00202573	0.0608231
JAML	3306.05	-2.66301	0.863083	-3.08546	0.00203239	0.0609205
BBC3	535.172	-1.88864	0.612286	-3.08457	0.00203847	0.0609395
FAM102A	1730.75	-2.00761	0.6509	-3.08437	0.00203986	0.0609395
SELL	7086.13	3.30396	1.07166	3.08302	0.00204908	0.0610528
NKG7	13602.5	-1.28557	0.417071	-3.08237	0.00205361	0.0610528
IDH3A	717.629	1.2187	0.395384	3.08232	0.00205392	0.0610528
TLDC2	63.6466	-1.38837	0.450642	-3.08088	0.00206391	0.0612477
UBASH3B	2829.1	0.80864	0.262601	3.07935	0.00207456	0.0614614
AK8	11.8365	2.91527	0.946974	3.07851	0.00208041	0.0615189
LRRC75A	82.8234	-1.27902	0.415564	-3.07779	0.00208543	0.0615189
ELMO1	2601.6	0.843815	0.274181	3.07759	0.00208685	0.0615189
CD96	18210.6	-0.966532	0.314285	-3.07534	0.00210266	0.0618828
AP003392.2	23.4766	-1.15732	0.376423	-3.07452	0.00210844	0.0619507
ATP8B3	244.446	0.495775	0.161313	3.07338	0.00211647	0.0620841
TGFBR2	3539.36	-0.766164	0.249344	-3.07271	0.00212124	0.0621219
PINK1	121.5	-1.46993	0.478542	-3.07169	0.0021285	0.0622324
SPR	44.2432	2.16859	0.706315	3.07028	0.00213855	0.0622843
PKP4	1268.46	0.84846	0.276362	3.07011	0.0021398	0.0622843
AC008676.1	22.4836	-1.30053	0.42363	-3.06998	0.00214075	0.0622843
DLGAP1-AS2	105.484	-1.43955	0.468996	-3.06942	0.00214476	0.0622993
DDX58	1000.24	-0.718694	0.234241	-3.06819	0.00215362	0.062455
ZNF213-AS1	190.775	-0.792963	0.2585	-3.06755	0.00215819	0.0624859
FLNB	913.995	1.52092	0.495907	3.06695	0.00216256	0.0625109
AL109741.1	9.57248	2.71371	0.885018	3.06627	0.00216746	0.0625511
AL596275.1	29.93	0.994007	0.324418	3.06397	0.00218423	0.0629332
SLC9A7	1455.17	0.576966	0.188427	3.06202	0.00219851	0.0632426
MAP3K10	328.657	-1.18184	0.386159	-3.06049	0.00220973	0.0634244
RNASE6	104.732	2.2378	0.73126	3.06019	0.00221194	0.0634244
GPR183	531.631	1.96254	0.641604	3.0588	0.00222223	0.0635329
DHFR2	405.293	-0.845062	0.27628	-3.05872	0.00222285	0.0635329
IFT81	45.362	2.35148	0.769125	3.05734	0.00223307	0.063723
ZNF714	645.833	0.787145	0.257555	3.05622	0.00224148	0.0637242
CCDC84	391.736	-0.70093	0.229398	-3.05553	0.00224666	0.0637242
TWNK	371.964	1.00289	0.328282	3.05496	0.0022509	0.0637242
WDR12	967.296	1.33303	0.436381	3.05474	0.00225254	0.0637242
PPA1	2770.13	0.974063	0.319011	3.05338	0.00226278	0.0637242
USP10	2275.66	0.556062	0.182122	3.05324	0.00226388	0.0637242
SCMH1	277.921	1.46103	0.47853	3.05316	0.00226445	0.0637242
PSMG2	1347.49	0.633422	0.20747	3.05307	0.00226512	0.0637242
TRGV4	143.853	-1.97155	0.645764	-3.05305	0.00226527	0.0637242
LINC01068	4.46254	-2.87108	0.940763	-3.05186	0.00227428	0.0638767
SNRPA	1588.23	0.899888	0.294912	3.05138	0.00227795	0.0638793
MTERF3	398.384	0.511991	0.16783	3.05065	0.00228345	0.0639221
CLDN9	18.9354	-3.17059	1.03946	-3.05023	0.00228664	0.0639221
AC131009.4	8.92791	-1.78985	0.586966	-3.04932	0.0022936	0.0640163
LAMC1	29.2377	3.42415	1.12319	3.04859	0.00229918	0.0640716
ZFR2	35.6886	-2.3445	0.769205	-3.04795	0.00230407	0.0641046
MRC2	115.642	-2.67475	0.877686	-3.0475	0.00230755	0.0641046
CKAP2	3061.55	0.652879	0.214309	3.04644	0.00231569	0.0641786
ZNF836	180.398	-0.970631	0.318635	-3.04622	0.00231741	0.0641786
USP44	44.2152	-2.93371	0.96331	-3.04545	0.00232336	0.0642435
AL357060.2	127.956	-1.83271	0.601903	-3.04485	0.00232794	0.0642706
CKS2	1123.06	1.04019	0.341905	3.04233	0.00234757	0.0647125
TFAP2E	71.4145	-1.17288	0.38558	-3.04186	0.0023512	0.0647125
AC008750.1	39.8687	-2.85459	0.938868	-3.04046	0.00236216	0.0649139
PRKCZ-AS1	15.4902	-1.34499	0.442532	-3.03932	0.00237116	0.0650609
PSAP	5266.36	-0.682872	0.224738	-3.03852	0.00237744	0.065133
LINC002481	298.631	-0.965252	0.317926	-3.03609	0.00239666	0.065559
HIST2H2BE	125.701	-1.74388	0.574779	-3.034	0.00241334	0.0657792
AC055811.1	8.57574	-2.43028	0.801101	-3.03367	0.00241597	0.0657792
CAPRIN1	10561	0.744365	0.245382	3.03349	0.00241741	0.0657792
C9orf40	524.394	1.07229	0.353514	3.03324	0.00241947	0.0657792
AF131216.1	23.8622	-1.01344	0.334276	-3.03175	0.00243137	0.0660023
C16orf87	676.712	0.890961	0.293973	3.03076	0.0024394	0.0661037
PPID	2106.64	1.2278	0.405164	3.03037	0.00244252	0.0661037
NXF1	2270.73	-0.677891	0.223749	-3.0297	0.002448	0.0661517
GTF3C3	1877.37	0.592514	0.195609	3.02907	0.00245309	0.0661889
SLC25A19	216.21	1.04144	0.344184	3.02583	0.00247949	0.0668003
MIR34AHG	451.987	-1.73819	0.575119	-3.02232	0.00250847	0.0674791
AL445524.1	42.6571	1.10259	0.365208	3.01909	0.00253535	0.0680995
CTSL	354.64	4.76859	1.57976	3.01855	0.00253985	0.0681177
SGTB	682.511	-0.549634	0.182144	-3.01758	0.00254799	0.0682334
P2RX6	6.31882	-2.24802	0.745703	-3.01463	0.00257295	0.0687283
RABAC1	509.398	-0.854589	0.283495	-3.01448	0.00257418	0.0687283
CLIC5	50.9362	-1.70221	0.564811	-3.01377	0.00258023	0.0687846
GATM	10.3801	1.61446	0.535772	3.01333	0.002584	0.0687846
AC109449.1	22.1156	-1.34837	0.447559	-3.01271	0.00258927	0.0688103
CDC20	2914.97	1.4617	0.485295	3.01199	0.00259544	0.0688103
SGPL1	1498.34	-0.808658	0.26852	-3.01153	0.00259934	0.0688103
SIGLEC17P	1311.38	-2.9919	0.993596	-3.01118	0.00260232	0.0688103
AC118344.2	104.815	-1.989	0.660587	-3.01096	0.00260426	0.0688103
KNDC1	24.879	-3.25147	1.08017	-3.01014	0.00261129	0.068894
UAP1	1009.71	0.953443	0.316914	3.00852	0.00262522	0.0691593
AP001107.1	26.6141	-1.51675	0.504357	-3.0073	0.00263579	0.0693353
HMGA1	3534.95	1.37178	0.456431	3.00545	0.00265185	0.069655
CLEC12B	12.2417	-1.86154	0.619535	-3.00474	0.00265807	0.0697128
AC116158.1	29.6789	-1.4299	0.475953	-3.00428	0.00266207	0.0697128
ETFA	2417.13	0.850441	0.283148	3.00352	0.00266873	0.0697128
DPF3	989.653	-1.12974	0.376176	-3.00323	0.00267133	0.0697128
IRF2BPL	1619.67	0.856012	0.285055	3.00297	0.00267359	0.0697128
CD33	84.6334	2.6658	0.888214	3.00131	0.0026882	0.0699914
ABCA2	5958.35	-1.23668	0.41225	-2.99984	0.00270126	0.0700868
CPEB4	822.569	-0.59551	0.198524	-2.99969	0.00270254	0.0700868
ARMC2	116.013	-0.997281	0.332475	-2.99956	0.00270366	0.0700868
LRRC20	368.199	1.38614	0.462258	2.99863	0.002712	0.0701627
RIDA	266.796	0.955404	0.318643	2.99835	0.00271445	0.0701627
NOXA1	15.4177	-3.10371	1.03535	-2.99774	0.0027199	0.0702003
SQSTM1	2557.1	-0.794677	0.265131	-2.99731	0.00272378	0.0702003
MAST4	1083.57	-1.42929	0.476954	-2.99671	0.0027291	0.0702361
ARSA	531.514	-1.03063	0.343984	-2.99616	0.00273404	0.0702615
MRPS27	2111.04	0.68627	0.229093	2.9956	0.00273905	0.070289
CGN	14.4128	2.16235	0.722163	2.99427	0.00275102	0.0704948
PRF1	30115.9	-1.16565	0.389395	-2.99348	0.00275815	0.0705285
ZNF655	2652.67	-0.561484	0.187583	-2.99325	0.00276024	0.0705285
NBPF11	67.0852	-1.15922	0.38757	-2.99099	0.00278072	0.0709501
TMEM177	94.7587	1.20561	0.403521	2.98771	0.00281073	0.0716133
POC1B-AS1	108.205	-0.824979	0.276258	-2.98627	0.00282405	0.071834
LINC00921	37.3455	-1.56881	0.525407	-2.9859	0.00282744	0.071834
DMAC1	392.79	0.623623	0.208888	2.98544	0.0028317	0.0718398
CBX5	10255.6	0.900083	0.301673	2.98364	0.00284839	0.0721606
WDR43	1935.56	1.07921	0.362088	2.98052	0.00287756	0.0727962
HEMGN	24.3732	4.06879	1.36557	2.97955	0.00288669	0.0728895
AL604028.2	14.5868	-1.52944	0.51336	-2.97926	0.00288942	0.0728895
OAF	20.1984	-2.02183	0.67891	-2.97805	0.00290089	0.0730754
COTL1	9834.64	1.01586	0.34127	2.97671	0.00291361	0.0732923
NAF1	407.269	0.560335	0.188394	2.97427	0.00293689	0.0736807
AL132989.1	29.9331	-1.30502	0.438828	-2.97387	0.00294066	0.0736807
RPS5	6117.53	0.590853	0.198696	2.97366	0.00294269	0.0736807
MTHFD1L	1127.35	1.61195	0.54213	2.97336	0.00294558	0.0736807
PLCXD2	1639.15	-1.1305	0.380432	-2.97164	0.00296218	0.0739924
ZC3H8	407.615	0.604057	0.20337	2.97023	0.00297576	0.0742275
DEPDC1	1189.18	1.24491	0.419214	2.96963	0.00298162	0.0742699
AC025766.1	11.2662	-1.94055	0.65384	-2.96793	0.0029981	0.0744235
GSTZ1	119.464	0.8714	0.293619	2.9678	0.00299943	0.0744235
TGM5	220.185	2.64028	0.889672	2.96771	0.00300031	0.0744235
NRIP3	39.107	2.74727	0.926301	2.96585	0.00301847	0.0747207
GLIPR1	1776.05	-1.14328	0.385515	-2.96558	0.0030211	0.0747207
AC137932.1	33.9564	-1.55638	0.524882	-2.9652	0.00302486	0.0747207
SV2C	25.8189	2.95674	0.997807	2.96324	0.00304422	0.0750949
AC006441.1	5.16114	-2.71295	0.915851	-2.96222	0.00305429	0.0751993
TMEM80	288.31	-1.04253	0.351974	-2.96196	0.00305688	0.0751993
ALDH18A1	2864.74	0.912485	0.308302	2.95971	0.00307931	0.0756467
TNRC6C-AS1	415.391	-1.24133	0.419583	-2.95849	0.00309148	0.0758412
NUP37	935.38	1.04254	0.352488	2.95767	0.00309977	0.0759401
MDH2	3395.49	0.715283	0.24213	2.95413	0.00313551	0.0766231
LRRC1	86.3822	-1.12953	0.382364	-2.95406	0.00313624	0.0766231
SLAMF8	238.23	-2.95931	1.00308	-2.95023	0.00317536	0.0774726
AUH	522.18	0.60201	0.204248	2.94744	0.00320415	0.0780301
NRXN3	8.22558	-3.36721	1.14252	-2.94717	0.00320696	0.0780301
CERKL	2969.71	1.14866	0.390009	2.9452	0.00322743	0.0784212
PRPF40B	62.3079	-1.0048	0.341265	-2.94433	0.00323653	0.0785354
BMPR2	1223.54	-1.2896	0.438066	-2.94385	0.00324157	0.0785507
AC096751.1	21.0031	-2.20192	0.748606	-2.94136	0.0032677	0.0790117
LRRC18	70.3234	9.4896	3.22644	2.9412	0.00326945	0.0790117
LAMA5	42.0668	-1.92369	0.654632	-2.93859	0.00329713	0.0795728
ANO1	11.7263	-4.68523	1.59515	-2.93717	0.0033122	0.0798158
SHISA5	3292.98	-0.716215	0.243876	-2.9368	0.00331615	0.0798158
STX4	1080.23	-0.710241	0.241903	-2.93606	0.00332408	0.0798988
EDARADD	81.92	-1.74207	0.593516	-2.93517	0.00333369	0.080022
FAM210B	374.624	-1.25614	0.428087	-2.93432	0.0033428	0.0801329
CD2	11854	-0.925294	0.315445	-2.9333	0.0033538	0.0801981
CST6	4.66975	-3.48435	1.18789	-2.93323	0.00335451	0.0801981
RPRD1B	1092.86	0.420431	0.143457	2.93071	0.00338186	0.0807436
SPINT1	32.929	-2.05488	0.701289	-2.93015	0.00338796	0.0807811
PRKCA	4105.68	-0.768386	0.262329	-2.92909	0.00339957	0.0809496
AP001972.5	945.975	-1.29176	0.441159	-2.9281	0.0034104	0.0810993
CCDC50	3910.05	1.02444	0.349951	2.92739	0.00341817	0.0811759
RUSC2	217.268	-2.61383	0.893342	-2.9259	0.00343464	0.0814584
CLDND2	222.179	-1.62212	0.554657	-2.92454	0.00344968	0.0816163
C7orf33	3.85892	-4.93101	1.68612	-2.92447	0.00345045	0.0816163
SLC24A3	36.1098	-3.28755	1.12493	-2.92245	0.0034729	0.0820387
XCL2	1168.14	0.767309	0.262601	2.92196	0.00347841	0.08206
WDR77	495.858	1.31043	0.448553	2.92147	0.00348387	0.0820805
FBL	3179.43	0.686143	0.234909	2.9209	0.00349026	0.0821224
SLC39A13	369.731	-1.05403	0.361009	-2.91967	0.00350407	0.0822966
CEP112	38.4689	1.02594	0.351419	2.91941	0.00350689	0.0822966
LRP10	4013.71	-0.985469	0.337633	-2.91876	0.00351428	0.0823009
DMC1	106.077	1.63874	0.561487	2.91858	0.0035163	0.0823009
NUP88	1530.38	0.967819	0.331697	2.91778	0.0035253	0.0823017
HSP90AB1	25819.6	1.41707	0.48567	2.91776	0.00352557	0.0823017
AZIN2	84.2322	-2.63003	0.901659	-2.91688	0.00353557	0.0824273
IFI44L	168.675	5.11375	1.75373	2.91593	0.00354634	0.0825705
FAM86EP	15.2832	2.34494	0.804378	2.91522	0.00355434	0.0826489
FAM162A	534.707	0.745045	0.25564	2.91443	0.00356339	0.0827461
FAM209A	11.6485	-1.45642	0.499792	-2.91404	0.0035678	0.0827461
COA6	382.595	0.870774	0.298864	2.91361	0.00357273	0.0827528
PPATP1	40.3735	1.27591	0.4382	2.91171	0.00359457	0.0830727
PTEN	3308.74	0.496953	0.17068	2.9116	0.00359586	0.0830727
FOXO3	712.107	-1.21993	0.419324	-2.90928	0.00362263	0.0833627
ARFGEF3	10.4056	2.66711	0.916781	2.90921	0.00362341	0.0833627
C20orf194	213.01	-2.04036	0.701387	-2.90903	0.00362547	0.0833627
ADAMTSL4	32.3452	-2.04361	0.702596	-2.90865	0.00362991	0.0833627
GOT2	3330.83	0.972927	0.334513	2.90849	0.00363178	0.0833627
TNPO3	3714.19	0.552998	0.190165	2.908	0.00363753	0.0833874
CRIM1	1871.58	-2.16943	0.746357	-2.90669	0.00365269	0.0835956
NAA15	3259.12	1.06207	0.365423	2.90641	0.00365599	0.0835956
AC068481.1	3.88404	-2.9184	1.00467	-2.90485	0.00367431	0.0838986
FYCO1	1583.05	-1.19943	0.412958	-2.90448	0.00367865	0.0838986
FOXO4	450.316	-0.805271	0.277323	-2.90373	0.00368747	0.0839012
CNNM2	438.189	-0.849045	0.292427	-2.90344	0.0036909	0.0839012
ZNF235	174.583	-0.732586	0.252331	-2.90327	0.00369288	0.0839012
WDR89	514.145	0.531379	0.183113	2.90191	0.0037089	0.084158
WDR75	1451.61	0.757074	0.260973	2.90096	0.00372016	0.0843062
AMPD3	623.202	0.543965	0.187599	2.89962	0.00373618	0.0845618
NEK6	952.032	1.9103	0.659354	2.89723	0.00376472	0.0849996
MTHFR	930.227	-0.887665	0.306387	-2.8972	0.00376505	0.0849996
ORMDL3	1889.87	-0.82958	0.28643	-2.89627	0.00377624	0.0851443
TOP1MT	116.689	1.38529	0.478967	2.89224	0.00382504	0.0861357
AC104066.1	6.05251	2.28278	0.789441	2.89164	0.00383234	0.0861914
ESD	1825.98	0.948554	0.328142	2.89068	0.00384412	0.0863475
MRPS2	509.871	0.88419	0.305993	2.88957	0.00385765	0.0864344
AC137932.3	49.9734	-1.08206	0.374471	-2.88957	0.00385768	0.0864344
SNHG16	257.084	1.07429	0.371893	2.88872	0.00386819	0.086561
PPP2R5B	426.856	-1.22255	0.423393	-2.88749	0.00388326	0.0866955
FANCD2	1790.11	1.08697	0.376447	2.88744	0.00388392	0.0866955
PERM1	19.4717	-2.06256	0.715127	-2.88419	0.00392423	0.0874858
AC004893.2	88.9246	-1.43641	0.498148	-2.88351	0.00393271	0.0875653
ZFYVE28	326.036	-2.37432	0.824052	-2.88127	0.00396074	0.0880058
AC008750.7	22.8564	-2.58451	0.897045	-2.88114	0.00396236	0.0880058
C12orf66	276.873	0.876477	0.304308	2.88023	0.00397383	0.0881509
ANO9	334.465	-2.35922	0.819294	-2.87958	0.00398205	0.0882235
BAIAP2-AS1	55.9006	-1.48614	0.516211	-2.87894	0.0039902	0.0882368
WASHC2C	583.109	-0.533091	0.185181	-2.87875	0.00399255	0.0882368
ATP10B	13.2048	-2.79134	0.970017	-2.87762	0.00400689	0.0884443
NUP35	342.771	1.02778	0.357237	2.87704	0.00401427	0.0884975
NPHP1	7.77174	2.20235	0.765639	2.87649	0.00402126	0.0885421
LRRC8B	544.149	0.593642	0.206426	2.87581	0.00402996	0.0886243
MALAT1	39982.1	-1.58765	0.552299	-2.87462	0.00404519	0.0887763
LINC01882	34.7817	1.73522	0.603662	2.87449	0.00404683	0.0887763
GEMIN6	348.435	0.769284	0.267725	2.87341	0.00406063	0.0889697
FARSB	1619.47	1.37643	0.479303	2.87174	0.00408219	0.0893324
CAMK1	282.054	-1.48109	0.515856	-2.87113	0.00409006	0.089395
TMEM175	283.73	-1.10118	0.383791	-2.86922	0.00411489	0.0898275
C9orf3	65.0371	0.806615	0.281383	2.86661	0.00414898	0.0902864
NRBP2	188.174	-2.11526	0.737998	-2.86622	0.00415405	0.0902864
PIK3IP1	885.409	-2.14747	0.749247	-2.86617	0.00415475	0.0902864
LSM12	197.456	0.947184	0.330483	2.86606	0.00415616	0.0902864
DAPK2	834.105	-1.47425	0.514561	-2.86505	0.00416939	0.0904636
C19orf48	829.739	1.29472	0.452031	2.86422	0.00418031	0.0905904
MED21	656.377	0.426943	0.149135	2.86279	0.00419932	0.0906198
PRKRA	451.336	0.630944	0.220412	2.86257	0.00420216	0.0906198
CBR1	680.603	1.10802	0.387074	2.86255	0.00420246	0.0906198
SIAE	126.785	0.777843	0.271736	2.86249	0.00420325	0.0906198
INPP5K	970.99	-0.787277	0.27506	-2.8622	0.00420708	0.0906198
LINC02561	6.66071	2.99297	1.04641	2.86023	0.00423335	0.0910559
AL359752.1	37.4608	-1.31239	0.45892	-2.85973	0.00424	0.0910559
DST	1224.63	0.702936	0.245846	2.85925	0.00424647	0.0910559
ARL5A	1031.21	0.915633	0.320286	2.8588	0.00425248	0.0910559
LIMS2	12.0155	4.13708	1.44715	2.85877	0.00425285	0.0910559
TUFM	3021.55	0.834762	0.292046	2.85833	0.00425882	0.0910744
PTGDR	318.538	-1.53059	0.535716	-2.85709	0.00427542	0.0912125
IFT57	437.156	1.10053	0.385195	2.85709	0.00427551	0.0912125
DEPDC4	15.3721	1.51214	0.529675	2.85484	0.00430587	0.0916286
ALKBH2	122.761	0.924077	0.323729	2.85448	0.00431079	0.0916286
ITM2B	7171.93	-0.948243	0.332256	-2.85396	0.00431785	0.0916286
GOLGA8A	1623.54	-1.39211	0.487815	-2.85377	0.00432043	0.0916286
KANK3	79.6226	-1.10026	0.385549	-2.85375	0.0043207	0.0916286
HSPD1P12	12.4471	1.88448	0.660489	2.85316	0.00432871	0.0916378
CSE1L	4658.74	1.19808	0.419942	2.85296	0.00433141	0.0916378
RSAD2	623.196	-2.34392	0.822496	-2.84977	0.00437513	0.0923892
PPP1R26P1	5.98862	-1.82456	0.640285	-2.84961	0.00437729	0.0923892
EPB41L4B	31.1032	1.65693	0.581591	2.84895	0.00438636	0.0924145
FAM72B	240.286	1.17804	0.413527	2.84877	0.00438885	0.0924145
GRB2	5752.15	0.642842	0.225798	2.84698	0.0044136	0.0928262
TRAV21	44.9857	-9.08796	3.19427	-2.84508	0.00444007	0.0932729
TSPAN31	541.397	-0.575184	0.20222	-2.84435	0.00445026	0.0933769
PI4K2B	764.334	0.911373	0.320464	2.84392	0.00445625	0.0933927
C20orf27	478.684	1.46814	0.516358	2.84326	0.00446551	0.093477
CCDC51	259.596	0.74056	0.260659	2.8411	0.00449578	0.0940003
ACAT1	2159.38	1.10297	0.38827	2.84072	0.00450118	0.094003
AL358473.1	48.0814	1.79852	0.633806	2.83765	0.00454476	0.094802
RTN4IP1	308.213	1.31784	0.464494	2.83716	0.00455174	0.094832
KCTD7	1016.43	-0.676769	0.238596	-2.83647	0.00456154	0.094832
AC009120.2	81.6912	-1.17053	0.412737	-2.83602	0.00456802	0.094832
MIR4697HG	95.5716	1.61356	0.568998	2.83579	0.0045712	0.094832
NPIPB5	156.61	-0.934902	0.329692	-2.83568	0.00457278	0.094832
AC004828.1	10.9935	-3.22799	1.13862	-2.835	0.0045825	0.0949232
GLUD1P3	53.4192	-0.928717	0.327635	-2.83461	0.00458817	0.0949295
AL109614.1	7.45425	-2.33331	0.823255	-2.83424	0.00459345	0.0949295
NBPF10	58.171	-1.18329	0.417581	-2.83369	0.00460143	0.0949844
SNHG22	21.4024	-1.67463	0.591152	-2.83283	0.00461376	0.0950433
FUCA2	744.53	0.858219	0.302963	2.83275	0.00461494	0.0950433
ZSCAN21	98.709	-0.747072	0.263908	-2.83081	0.00464307	0.0953795
TP53TG5	13.2424	-1.22367	0.432299	-2.8306	0.00464607	0.0953795
ERCC6L	729.91	1.36312	0.481582	2.83052	0.00464731	0.0953795
SHISA4	9.23821	-1.91834	0.677976	-2.82951	0.00466198	0.0954995
SYCP3	32.1694	-1.40816	0.497691	-2.82938	0.00466387	0.0954995
LRPPRC	5310.11	0.928097	0.328117	2.82856	0.00467583	0.0956346
ABCA5	501.581	-1.46586	0.518341	-2.82797	0.00468438	0.0956997
AC067931.2	32.0036	-2.68145	0.948437	-2.82723	0.00469521	0.0958113
TCP1	6936.92	1.15011	0.407236	2.82419	0.00474006	0.0965572
FIGNL1	1076.4	0.94061	0.333115	2.82368	0.00474759	0.0965572
MYO7A	913.264	-4.44163	1.57301	-2.82365	0.004748	0.0965572
IL17RD	24.8152	-2.23295	0.791197	-2.82224	0.00476896	0.0968729
ADAMTS6	13.3114	1.50075	0.531865	2.82167	0.0047775	0.0969359
ACVR1B	392.177	-2.81465	0.997923	-2.82051	0.00479478	0.0971759
AC233300.1	9.8373	-1.81151	0.642395	-2.81993	0.00480336	0.0972394
LARP4	2156.21	0.927993	0.329381	2.81739	0.00484158	0.0978909
ZNF84	730.22	-0.642383	0.228033	-2.81706	0.00484652	0.0978909
C12orf45	319.593	0.661082	0.234783	2.81571	0.00486696	0.0981926
AP005212.3	5.35332	-3.45246	1.22635	-2.81523	0.00487423	0.0982281
NATD1	322.921	-1.61829	0.575164	-2.81362	0.00489877	0.0986113
TWISTNB	1392.89	1.02261	0.363709	2.81161	0.00492949	0.0989706
LINC01160	18.4153	-1.67927	0.597363	-2.81114	0.00493663	0.0989706
AC092447.2	99.3804	1.27627	0.454019	2.81105	0.00493808	0.0989706
EIF4A2P1	19.1404	3.39057	1.20618	2.811	0.00493882	0.0989706
CDK4	840.979	1.1369	0.404688	2.80934	0.00496439	0.0991135
AKR1C7P	10.8805	3.34482	1.19064	2.80926	0.00496559	0.0991135
TUBB6	834.935	2.36845	0.843264	2.80867	0.00497466	0.0991135
GPT	23.6713	-1.75609	0.625282	-2.80848	0.00497762	0.0991135
EPB41L3	4.70976	5.59194	1.99123	2.80829	0.00498053	0.0991135
ABCE1	3148.09	1.03978	0.370266	2.80821	0.00498182	0.0991135
CDC42EP1	7.62847	-2.6956	0.959968	-2.80801	0.00498485	0.0991135
KNSTRN	1172.91	1.00731	0.358916	2.80654	0.00500774	0.0994578
KDM1A	2195.96	0.601071	0.214202	2.8061	0.00501459	0.0994829
SLC19A2	375.871	0.981927	0.350196	2.80393	0.00504833	0.0998707
BTF3L4	730.786	0.757462	0.270156	2.80379	0.00505058	0.0998707
NUP43	1676.02	0.526111	0.187652	2.80365	0.00505281	0.0998707
TRAF1	1958.81	-0.702411	0.250556	-2.80341	0.00505653	0.0998707
AL359220.1	71.404	-1.34209	0.478977	-2.802	0.00507876	0.100116
SNHG1	1432.48	0.875973	0.312635	2.80191	0.00508018	0.100116
AC027031.2	14.6809	1.49144	0.532403	2.80133	0.00508919	0.100183
OLA1	2243	0.862979	0.308203	2.80003	0.00510974	0.100477
AC004233.3	13.7759	-2.00038	0.714556	-2.79947	0.00511868	0.100502
TMEM38A	39.272	2.27321	0.812146	2.79902	0.00512579	0.100502
RTN4RL1	4.27632	-3.89599	1.39198	-2.79888	0.00512796	0.100502
ABTB1	746.272	-1.4169	0.506546	-2.79718	0.00515511	0.100924
PHOSPHO1	73.8567	-1.59946	0.571969	-2.7964	0.00516753	0.100969
APOL2	1582.06	-0.55736	0.199319	-2.79632	0.00516877	0.100969
AC245100.8	38.904	-1.28511	0.459679	-2.79567	0.00517926	0.101064
PCED1B-AS1	582.621	-0.876614	0.313711	-2.79434	0.00520061	0.101369
AC093495.1	49.2536	-1.50651	0.539414	-2.79286	0.00522446	0.101691
PPP4R1L	335.386	-0.727098	0.260366	-2.79261	0.00522854	0.101691
C18orf54	507.518	0.773024	0.277061	2.79009	0.00526935	0.102374
TKT	5674.69	0.725302	0.26015	2.78801	0.00530323	0.10292
CCT5P2	72.6929	1.4363	0.515435	2.78659	0.00532665	0.103135
NAP1L3	18.6505	-1.51679	0.544372	-2.78632	0.00533097	0.103135
PLCB2	2838.78	-0.575651	0.206602	-2.78628	0.00533167	0.103135
AC104297.1	113.224	0.883187	0.317148	2.78478	0.00535642	0.103431
GMPSP1	52.1466	0.883999	0.317454	2.78465	0.00535859	0.103431
C4orf46	670.502	1.21686	0.43766	2.78036	0.0054298	0.104692
EVL	15983.1	-1.14183	0.410849	-2.77919	0.00544954	0.104902
MINDY3	677.272	0.644231	0.23182	2.77901	0.00545244	0.104902
CTSV	6.62153	2.1447	0.772124	2.77767	0.00547507	0.105224
AC241585.3	6.39891	-2.00309	0.72128	-2.77714	0.00548399	0.105282
SFXN4	395.564	0.938165	0.338035	2.77535	0.00551422	0.105748
AC012313.3	44.1775	-1.22712	0.442356	-2.77406	0.00553606	0.105967
TRGV8	268.023	-1.25196	0.45134	-2.77388	0.00553924	0.105967
LRRC58	1888	0.669702	0.241453	2.77363	0.00554345	0.105967
LINC01137	84.6112	-1.07248	0.386956	-2.77158	0.00557851	0.106482
ACSF3	645.154	-0.562322	0.202905	-2.77136	0.0055823	0.106482
ERLIN1	720.431	0.557935	0.201467	2.76937	0.00561654	0.10702
SDHAF3	178.119	1.16559	0.420952	2.76894	0.00562394	0.107047
SSH1	4462.61	-0.977356	0.353064	-2.76821	0.00563656	0.107173
ATP12A	11.6928	2.91969	1.05493	2.76765	0.00564617	0.107241
AKAP9	3721.65	-0.505534	0.182731	-2.76654	0.00566547	0.107353
CCNA2	3505.15	1.24067	0.448482	2.76638	0.00566827	0.107353
YWHAQP6	67.6039	0.776064	0.280545	2.76627	0.00567009	0.107353
GNG4	10.5705	2.36752	0.85609	2.7655	0.0056835	0.107391
AC017002.3	9.78824	2.47499	0.894964	2.76546	0.00568417	0.107391
AC007278.1	42.5662	-1.15176	0.416666	-2.76424	0.00570555	0.107621
UQCRFS1	1006.57	0.675833	0.244512	2.76401	0.00570965	0.107621
CCDC57	516.21	-0.836773	0.302769	-2.76373	0.00571446	0.107621
AC007686.3	52.219	-1.58334	0.572983	-2.76333	0.00572145	0.107639
PCCA	255.47	0.716525	0.259353	2.76274	0.00573182	0.107721
MRPL3	2171.41	1.088	0.393889	2.76221	0.00574116	0.107783
NOLC1	3897.06	1.14793	0.415786	2.76088	0.00576465	0.108073
AL589993.1	10.1096	-1.8629	0.674807	-2.76064	0.00576876	0.108073
CACFD1	62.1339	-1.74979	0.634074	-2.75959	0.00578732	0.108307
ARHGAP5	1273.02	1.34826	0.488814	2.75824	0.00581144	0.108645
TOMM34	592.644	0.753456	0.273218	2.7577	0.00582089	0.108707
FTCDNL1	12.5528	1.8674	0.677256	2.7573	0.00582802	0.108727
APOBEC3G	8569.25	-0.572598	0.207719	-2.75659	0.00584068	0.108849
LIG3	1148.29	0.526249	0.190956	2.75586	0.00585372	0.10889
YBX1	8079.38	1.07984	0.391845	2.75579	0.0058551	0.10889
CC2D1B	1170.98	-0.665094	0.241411	-2.75503	0.0058686	0.109028
PPP2R1B	1809.27	0.770135	0.279601	2.75441	0.00587982	0.109114
B3GNT9	55.8757	-1.17296	0.425896	-2.75409	0.00588549	0.109114
TNFRSF1A	1441.37	-0.689417	0.250424	-2.753	0.00590516	0.109365
NPIPB3	69.3508	-1.44949	0.526663	-2.75222	0.00591928	0.109513
CPEB3	178.385	-0.832665	0.302678	-2.751	0.00594139	0.109808
UTP4	313.758	1.29749	0.471853	2.74978	0.0059635	0.110077
POLD2	1298.82	1.49275	0.542912	2.74952	0.00596829	0.110077
PRDX3	3668.76	1.05052	0.382242	2.74831	0.00599035	0.11037
TNFRSF18	912.677	-2.88521	1.05008	-2.74761	0.00600319	0.110391
AL035681.1	13.2699	-1.29855	0.472643	-2.74741	0.00600672	0.110391
A1BG-AS1	57.369	-0.915277	0.333241	-2.74659	0.00602187	0.110391
G2E3	1119.48	0.666623	0.24272	2.74647	0.0060241	0.110391
BZW2	1511.15	1.18979	0.433215	2.74643	0.00602485	0.110391
FNDC11	3.80532	-4.29034	1.56227	-2.74622	0.00602866	0.110391
MAP1LC3B2	92.5776	-0.793411	0.289006	-2.74531	0.00604532	0.110532
PIK3CD-AS2	10.3459	-2.01463	0.733892	-2.74513	0.00604871	0.110532
RN7SL473P	5.9463	-2.50403	0.912652	-2.74369	0.00607527	0.110883
EXD2	214.494	0.873923	0.318568	2.74328	0.00608285	0.110883
PHKA1P1	10.6563	1.66721	0.607788	2.74308	0.00608662	0.110883
PTPN4	3472.72	-0.797144	0.290769	-2.7415	0.00611589	0.111263
DYSF	188.147	-2.18742	0.797955	-2.74128	0.00611995	0.111263
TCP1P3	19.0351	1.34465	0.490645	2.74058	0.00613307	0.111301
COASY	1506.06	0.602503	0.219862	2.74037	0.00613698	0.111301
MCF2L	6.1155	1.91804	0.699971	2.74017	0.00614075	0.111301
PNPLA7	129.491	-1.61991	0.591405	-2.73908	0.00616106	0.111556
AC078795.1	26.2102	-1.26492	0.461963	-2.73815	0.00617858	0.111566
KLF6	7095.23	-0.976383	0.3566	-2.73804	0.00618069	0.111566
ENDOV	208.502	-1.0908	0.398432	-2.73775	0.0061862	0.111566
B4GALNT1	145.885	-1.39579	0.509895	-2.73741	0.0061925	0.111566
RETREG3	1789.59	-0.734101	0.2682	-2.73714	0.00619751	0.111566
CYP4F35P	6.34861	-3.94313	1.44065	-2.73706	0.00619916	0.111566
HSPA8P9	23.7629	1.27789	0.467037	2.73617	0.00621597	0.111756
DSTN	2176.86	0.49714	0.181731	2.73558	0.00622707	0.111843
PRMT5	814.079	1.15126	0.420905	2.7352	0.00623426	0.111844
MPZL3	2180.75	-1.26066	0.460979	-2.73475	0.00624279	0.111844
ZNF318	978.474	-1.27363	0.465808	-2.73424	0.00625243	0.111844
D2HGDH	187.52	-1.53441	0.561363	-2.73336	0.00626922	0.111844
HKDC1	4.78052	-2.99365	1.09524	-2.73333	0.00626975	0.111844
DTL	2463.26	1.31832	0.482363	2.73304	0.00627528	0.111844
OTUD5	1736.09	-0.585984	0.214415	-2.73294	0.00627709	0.111844
ATP10D	2261.07	-0.929222	0.340009	-2.73293	0.00627733	0.111844
AC130365.1	10.4663	1.98568	0.726771	2.73219	0.00629143	0.111984
TENM3	46.7561	-2.96662	1.086	-2.73169	0.00630099	0.112042
PARP15	1204.64	-0.871328	0.319028	-2.73119	0.00631053	0.1121
SSBP3-AS1	61.726	-1.39171	0.509689	-2.7305	0.00632378	0.112223
RPL10P19	71.9398	-2.12285	0.777689	-2.72969	0.00633942	0.112389
TPST2	2695.73	-0.678714	0.248688	-2.72918	0.00634921	0.112451
HEATR1	2269.04	0.971053	0.356072	2.72713	0.00638879	0.112753
AC245100.4	91.5908	-1.29885	0.476272	-2.72712	0.0063889	0.112753
NCAPD2	8896.2	0.769821	0.282291	2.72705	0.00639029	0.112753
HADH	1205.94	0.710834	0.260666	2.72699	0.00639154	0.112753
CHST12	2425.81	-0.859766	0.315404	-2.72592	0.00641224	0.113006
RFC3	1149.46	1.49418	0.548398	2.72462	0.00643747	0.113237
MTX2	451.733	0.816522	0.299686	2.72459	0.00643805	0.113237
HSP90AB2P	337.2	1.538	0.564582	2.72414	0.00644687	0.113281
CCT7	5784.87	1.08375	0.397962	2.72325	0.00646434	0.113454
PNPO	365.795	1.11131	0.408122	2.72299	0.00646944	0.113454
AC010894.5	5.68574	-2.57669	0.94656	-2.72216	0.00648568	0.113627
DMWD	392.09	-1.00506	0.369406	-2.72073	0.00651377	0.113935
EVA1A	24.7718	-7.06115	2.59542	-2.72062	0.00651602	0.113935
SNURF	9.08502	-1.90508	0.70049	-2.71964	0.00653532	0.114116
MRPL14	464.46	1.10756	0.40728	2.71941	0.00653989	0.114116
AL357033.1	20.0398	-1.6342	0.601004	-2.71912	0.00654557	0.114116
SLC30A4	315.56	-1.00064	0.368095	-2.71843	0.00655917	0.114241
AC245100.2	25.0516	-1.21238	0.446227	-2.71696	0.00658849	0.11464
AC024909.3	28.9583	-1.56715	0.577001	-2.71602	0.00660715	0.114734
CCDC154	12.6535	-2.05404	0.75627	-2.71602	0.0066072	0.114734
SLC43A2	4.88766	-2.31193	0.851312	-2.71572	0.00661319	0.114734
SPTSSA	725.669	0.890918	0.32816	2.71489	0.00662986	0.114853
MIS18A	542.45	1.27215	0.468678	2.71434	0.00664082	0.114853
TOX2	1134.87	2.53017	0.932209	2.71416	0.00664433	0.114853
PDZD2	17.9715	-1.25977	0.464159	-2.71409	0.0066458	0.114853
CLNS1A	1931.36	0.608415	0.224227	2.71339	0.00665991	0.114903
AC091180.2	28.779	-1.52475	0.561954	-2.7133	0.00666158	0.114903
GRAP2	1051.48	-1.27831	0.471268	-2.71249	0.00667794	0.115073
PFAS	1349.33	1.6679	0.615124	2.71149	0.00669817	0.115311
ZNF273	310.441	1.07899	0.398024	2.71087	0.00671078	0.115416
AC135050.3	6.02703	-3.13146	1.1557	-2.70956	0.00673717	0.115759
PTPN3	987.248	2.13201	0.787423	2.70757	0.0067777	0.116343
KIAA1841	258.564	0.779434	0.287934	2.70699	0.0067897	0.116348
CCR1	2219.52	-1.48314	0.547905	-2.70692	0.00679102	0.116348
LINC01963	187.647	1.02482	0.378841	2.70515	0.00682739	0.116617
TIMM8A	154.117	1.02576	0.379201	2.70505	0.00682937	0.116617
RFLNB	3331.61	-1.02544	0.379101	-2.70493	0.00683189	0.116617
ADK	707.21	1.0584	0.391292	2.70488	0.00683293	0.116617
AL592164.1	21.4834	-1.80418	0.667296	-2.70372	0.00685671	0.116912
MRPL37	2231.77	0.856248	0.316786	2.70292	0.00687339	0.117084
MCM2	3793.06	1.3976	0.517377	2.70131	0.00690661	0.117487
CCDC86	315.394	1.60925	0.595806	2.70096	0.00691396	0.117487
IL15	124.277	-1.32613	0.491009	-2.70082	0.00691682	0.117487
ADAM23	37.1032	6.13287	2.27213	2.69918	0.0069511	0.117754
RAD23B	4174.48	0.588683	0.218111	2.69901	0.00695464	0.117754
GJB6	97.404	5.12296	1.89822	2.69882	0.00695863	0.117754
RFK	837.954	0.77681	0.287892	2.69827	0.00697007	0.117754
ADCY6	31.4328	-2.20549	0.817413	-2.69813	0.00697294	0.117754
PHB2	3520.93	0.772979	0.28649	2.6981	0.00697363	0.117754
ANKRD27	2500.8	0.806583	0.298972	2.69786	0.00697876	0.117754
MYO9A	962.097	0.611055	0.22657	2.69699	0.00699698	0.117928
ESRP2	25.2924	-1.48278	0.549841	-2.69674	0.00700227	0.117928
GEMIN4	972.485	1.07684	0.399419	2.69601	0.00701752	0.118006
KCTD15	9.47494	3.77127	1.3989	2.69589	0.00702017	0.118006
NOP16	483.924	1.31562	0.48811	2.69534	0.00703169	0.118089
C17orf53	211.367	1.23243	0.457478	2.69396	0.00706089	0.118468
AC015911.7	428.059	-0.739045	0.274777	-2.68961	0.00715345	0.119908
AL691432.2	45.1313	-0.686088	0.255327	-2.6871	0.00720763	0.120702
AC108134.1	117.772	-1.51354	0.563362	-2.68662	0.00721788	0.120761
EPHA1	120.718	-2.5804	0.960941	-2.68528	0.00724683	0.121131
LINC02391	9.40732	-2.25137	0.838651	-2.68451	0.00726367	0.121299
KDM6B	925.162	-1.43503	0.534728	-2.68366	0.00728207	0.121493
POLD4	79.474	-1.2887	0.48038	-2.68267	0.00730374	0.121697
AP000640.1	28.5657	-1.80202	0.671911	-2.68193	0.00731983	0.121697
CASS4	938.623	-1.70928	0.637386	-2.6817	0.00732484	0.121697
MIATNB	73.2237	-1.17456	0.438002	-2.68163	0.0073265	0.121697
APBB2	968.689	-1.90897	0.711957	-2.6813	0.00733375	0.121697
STX1A	185.808	-1.4097	0.525769	-2.68122	0.00733549	0.121697
TXK	3486.72	-1.02103	0.380851	-2.68092	0.0073421	0.121697
SLAIN1	1132.92	0.731128	0.272806	2.68003	0.00736165	0.121908
HIST1H2BD	104.763	-0.848381	0.316646	-2.67927	0.00737827	0.121968
SAMD4A	25.2689	2.46314	0.919419	2.67902	0.00738377	0.121968
ERCC8	225.784	0.7118	0.265703	2.67893	0.00738577	0.121968
UNC5B	12.8975	-6.11033	2.28215	-2.67745	0.0074185	0.122395
IL18BP	224.185	-0.972005	0.363104	-2.67693	0.00742994	0.12247
LARP1	8108.38	0.581713	0.217442	2.67526	0.0074671	0.122969
TOP2A	18993.2	1.15043	0.430087	2.67487	0.00747579	0.122999
AC018638.4	121.673	-1.16368	0.435331	-2.6731	0.00751546	0.123176
MAIP1	288.788	0.789426	0.295336	2.67298	0.00751815	0.123176
SFTPB	10.3349	-2.58646	0.967677	-2.67286	0.0075208	0.123176
TTN	2013.76	-1.34388	0.502788	-2.67286	0.00752081	0.123176
SLC5A5	17.9903	-2.23743	0.837224	-2.67244	0.00753012	0.123176
SHTN1	5.00779	2.78964	1.04386	2.67242	0.00753064	0.123176
DSTNP1	56.1353	-1.30733	0.489229	-2.67223	0.00753488	0.123176
GATS	228.57	-1.10121	0.412208	-2.67148	0.00755176	0.123339
MYO1C	712.429	-1.46515	0.548636	-2.67053	0.00757308	0.123574
CD82	2084.39	-1.09801	0.411223	-2.67011	0.00758263	0.123616
ITPKA	9.1373	2.56228	0.959864	2.66942	0.00759835	0.12365
DNASE1	1196.19	-1.037	0.388559	-2.66884	0.00761148	0.12365
CGREF1	5.9053	2.24892	0.842751	2.66854	0.00761807	0.12365
AC013264.1	3.89873	-3.11469	1.16725	-2.6684	0.00762132	0.12365
TCERG1	2963.54	0.655694	0.245734	2.6683	0.00762357	0.12365
RPL10A	5907.93	0.634114	0.237658	2.66818	0.00762631	0.12365
FRMD6	113.82	0.937853	0.351571	2.6676	0.00763944	0.123673
DOPEY1	712.877	-0.738392	0.276817	-2.66744	0.00764318	0.123673
SDHD	1018.57	0.725019	0.271845	2.66703	0.00765241	0.123673
TFAP4	332.039	0.949849	0.356162	2.6669	0.00765546	0.123673
SYTL1	1907.8	-0.958932	0.35989	-2.66451	0.00771002	0.124442
NUBPL	186.997	0.94938	0.356558	2.66262	0.00775338	0.124839
AF131215.6	51.5337	-0.990875	0.372143	-2.66262	0.0077535	0.124839
CAPS	222.537	-1.38487	0.520132	-2.66253	0.00775563	0.124839
PAQR3	544.438	0.692183	0.260044	2.66179	0.00777253	0.124998
TRBV5-5	4.39257	-5.12184	1.92452	-2.66135	0.00778271	0.125016
TRDV2	18.0691	-5.2393	1.96882	-2.66114	0.00778767	0.125016
AC127070.5	34.8671	-1.1334	0.426169	-2.65951	0.00782535	0.125508
GXYLT1	767.511	0.433805	0.163195	2.6582	0.00785586	0.125884
TBL1X	1932.02	-1.36104	0.51216	-2.65746	0.00787323	0.126009
C3orf62	333.099	-0.488109	0.183703	-2.65705	0.00788287	0.126009
ANKRD22	14.7058	2.08319	0.78405	2.65696	0.00788482	0.126009
HMBS	399.914	1.17221	0.44138	2.65577	0.00791265	0.126133
FKBP4P6	57.3154	1.2693	0.477945	2.65574	0.00791347	0.126133
VOPP1	884.359	0.512144	0.192866	2.65544	0.0079205	0.126133
CHCHD4	303.96	1.0384	0.391078	2.65523	0.00792535	0.126133
FZD2	9.7215	1.96208	0.738979	2.65512	0.00792809	0.126133
PRSS21	190.65	2.4213	0.912038	2.65482	0.00793503	0.126133
HGSNAT	660.174	-0.72882	0.274649	-2.65364	0.00796281	0.126462
MACF1	16654.5	-0.929595	0.35045	-2.65258	0.00798794	0.126679
CNR2	237.928	-1.97997	0.74652	-2.65226	0.00799542	0.126679
AC048341.2	61.3976	-1.13224	0.42691	-2.65216	0.00799778	0.126679
GTF2IRD2	32.2945	-1.46345	0.551931	-2.65152	0.00801306	0.126808
EIF4E	833.635	0.770136	0.290502	2.65105	0.00802409	0.12687
AP003064.2	14.8283	1.55278	0.58597	2.64993	0.00805077	0.127073
RTKN2	116.253	-4.92949	1.86041	-2.64968	0.00805685	0.127073
GNLY	74846	-1.98248	0.748244	-2.64951	0.00806086	0.127073
SNHG28	8.57993	-3.20921	1.21138	-2.64922	0.00806768	0.127073
KPNB1	11313.6	0.756839	0.28577	2.64842	0.00808692	0.127073
AC010542.5	35.2764	-1.76585	0.666769	-2.64836	0.00808822	0.127073
CD53	10689.2	-0.446941	0.168774	-2.64817	0.008093	0.127073
KLKB1	3.79124	-2.46595	0.931285	-2.6479	0.00809924	0.127073
RIOX2	1303.88	1.3297	0.502201	2.64775	0.00810284	0.127073
AC008467.1	10.3916	-1.59751	0.603397	-2.64753	0.00810818	0.127073
SRPK1	3777.45	0.74552	0.2817	2.6465	0.00813294	0.127349
AC097658.1	14.22	1.20426	0.455299	2.64498	0.00816949	0.12779
AC015911.3	378.387	-0.729536	0.275844	-2.64474	0.00817542	0.12779
WDR3	1264.76	0.908914	0.343751	2.64411	0.00819067	0.127916
AL137856.1	29.155	-1.78002	0.6733	-2.64373	0.0081999	0.127949
AC087623.1	6.01616	2.69238	1.01864	2.6431	0.00821498	0.128072
RAD54L	556.883	1.21341	0.459149	2.64275	0.00822363	0.128095
SLC25A5	6828.21	0.972305	0.368114	2.64131	0.00825859	0.128254
PLD2	237.352	-0.784018	0.296844	-2.64118	0.00826185	0.128254
PCAT19	10.8911	2.69185	1.01921	2.64112	0.00826325	0.128254
HCST	654.248	-0.923134	0.349539	-2.641	0.00826612	0.128254
LETM2	192.244	0.743144	0.281403	2.64085	0.0082698	0.128254
AL008582.1	4.54773	-2.38251	0.902395	-2.64021	0.00828553	0.128368
EZH1	1376.11	-1.13825	0.431163	-2.63996	0.00829153	0.128368
AC103702.1	8.87152	-1.59269	0.603439	-2.63936	0.00830632	0.128414
AC018638.8	39.5143	-1.15518	0.437693	-2.63925	0.0083089	0.128414
ARRB1	2307.43	-1.05553	0.400185	-2.6376	0.00834955	0.12893
TCTA	517.448	-0.66389	0.251818	-2.63639	0.00837926	0.129277
MIR4458HG	37.7159	-0.876638	0.332605	-2.63567	0.00839711	0.129335
EPB41L2	1253.28	1.74536	0.662212	2.63565	0.00839755	0.129335
MRPL44	817.51	0.59147	0.224455	2.63514	0.00841028	0.12942
S1PR1	1423.47	1.86858	0.709577	2.63337	0.00845417	0.129868
LY86-AS1	5.64986	3.22949	1.22646	2.63317	0.00845915	0.129868
TTC8	33.6347	1.61421	0.613105	2.63284	0.00846741	0.129868
GRID2IP	7.58791	-2.18928	0.831562	-2.63273	0.00847008	0.129868
AC018521.5	33.4485	-0.952084	0.361665	-2.6325	0.00847584	0.129868
BICDL2	6.70025	-1.9776	0.751423	-2.63181	0.00849311	0.130021
LAG3	335.654	-2.82234	1.07261	-2.63129	0.00850621	0.130074
SLC7A6	1224.33	-0.867599	0.329749	-2.63109	0.00851114	0.130074
PUS7	481.222	1.41181	0.536769	2.63021	0.00853322	0.130275
TFAM	1994.88	0.97185	0.369527	2.62998	0.00853894	0.130275
MOB3C	624.544	-0.94572	0.359686	-2.62929	0.00855624	0.130428
FANCF	413.846	0.439663	0.167269	2.62848	0.00857682	0.13063
SNX9	307.927	-1.92775	0.733818	-2.62701	0.00861376	0.131081
DHX33	1131.02	0.839989	0.319835	2.62632	0.00863128	0.131235
NOC3L	917.222	0.950936	0.362125	2.62599	0.00863984	0.131253
AC015911.8	336.429	-0.941522	0.358622	-2.62539	0.0086551	0.131311
CEP83	371.064	0.858232	0.326914	2.62526	0.00865837	0.131311
GBP5	7313.5	-0.806952	0.30744	-2.62475	0.00867125	0.13137
ASGR1	6.5835	3.53061	1.34549	2.62404	0.00868943	0.13137
ZNF680	288.442	0.718027	0.273677	2.62363	0.00869989	0.13137
TOM1	379.879	-0.916507	0.349355	-2.62343	0.00870502	0.13137
KCNQ1OT1	92.5668	-1.40377	0.535196	-2.6229	0.00871851	0.13137
TRGV5	23.9326	-1.66783	0.635892	-2.62283	0.00872033	0.13137
FLCN	708.156	-0.699714	0.266794	-2.62267	0.00872429	0.13137
SPTBN1	5934.08	0.830413	0.31663	2.62266	0.00872468	0.13137
AIMP2	261.247	1.07071	0.408278	2.62251	0.00872851	0.13137
C19orf84	81.6539	-2.80194	1.06943	-2.62003	0.00879213	0.132216
DNM3	62.0712	1.55823	0.594869	2.61945	0.00880707	0.132288
CHKB	74.8191	-1.0442	0.398659	-2.61927	0.00881178	0.132288
CLUHP3	112.136	-1.58317	0.604513	-2.61892	0.00882078	0.132312
GTPBP4	2235.11	0.991543	0.378831	2.61738	0.00886089	0.132802
STON1	137.102	1.73883	0.664678	2.61605	0.00889545	0.133208
AL356968.2	44.3585	1.14297	0.437001	2.61549	0.00890996	0.133307
AC009120.4	15.9793	-1.55727	0.595486	-2.61513	0.00891932	0.133307
RAB24	152.901	-0.853478	0.326388	-2.61491	0.00892499	0.133307
AC009495.3	55.4172	-1.19369	0.45659	-2.61437	0.00893926	0.133307
LRG1	6.39128	-2.80623	1.07344	-2.61423	0.00894278	0.133307
SGSM3	61.5959	-1.22764	0.469628	-2.61408	0.00894692	0.133307
TNS4	129.301	1.12479	0.430373	2.61353	0.00896134	0.133369
YTHDC1	10.6182	4.20792	1.61023	2.61324	0.00896888	0.133369
DUOX1	41.9206	-1.78312	0.682387	-2.61306	0.0089735	0.133369
CLN3	118.46	-0.849785	0.32531	-2.61223	0.00899527	0.133581
ZNF517	113.143	-0.924527	0.353976	-2.61184	0.00900569	0.133624
GGCT	612.184	0.96779	0.370688	2.61079	0.00903325	0.133865
DNAH1	1004.72	-1.20653	0.462158	-2.61065	0.00903692	0.133865
AC096571.1	185.554	1.3477	0.516598	2.60879	0.00908628	0.134484
KHDRBS3	8.15281	2.65695	1.01895	2.60753	0.00911978	0.134868
C2orf69	733.735	0.581122	0.22295	2.60652	0.00914686	0.135157
FAM86JP	11.2478	2.12692	0.816827	2.60388	0.00921742	0.13607
DIXDC1	365.982	0.853199	0.327695	2.60364	0.00922392	0.13607
S1PR3	5.35309	5.02544	1.93128	2.60212	0.00926487	0.136541
TGOLN2	9940.44	-0.309395	0.118912	-2.60189	0.00927117	0.136541
EZR	4930.63	0.648028	0.249321	2.59917	0.00934503	0.137294
MND1	424.338	1.46377	0.563186	2.5991	0.00934697	0.137294
ILDR1	175.493	1.19316	0.45908	2.59902	0.00934905	0.137294
C9orf64	552.845	0.52661	0.20263	2.59887	0.00935307	0.137294
BX322784.1	75.2125	0.995905	0.383336	2.59799	0.00937708	0.137533
AL031282.2	37.1453	-1.14045	0.439157	-2.59691	0.00940672	0.137745
TTC13	1592.61	-0.609175	0.234578	-2.5969	0.00940701	0.137745
NCAM1	9893.55	-1.49173	0.574515	-2.5965	0.00941792	0.137792
NUFIP1	232.375	0.815879	0.314353	2.59542	0.00944754	0.138112
SLC29A3	137.278	-0.708008	0.27283	-2.59505	0.00945776	0.138148
ZNF768	218.142	0.659647	0.254242	2.59457	0.00947106	0.138229
ACVR1	278.18	-0.828185	0.319296	-2.59378	0.00949264	0.138343
CREM	1435.48	-0.956819	0.368898	-2.59372	0.00949432	0.138343
SMIM30	491.78	0.66338	0.25586	2.59275	0.00952132	0.138402
RELB	690.314	-1.08672	0.419144	-2.59272	0.00952214	0.138402
CCNB1	3552.88	1.23458	0.476199	2.59258	0.0095259	0.138402
NDC1	1918.95	1.13108	0.436377	2.59199	0.0095422	0.138402
ZNF345	123.104	-1.09779	0.423585	-2.59167	0.00955108	0.138402
ABCC4	722.656	0.635448	0.24519	2.59166	0.00955146	0.138402
PRICKLE1	5.66196	2.95543	1.14038	2.59161	0.00955273	0.138402
RPP25	108.252	1.38596	0.534899	2.59106	0.00956798	0.138511
FAM72D	81.4511	0.943848	0.364367	2.59038	0.00958711	0.138675
AC114760.2	93.6451	-1.46729	0.566522	-2.59	0.00959746	0.138712
GGT7	36.5582	-1.79212	0.692018	-2.58971	0.00960581	0.13872
ZNF549	290.954	-0.852462	0.329245	-2.58914	0.0096215	0.138835
VDAC1P1	139.713	0.953284	0.368265	2.58858	0.00963723	0.138891
AIG1	55.3461	1.46974	0.567808	2.58845	0.00964102	0.138891
FAM98A	1149.31	0.816832	0.315705	2.58732	0.00967248	0.139229
AC097376.2	68.5469	-0.877286	0.339236	-2.58606	0.00970801	0.139229
AC099677.1	8.75205	-1.84224	0.712412	-2.58592	0.00971199	0.139229
CCT5	5019.17	1.31828	0.509876	2.5855	0.00972387	0.139229
METTL15	266.586	0.44351	0.171564	2.5851	0.00973522	0.139229
DKC1	2304.01	0.992278	0.383886	2.58482	0.00974288	0.139229
AC241952.1	231.522	-1.58159	0.611877	-2.58482	0.00974311	0.139229
YARS2	537.202	0.692774	0.268031	2.58468	0.00974701	0.139229
AC006547.1	80.9993	-0.977483	0.378187	-2.58466	0.00974757	0.139229
LINC00957	31.9835	0.894253	0.346005	2.58451	0.00975182	0.139229
PLK1	2348.95	1.15296	0.446108	2.58448	0.00975267	0.139229
TAS1R3	23.9364	-1.27901	0.494918	-2.58428	0.00975814	0.139229
CRLS1	648.031	0.674896	0.261239	2.58344	0.00978192	0.139387
CTC1	2045.87	-0.746322	0.288918	-2.58316	0.00978996	0.139387
DIAPH3	924.098	1.43537	0.55575	2.58276	0.00980136	0.139387
PPM1G	4238.14	0.761558	0.294875	2.58265	0.00980461	0.139387
DLAT	1530.4	0.9441	0.365574	2.58252	0.00980829	0.139387
AL139289.1	13.1937	-1.5938	0.617292	-2.58193	0.00982493	0.139419
ERVH48-1	9.14101	-1.98538	0.768964	-2.58189	0.00982615	0.139419
NAALADL1	214.558	-1.3843	0.536279	-2.5813	0.00984283	0.139544
CD3EAP	96.3297	1.50071	0.581532	2.58061	0.0098627	0.139564
ACTN1	1853.95	1.70421	0.66039	2.5806	0.00986281	0.139564
FAM46C	3082.64	-1.71044	0.66294	-2.58009	0.00987757	0.139564
LINC00623	175.187	-0.56504	0.219017	-2.57989	0.0098833	0.139564
COL19A1	12.1169	-3.34735	1.29748	-2.57989	0.00988331	0.139564
XDH	6.30815	3.57618	1.3864	2.57948	0.00989494	0.139617
RPL35	5578.71	0.52755	0.204584	2.57865	0.00991866	0.139841
UBE2V2	1786.26	0.806829	0.312996	2.57776	0.00994416	0.14009
RUVBL2	1597.63	1.11267	0.431783	2.57693	0.0099682	0.140318
RASGRP1	7393.22	-0.904378	0.351142	-2.57554	0.0100085	0.140607
PCNX1	4440.86	-0.612901	0.237971	-2.57553	0.0100088	0.140607
CYTH4	4065.98	-1.11278	0.43208	-2.5754	0.0100124	0.140607
CIRBP	2504.55	-0.410764	0.15957	-2.5742	0.0100473	0.140986
LDHAP5	168.435	1.24849	0.485104	2.57366	0.0100628	0.141093
LOXL2	21.1039	-1.24397	0.483461	-2.57305	0.0100807	0.141232
FAM214A	1371.63	-1.05705	0.411032	-2.5717	0.0101199	0.141671
EEF1E1	255.569	1.19073	0.463106	2.57119	0.010135	0.141766
ARSD	389.141	-0.643664	0.250362	-2.57093	0.0101426	0.141766
AC010653.1	4.95744	-1.9374	0.753827	-2.57008	0.0101674	0.141927
LINC02482	10.8638	-1.41275	0.549708	-2.56999	0.01017	0.141927
FBXO32	454.981	-1.49545	0.582146	-2.56886	0.0102034	0.14199
AMN	4.512	-3.18239	1.23886	-2.5688	0.0102053	0.14199
AC015871.3	204.504	-1.10953	0.43193	-2.56878	0.0102059	0.14199
PROK2	313.131	2.17903	0.848448	2.56826	0.0102211	0.14199
SNX18P7	8.80553	2.82777	1.10108	2.56818	0.0102235	0.14199
BRCA2	1075.96	0.948744	0.36944	2.56806	0.0102268	0.14199
LGALS9C	69.2395	2.17724	0.847951	2.56765	0.0102391	0.14199
DHODH	262.155	1.08339	0.421959	2.56753	0.0102426	0.14199
KIAA0825	164.573	-1.03942	0.404882	-2.56721	0.0102519	0.14199
AL133355.1	97.6355	-1.24339	0.484348	-2.56714	0.0102542	0.14199
DDX28	347.233	0.507554	0.197814	2.56581	0.0102935	0.142074
MAPK11	142.569	-1.45783	0.568265	-2.56541	0.0103055	0.142074
C2orf72	15.732	-2.45002	0.955162	-2.56503	0.0103167	0.142074
QTRT2	803.77	0.733396	0.285961	2.56467	0.0103273	0.142074
AFAP1	39.3545	-2.49639	0.973445	-2.56449	0.0103328	0.142074
UBAC2-AS1	28.6694	1.5056	0.587222	2.56394	0.0103493	0.142074
ITGA3	233.396	-1.97254	0.769416	-2.56369	0.0103567	0.142074
UBE2S	1283.86	1.23849	0.483091	2.56368	0.0103569	0.142074
AC005776.2	17.5715	-1.07526	0.419451	-2.56348	0.0103628	0.142074
GTSF1	55.778	-2.09524	0.817343	-2.56347	0.0103631	0.142074
FAM105A	1254.57	-0.71652	0.279515	-2.56344	0.0103642	0.142074
PCED1B	515.347	-0.789606	0.308052	-2.56322	0.0103705	0.142074
TRGV2	101.461	-1.82398	0.711604	-2.56319	0.0103714	0.142074
SVIL	166.215	2.14288	0.836023	2.56318	0.0103718	0.142074
VPS13B	2129.6	-0.716313	0.279524	-2.56262	0.0103886	0.142166
WDR19	197.622	-0.694803	0.271169	-2.56225	0.0103995	0.142166
BBS4	357.842	-0.555307	0.216736	-2.56213	0.0104031	0.142166
GMPS	3295.75	0.744785	0.290721	2.56186	0.0104115	0.142166
AC012074.1	5.59718	-1.79763	0.701755	-2.56163	0.0104184	0.142166
PDCD2L	100.003	0.986503	0.38515	2.56135	0.0104267	0.142171
AL356653.1	28.3142	1.14322	0.446471	2.56056	0.0104503	0.142385
AC025470.1	10.2831	1.44624	0.564957	2.55991	0.0104698	0.142541
TTC30A	38.2603	1.33448	0.521548	2.55868	0.010507	0.142743
ARL3	622.911	0.651533	0.254657	2.55847	0.0105133	0.142743
HSP90AA1	34496.7	1.24982	0.488518	2.5584	0.0105154	0.142743
NPM1P18	10.89	-2.41188	0.942745	-2.55836	0.0105166	0.142743
AC004816.1	14.0777	1.39337	0.544775	2.5577	0.0105367	0.142802
LRRC8C	3336.11	0.732754	0.286503	2.55758	0.0105404	0.142802
SGSH	177.661	-1.42769	0.558252	-2.55743	0.010545	0.142802
AC010468.1	6.50838	2.12482	0.831213	2.55629	0.0105795	0.14316
AC090921.1	3.80918	2.31189	0.904559	2.55582	0.0105937	0.143244
TRAM2	944.168	1.14116	0.446613	2.55513	0.0106148	0.143382
PTTG1	2022.2	0.857733	0.335713	2.55496	0.01062	0.143382
AC242842.1	7.02053	-2.32264	0.909267	-2.55441	0.0106368	0.1435
C5orf34	145.766	1.1549	0.452281	2.55351	0.0106643	0.143671
MAP10	59.9932	1.34341	0.526113	2.55347	0.0106655	0.143671
AFF3	26.4314	5.52801	2.16628	2.55185	0.0107154	0.143997
LINC02019	46.9645	-1.65446	0.648368	-2.55173	0.0107189	0.143997
MRTO4	1050.08	1.64278	0.643857	2.55147	0.0107271	0.143997
RASSF5	7982.37	-0.375334	0.147121	-2.55118	0.0107358	0.143997
B4GALT2	356.563	1.16857	0.458096	2.55092	0.0107438	0.143997
CLCN7	908.139	-0.920275	0.360769	-2.55087	0.0107454	0.143997
AC091564.1	5.54936	-2.17712	0.853494	-2.55083	0.0107465	0.143997
COL4A4	46.5682	2.09926	0.823053	2.55058	0.0107543	0.143997
LINC00894	85.2358	-1.70363	0.668035	-2.55021	0.0107659	0.144044
LINC01871	1274.09	-1.36691	0.53612	-2.54964	0.0107835	0.144093
AC087878.1	10.0212	-2.83109	1.11045	-2.54949	0.010788	0.144093
AL109976.1	32.5909	-1.7118	0.671477	-2.5493	0.0107938	0.144093
MRPL11	811.411	0.974225	0.382199	2.549	0.0108032	0.14411
CTDSPL	614.142	1.33749	0.525107	2.54707	0.010863	0.1448
PLXDC1	9.80707	-2.07911	0.816652	-2.54589	0.0108998	0.144937
AL158207.1	7.14131	-1.5809	0.620972	-2.54585	0.0109012	0.144937
NUDCD1	951.974	1.01657	0.399318	2.54578	0.0109034	0.144937
CARNMT1	1536.46	0.56312	0.221204	2.5457	0.0109058	0.144937
TAGLN2	7872.61	0.691134	0.27157	2.54496	0.010929	0.145137
C19orf12	955.14	-0.458803	0.180337	-2.54414	0.0109548	0.145292
AC021188.1	92.4241	-1.09424	0.430113	-2.54407	0.010957	0.145292
NCKAP5L	59.2683	2.31371	0.909581	2.54371	0.0109683	0.145295
FOSL2	2221.61	-1.91778	0.753982	-2.54354	0.0109735	0.145295
NAA25	1031.88	0.519686	0.204358	2.54302	0.0109899	0.145404
AL032821.1	10.8667	-2.00909	0.790201	-2.5425	0.0110062	0.14546
SOGA3	109.422	-1.72032	0.676683	-2.54228	0.0110131	0.14546
LMOD3	10.7765	-1.39774	0.549863	-2.54199	0.0110225	0.14546
SPTY2D1	1935.66	-0.536997	0.211276	-2.54168	0.0110321	0.14546
AC004494.1	218.437	-1.41842	0.558174	-2.54119	0.0110477	0.14546
SETX	7539.25	-0.439927	0.173126	-2.54108	0.0110512	0.14546
GNPTAB	14907.9	-0.76973	0.302917	-2.54106	0.0110516	0.14546
PPIF	2714.39	0.971491	0.382388	2.54059	0.0110667	0.14546
PYCR1	303.094	1.42741	0.561847	2.54056	0.0110675	0.14546
TICRR	941.238	1.17329	0.461914	2.54006	0.0110834	0.145562
UNC45B	6.47424	-1.79877	0.708241	-2.53977	0.0110925	0.145574
RPIA	1032.72	0.869296	0.342424	2.53865	0.0111281	0.145814
PLEKHG2	857.583	-0.614719	0.242153	-2.53856	0.011131	0.145814
RPL22L1	1366.21	1.44266	0.56837	2.53825	0.011141	0.145814
TNFAIP3	4889.36	-1.54175	0.607434	-2.53814	0.0111445	0.145814
CCDC159	176.071	-1.04882	0.413262	-2.53791	0.0111517	0.145814
KIF20A	1561.19	0.904606	0.356492	2.53752	0.0111641	0.14587
TUBB4A	38.5596	1.90884	0.752359	2.53713	0.0111764	0.145879
ERLIN2	764.316	0.690349	0.272114	2.53698	0.0111812	0.145879
AC006435.2	27.5887	-1.48994	0.587402	-2.53649	0.0111969	0.145968
AL606834.2	5.1095	2.20245	0.868462	2.53604	0.0112114	0.145968
HSPH1	6863.62	1.26991	0.50088	2.53537	0.011233	0.145968
CD52	6049.68	-1.21207	0.478087	-2.53526	0.0112365	0.145968
VPS13C	6514.22	-0.708828	0.279596	-2.53518	0.0112388	0.145968
AL133243.2	19.9672	-1.17893	0.465033	-2.53516	0.0112396	0.145968
CHRM5	7.80094	-1.47031	0.580006	-2.53498	0.0112453	0.145968
ITK	5151.09	-0.512901	0.202407	-2.53401	0.0112765	0.146176
CDC25A	1002.83	1.52997	0.603783	2.53397	0.0112778	0.146176
SLC25A13	308.698	1.22892	0.485051	2.53359	0.0112901	0.146231
CCDC58	248.024	1.1347	0.44812	2.53214	0.011337	0.146731
GCSH	8.41858	1.58954	0.627981	2.53119	0.0113677	0.147022
FASTKD2	846.393	0.89612	0.354144	2.53038	0.0113938	0.147116
ABHD17C	24.0313	1.86175	0.735772	2.53033	0.0113956	0.147116
DIMT1	1805.5	0.693627	0.274156	2.53004	0.0114049	0.147116
TUBB4B	5668.96	1.22899	0.485775	2.52995	0.011408	0.147116
PAK3	5.18337	-2.05182	0.811194	-2.52939	0.0114262	0.147139
AL096816.1	97.7937	-1.90727	0.754112	-2.52916	0.0114336	0.147139
GZMB	15012.8	-1.01891	0.402909	-2.52889	0.0114423	0.147139
RIT1	996.703	-0.729436	0.288461	-2.52871	0.0114481	0.147139
TROAP	919.528	0.944196	0.373414	2.52855	0.0114535	0.147139
HBS1L	2291.77	0.728915	0.288294	2.52837	0.0114593	0.147139
FBXO44	705.738	-1.54214	0.610157	-2.52745	0.0114895	0.147357
TRMT5	326.651	1.24834	0.493932	2.52735	0.0114928	0.147357
GEMIN5	1124.65	0.758232	0.300075	2.52681	0.0115105	0.147479
GEN1	1326.52	0.795845	0.315088	2.52579	0.0115439	0.147716
LOXL1-AS1	209.636	-2.42491	0.960079	-2.52574	0.0115456	0.147716
HK2P1	11.8593	1.70708	0.676119	2.52482	0.0115757	0.147719
CD27	9.0674	-1.96437	0.778131	-2.52447	0.0115872	0.147719
RELL1	316.248	-0.642425	0.254481	-2.52445	0.011588	0.147719
RUVBL1	1485.15	1.23891	0.490815	2.52418	0.0115968	0.147719
MAN1C1	488.095	-1.26572	0.501477	-2.52398	0.0116034	0.147719
SSB	2501.64	0.852548	0.337783	2.52396	0.0116042	0.147719
RRM1	5170.95	1.08408	0.429544	2.5238	0.0116095	0.147719
LMNB1	6933.23	1.07295	0.425159	2.52364	0.0116145	0.147719
MC5R	3.96078	-3.79503	1.50389	-2.52347	0.0116204	0.147719
TAGLN	114.255	-1.28837	0.510635	-2.52307	0.0116337	0.147783
LINC00884	9.81471	1.34873	0.534813	2.52187	0.0116734	0.148178
MCUB	2088.17	1.15248	0.457037	2.52162	0.0116814	0.148178
SMG1P1	29.328	-1.64084	0.651219	-2.51964	0.0117475	0.148911
FOXN3	3860.54	-0.827079	0.328316	-2.51915	0.0117637	0.14901
BTLA	7.69336	-3.19539	1.2686	-2.51884	0.0117742	0.149037
TTC23	35.9643	1.07857	0.428271	2.51842	0.0117884	0.149111
CSRNP1	698.969	-1.59402	0.633099	-2.5178	0.011809	0.149174
LINC01825	16.137	1.17123	0.465184	2.51777	0.0118101	0.149174
FAM209B	9.46789	-1.61865	0.643039	-2.51719	0.0118294	0.149311
F12	8.83409	2.49668	0.992409	2.51578	0.0118769	0.149499
VDAC1	4748.73	0.948718	0.37715	2.5155	0.0118865	0.149499
KLHDC7B	33.9026	-2.03716	0.809845	-2.51549	0.0118867	0.149499
YWHAG	5392.77	0.742506	0.29518	2.51544	0.0118885	0.149499
CROCCP2	526.805	-0.873179	0.347204	-2.51489	0.011907	0.149499
AL022328.4	8.45501	-1.62199	0.645	-2.51471	0.011913	0.149499
MRPL17	736.4	0.893204	0.355217	2.51453	0.011919	0.149499
TADA2A	14.3261	1.28424	0.510768	2.51433	0.0119259	0.149499
EIF4A1P2	35.7563	1.1941	0.474939	2.51421	0.01193	0.149499
CCT2	4936.02	1.19346	0.474688	2.5142	0.0119302	0.149499
C1RL	412.007	-0.632895	0.251783	-2.51365	0.0119488	0.149499
AL035696.3	8.09614	2.01637	0.802188	2.51359	0.0119509	0.149499
GADD45B	954.931	-1.19484	0.475437	-2.51314	0.0119662	0.149499
HMCN1	94.1331	-4.71722	1.87719	-2.51291	0.011974	0.149499
COA7	621.254	1.16821	0.464893	2.51287	0.0119755	0.149499
JAK3	5040.35	-0.987665	0.393057	-2.51278	0.0119784	0.149499
SNRPF	1230.03	0.846635	0.337002	2.51226	0.0119961	0.149616
AC005034.3	164.773	0.623227	0.248115	2.51185	0.01201	0.149642
ARL10	310.345	-1.38406	0.551092	-2.51148	0.0120226	0.149642
KCNE1	9.13906	-3.57569	1.42375	-2.51146	0.0120234	0.149642
CORO1B	419.836	-1.24357	0.495262	-2.51094	0.0120409	0.149755
HDX	48.25	1.33202	0.530538	2.5107	0.0120493	0.149755
EPHB3	5.2099	3.64377	1.45174	2.50993	0.0120756	0.149806
DANCR	285.029	1.13932	0.453926	2.50991	0.0120761	0.149806
AL158207.2	5.15074	-2.1978	0.875671	-2.50984	0.0120786	0.149806
AP000560.1	17.5277	-1.33276	0.531088	-2.50949	0.0120907	0.149832
CCDC138	296.142	1.01081	0.402825	2.50929	0.0120974	0.149832
ACKR3	23.1842	1.17384	0.46788	2.50884	0.0121128	0.14989
DDX60	914.015	-1.2485	0.497675	-2.50866	0.0121189	0.14989
NUP155	2401.68	0.963673	0.384182	2.50838	0.0121287	0.149907
HOXB-AS2	8.73072	-1.48105	0.590773	-2.50697	0.0121771	0.150323
HHLA3	90.4357	-0.771008	0.307568	-2.50679	0.0121834	0.150323
DNA2	974.619	1.08598	0.433264	2.5065	0.0121932	0.150323
FRMD4A	18.1218	-1.22732	0.489671	-2.50642	0.0121961	0.150323
AL512637.1	25.1883	1.28843	0.514124	2.50606	0.0122084	0.150344
Z83843.1	90.0734	-1.28302	0.512017	-2.50581	0.0122172	0.150344
METTL1	122.44	1.63929	0.65424	2.50564	0.0122231	0.150344
FAM98B	1596.82	0.864628	0.345177	2.50488	0.0122493	0.150531
ATP6AP1	1570.18	-0.601537	0.240168	-2.50465	0.0122571	0.150531
AC010491.1	7.15416	-1.75334	0.700108	-2.50439	0.0122663	0.150531
GTPBP8	397.696	0.602259	0.240509	2.5041	0.0122762	0.150531
PDE8B	53.4224	0.680876	0.271937	2.5038	0.0122867	0.150531
ZNF821	54.7072	-1.22994	0.491251	-2.50369	0.0122905	0.150531
AC026403.1	92.0123	0.867453	0.346524	2.50329	0.0123043	0.150531
PAFAH1B3	151.964	1.00755	0.402497	2.50325	0.0123058	0.150531
AC134407.2	7.66972	-2.05538	0.821269	-2.50269	0.0123254	0.150667
PUM3	1249.83	1.09464	0.437437	2.50238	0.0123361	0.150695
AC036222.1	15.943	-1.85924	0.743118	-2.50195	0.0123512	0.150776
IPO11	775.771	1.08595	0.434138	2.50139	0.0123707	0.150843
RAP2B	1809.77	0.451654	0.180567	2.50131	0.0123736	0.150843
LINC00475	22.6102	-1.54037	0.616302	-2.49937	0.0124414	0.151565
FH	1888.53	0.972605	0.389181	2.49911	0.0124506	0.151574
BUB1	4099.52	0.90671	0.362848	2.49887	0.0124591	0.151574
LINC00888	251.156	0.448773	0.179684	2.49756	0.0125051	0.152006
COX20P2	51.8103	1.20189	0.481298	2.49718	0.0125185	0.152006
ESYT2	8685.81	1.0863	0.435025	2.4971	0.0125213	0.152006
FAM83D	475.845	1.01414	0.406159	2.49689	0.0125287	0.152006
PODXL	119.043	1.64975	0.661125	2.49537	0.0125825	0.152555
DUT	2785.94	1.2107	0.485376	2.49436	0.0126184	0.152887
GOLGA8O	62.779	1.79463	0.719667	2.4937	0.0126421	0.153069
PCDH10	6.84029	3.61428	1.44991	2.49276	0.0126754	0.153368
AC093768.1	882.809	1.31276	0.526791	2.49199	0.012703	0.153599
SEC14L2	45.6633	-1.48104	0.594469	-2.49137	0.0127251	0.153688
CENPH	884.015	1.15374	0.463107	2.4913	0.0127276	0.153688
TMEM2	5091.49	-0.72656	0.291696	-2.49081	0.0127451	0.153795
AP001347.1	10.6954	1.19698	0.480752	2.48981	0.0127811	0.154125
RRS1	645.721	1.409	0.566014	2.48934	0.0127981	0.154224
ATP5G3	2618.05	1.0035	0.403167	2.48905	0.0128086	0.154224
U2AF1L4	144.612	-0.848749	0.341019	-2.48886	0.0128152	0.154224
STAMBPL1	1004.34	0.697396	0.280368	2.48743	0.0128669	0.154507
UNC119	888.683	-0.573344	0.230539	-2.48697	0.0128837	0.154507
SPC24	673.89	1.08942	0.438071	2.48686	0.0128875	0.154507
MRPL3P1	188.334	1.00356	0.403604	2.48649	0.0129009	0.154507
AC104825.2	20.2146	-1.43744	0.578103	-2.48648	0.0129013	0.154507
CYTIP	4320.85	-0.88702	0.356758	-2.48634	0.0129066	0.154507
ARRDC5	21.5509	-1.63732	0.658561	-2.4862	0.0129114	0.154507
SFMBT2	3121.37	-0.803661	0.323264	-2.48608	0.0129158	0.154507
TSR1	1149.04	0.934107	0.375739	2.48606	0.0129168	0.154507
AC116366.2	56.8036	-1.00137	0.402849	-2.48572	0.0129289	0.154549
PIK3R5	2729.45	-0.711175	0.286249	-2.48446	0.0129747	0.154819
RMND5B	109.825	1.252	0.50399	2.48418	0.0129851	0.154819
ZZEF1	3620.66	-0.574519	0.231298	-2.48389	0.0129955	0.154819
NEIL3	516.069	1.1015	0.443511	2.4836	0.0130062	0.154819
AC245060.6	16.5322	-1.64966	0.664297	-2.48332	0.0130164	0.154819
CCT8	7625.98	0.845609	0.340517	2.48331	0.0130167	0.154819
ICAM1	1099.12	-1.12285	0.452163	-2.48328	0.0130179	0.154819
SGSM2	1082.31	-0.95493	0.384557	-2.4832	0.0130209	0.154819
MSH6	2696.77	0.781792	0.315007	2.48182	0.0130712	0.155219
CASTOR2	34.8673	-0.967505	0.38986	-2.48167	0.0130768	0.155219
MIR3142HG	390.811	-1.82984	0.737372	-2.48157	0.0130807	0.155219
PDCD5P1	67.8646	1.1878	0.478946	2.48002	0.0131375	0.155642
AC108704.2	23.9249	-0.888335	0.358223	-2.47983	0.0131443	0.155642
PTGES3	6955.02	0.864287	0.348555	2.47963	0.0131518	0.155642
RNF2	610.975	0.454455	0.183291	2.47941	0.0131599	0.155642
TOMM22	1860.92	0.821244	0.331241	2.4793	0.0131641	0.155642
CTPS1	1775.09	1.14188	0.460626	2.47897	0.0131763	0.155642
PINX1	216.694	1.09599	0.44212	2.47894	0.0131774	0.155642
PLCG1-AS1	4.10827	-2.10014	0.847281	-2.47868	0.0131871	0.155653
MFGE8	598.788	-1.14758	0.463062	-2.47824	0.0132031	0.155655
ITPKB	1537.96	-0.811291	0.327408	-2.47792	0.013215	0.155655
UST	61.5154	2.02918	0.818956	2.47777	0.0132208	0.155655
NCL	21298.5	1.04739	0.422758	2.47751	0.0132304	0.155655
NBPF12	177.836	-1.17535	0.474411	-2.47749	0.0132309	0.155655
CTSD	3878.46	-1.15159	0.464944	-2.47683	0.0132555	0.155834
CENPF	9089.46	0.841628	0.33983	2.47661	0.0132636	0.155834
SUCLG2	1236.58	0.565227	0.228311	2.47569	0.0132979	0.155992
GPX1P1	29.7587	1.09748	0.443318	2.47559	0.0133015	0.155992
SAMSN1	4116.36	-0.652001	0.263394	-2.47539	0.0133092	0.155992
KIF18B	1173.22	0.929006	0.375315	2.47527	0.0133134	0.155992
TBC1D17	725.915	-1.00537	0.406196	-2.47508	0.0133207	0.155992
HECTD4	3082.57	-0.859578	0.347385	-2.47442	0.0133452	0.155995
EEA1	980.332	0.448353	0.181195	2.47442	0.0133453	0.155995
MARS2	500.832	0.636779	0.25735	2.47437	0.0133473	0.155995
AC009948.2	54.0222	1.09897	0.444365	2.47314	0.0133934	0.156431
PRRT3-AS1	7.51049	-1.92722	0.77934	-2.47288	0.0134029	0.156438
SLC35E2B	1361.47	-0.709516	0.286966	-2.47247	0.0134183	0.156438
EEF1B2P3	138.652	0.780532	0.315697	2.47241	0.0134206	0.156438
BEND3	160.206	1.04075	0.421027	2.47194	0.0134383	0.156438
MCM6	4964.1	1.12385	0.454672	2.47178	0.0134444	0.156438
LINC01232	114.483	0.928189	0.375524	2.47172	0.0134466	0.156438
EED	1084.1	0.484421	0.196044	2.47098	0.0134744	0.156562
FZD6	801.191	0.989176	0.400319	2.47097	0.0134748	0.156562
AL353625.1	56.5777	-1.0352	0.419045	-2.47038	0.013497	0.156719
THG1L	483.612	0.543156	0.22002	2.46866	0.0135619	0.157369
ANK1	7.43796	-2.60276	1.05474	-2.46769	0.0135989	0.157696
EPHA1-AS1	12.8531	-3.24961	1.3171	-2.46725	0.0136157	0.157754
HIST1H2BI	13.11	1.76155	0.714019	2.46709	0.0136216	0.157754
BSDC1	1268.09	-0.58561	0.237432	-2.46643	0.0136467	0.157943
ARMT1	1129.84	0.84559	0.342895	2.46603	0.0136618	0.158015
KCNK12	7.44058	-1.94918	0.790579	-2.46551	0.0136818	0.15807
GUF1	1293.27	0.588406	0.238667	2.46538	0.0136868	0.15807
VPS9D1-AS1	54.2983	1.18031	0.478784	2.46521	0.0136932	0.15807
MYBL2	2750.45	1.64864	0.668956	2.4645	0.0137205	0.158283
CDKN1A	5720.45	-1.28729	0.522384	-2.46426	0.0137298	0.158287
Z95331.1	64.2006	-1.48391	0.602567	-2.46266	0.0137912	0.158893
Z93930.3	7.88002	-1.53831	0.624787	-2.46213	0.0138115	0.158919
RNPEP	1726.48	0.5748	0.233463	2.46206	0.013814	0.158919
PSRC1	366.515	0.949104	0.385516	2.4619	0.0138202	0.158919
AURKA	2178.55	1.07974	0.438673	2.46139	0.01384	0.15895
AL513497.1	37.4936	1.17433	0.477104	2.46137	0.0138407	0.15895
TFB2M	455.194	0.862005	0.35034	2.46048	0.0138751	0.159242
WDYHV1	332.406	0.682695	0.277517	2.46001	0.0138934	0.159318
AMD1	2842.97	1.0563	0.429424	2.45981	0.013901	0.159318
OASL	1393.01	-0.784998	0.319168	-2.45951	0.0139126	0.159318
TPP1	4532.54	-0.781124	0.317609	-2.45939	0.0139174	0.159318
PHF5A	711.957	0.743842	0.30258	2.45833	0.0139585	0.159685
NHLRC4	12.1088	-1.55094	0.631589	-2.45562	0.0140643	0.160749
KPNA2	5642.03	1.0551	0.429693	2.45549	0.0140694	0.160749
XRCC2	614.462	1.36764	0.557118	2.45485	0.0140943	0.16093
FCF1	1349.52	0.621797	0.253338	2.45442	0.0141112	0.16097
ORC6	609.642	1.16449	0.474526	2.45402	0.0141271	0.16097
DCPS	681.508	0.604619	0.246437	2.45344	0.0141497	0.16097
HSP90AA2P	1320.99	1.26494	0.515588	2.45339	0.0141515	0.16097
NDUFAB1	1024.9	0.973421	0.396771	2.45336	0.014153	0.16097
GAPDHP1	1093.24	0.803729	0.327615	2.45327	0.0141564	0.16097
HMHB1	17.7783	1.84495	0.752124	2.45298	0.0141678	0.16097
SNRPE	687.551	1.02225	0.416746	2.45292	0.0141701	0.16097
SNHG26	66.9471	1.18963	0.48531	2.45129	0.0142347	0.161553
BCL11B	1087.57	-0.992748	0.405011	-2.45116	0.0142395	0.161553
AKAP5	1070.49	-1.66564	0.679664	-2.45068	0.0142586	0.161635
IFFO1	736.399	-0.834642	0.340606	-2.45046	0.0142672	0.161635
LINC00476	105.208	-0.730859	0.298274	-2.4503	0.0142739	0.161635
ZFYVE1	758.172	-0.743829	0.303625	-2.44983	0.0142926	0.161743
DLL3	13.1039	2.16824	0.885539	2.4485	0.0143451	0.162235
FAM210A	604.331	0.847112	0.346111	2.44752	0.0143843	0.162425
CD244	3128.62	-0.961119	0.392704	-2.44744	0.0143874	0.162425
GON4L	1856.11	-0.411129	0.167986	-2.4474	0.0143892	0.162425
DOCK10	13061.1	-0.650487	0.265831	-2.44699	0.0144054	0.162505
ANKRD36	399.635	-0.815934	0.333513	-2.44648	0.0144258	0.162617
SH3BP5-AS1	202.39	-0.853463	0.348881	-2.44629	0.0144336	0.162617
ZNF699	212.104	-0.844861	0.34544	-2.44575	0.014455	0.162687
CICP14	75.688	-1.37212	0.561038	-2.44568	0.014458	0.162687
PTPRO	8.02992	2.49647	1.02109	2.4449	0.0144893	0.162936
ZBTB38	2360.08	-0.835331	0.341833	-2.44368	0.0145382	0.163383
GTF3A	4107.34	0.639471	0.261708	2.44345	0.0145474	0.163383
TSSK4	77.7891	-0.823663	0.337137	-2.44311	0.0145614	0.163437
AL133230.1	11.3288	-1.31107	0.53689	-2.44197	0.0146075	0.163682
AL109811.3	21.3463	-1.23752	0.506799	-2.44183	0.0146128	0.163682
AL355338.1	25.5706	1.36604	0.559539	2.44137	0.0146317	0.163682
AL049869.3	14.3442	-1.24809	0.511271	-2.44116	0.0146401	0.163682
TMEM140	610.7	-0.843006	0.345368	-2.4409	0.0146509	0.163682
GNA12	468.731	-1.21672	0.498507	-2.44072	0.0146579	0.163682
CCT6A	6221.32	1.02368	0.41942	2.44069	0.014659	0.163682
AC106730.1	62.3985	0.8746	0.358357	2.44059	0.0146634	0.163682
SOAT2	25.9194	-2.76088	1.13126	-2.44053	0.0146657	0.163682
APPL2	983.186	-0.666454	0.273105	-2.44029	0.0146756	0.163689
SAAL1	709.777	1.06667	0.437255	2.43947	0.014709	0.163959
AC025164.2	30.0988	-1.47269	0.603986	-2.43829	0.014757	0.164391
BNIP3	102.702	0.866355	0.355392	2.43775	0.0147792	0.164408
ODF2L	693.406	-0.726221	0.297924	-2.43761	0.0147848	0.164408
KIAA1549L	3.81609	2.39883	0.984104	2.43757	0.0147862	0.164408
ZRANB3	122.236	0.949367	0.3896	2.43677	0.014819	0.164639
CISD1	514.643	0.929788	0.38159	2.43662	0.0148253	0.164639
ZC2HC1A	169.766	1.42664	0.585648	2.43601	0.0148502	0.164755
TGFB3	41.1475	-0.879278	0.360965	-2.43591	0.0148543	0.164755
MCM4	6809.37	1.35727	0.557321	2.43534	0.0148778	0.164913
SLC35F2	1066.14	0.624696	0.256565	2.43484	0.0148983	0.165038
MIR133A1HG	8.63994	-2.40873	0.989672	-2.43387	0.0149384	0.165297
PAM	962.705	-0.990397	0.406963	-2.43363	0.0149482	0.165297
RAN	6381.96	1.13907	0.468093	2.43342	0.0149568	0.165297
CCP110	2223.91	0.628657	0.258347	2.43338	0.0149587	0.165297
NUDT19	654.932	0.521977	0.214578	2.43257	0.014992	0.165469
ALMS1-IT1	51.3683	0.713862	0.293462	2.43255	0.0149928	0.165469
AKAP11	3462.76	0.419965	0.172753	2.43101	0.0150566	0.16607
BHLHE40	18685.5	-1.13303	0.466177	-2.43046	0.0150795	0.166162
MRNIP	252.326	-1.17714	0.484351	-2.43034	0.0150846	0.166162
MRS2	855.861	0.614816	0.252996	2.43014	0.0150929	0.166162
AC127496.7	102.717	-1.29254	0.532073	-2.42924	0.0151303	0.166471
RTTN	881.03	0.537751	0.221439	2.42843	0.0151643	0.166722
RRM2P3	46.105	1.47958	0.609319	2.42825	0.0151718	0.166722
TPRG1	151.67	2.0233	0.833399	2.42777	0.0151921	0.16673
MAP3K12	642.374	-0.704433	0.290232	-2.42714	0.0152184	0.16673
TTC25	10.1245	1.94569	0.801714	2.42691	0.015228	0.16673
AJ003147.3	9.28755	-1.6628	0.685177	-2.42682	0.015232	0.16673
FAM172BP	64.402	1.81625	0.748499	2.42653	0.0152441	0.16673
NUP133	2102.91	0.490432	0.202148	2.4261	0.015262	0.16673
AP005482.1	58.9967	1.13204	0.466622	2.42604	0.0152647	0.16673
FAM131C	17.3676	2.59736	1.07064	2.426	0.0152662	0.16673
SZT2	1345.97	-0.788695	0.325114	-2.4259	0.0152703	0.16673
AP003392.1	28.5333	-1.30663	0.538666	-2.42568	0.0152796	0.16673
MAF	957.977	-0.936253	0.386029	-2.42535	0.0152938	0.16673
UTP14A	826.171	0.766892	0.316212	2.42525	0.0152979	0.16673
IER5L	55.8497	-2.01714	0.831822	-2.42496	0.01531	0.16673
IRF9	152.515	-0.876826	0.361586	-2.42494	0.0153107	0.16673
PHLDA1	5151.94	-0.567636	0.234087	-2.4249	0.0153128	0.16673
PTPRJ	7111.67	-0.843933	0.348117	-2.42428	0.0153389	0.166823
GRK6	1481.54	0.837264	0.345375	2.42422	0.0153415	0.166823
ASF1B	1781.61	1.16054	0.478767	2.42403	0.0153494	0.166823
FGD3	3039.56	-0.991936	0.409261	-2.42373	0.0153622	0.16686
LRR1	786.808	0.921216	0.380177	2.42312	0.0153878	0.166986
SCOC	902.248	0.897529	0.370419	2.42301	0.0153924	0.166986
MCMDC2	10.1743	1.56235	0.645095	2.4219	0.0154398	0.167348
CD5	37.722	-2.66995	1.10247	-2.42178	0.0154446	0.167348
AC006330.1	13.4646	-1.29482	0.534707	-2.42156	0.0154541	0.167349
AC008429.2	90.0666	0.911019	0.376286	2.42108	0.0154745	0.167459
AC115085.1	6.90327	-1.98676	0.820699	-2.42081	0.0154858	0.167459
NUP210	10767.8	0.657995	0.271825	2.42066	0.0154924	0.167459
ALDH3B1	25.7906	2.15519	0.890549	2.42007	0.0155175	0.167628
WDFY2	1575.32	-0.870878	0.359916	-2.41967	0.0155347	0.167713
CBWD2	184.64	0.667745	0.276012	2.41926	0.0155522	0.167757
TAF1A	200.513	0.861914	0.356291	2.41913	0.0155577	0.167757
PBXIP1	2549.53	-1.1637	0.481195	-2.41836	0.0155907	0.167939
TUBAP2	139.582	1.54431	0.638595	2.4183	0.0155933	0.167939
AGPAT5	1222.78	0.7215	0.298472	2.41731	0.0156355	0.168125
RAD51-AS1	155.004	-1.27602	0.527893	-2.41719	0.015641	0.168125
IDUA	194.736	-1.36673	0.565456	-2.41704	0.0156471	0.168125
AC092881.1	45.1804	-1.32973	0.550155	-2.41702	0.0156483	0.168125
AP000347.1	51.905	-0.981632	0.406299	-2.41603	0.0156907	0.168346
PAPLN	66.7343	-1.37636	0.569741	-2.41577	0.015702	0.168346
TYMSOS	28.6688	1.18253	0.489533	2.41563	0.0157082	0.168346
DARS	2973.97	0.732333	0.303186	2.41545	0.0157156	0.168346
EFNB2	14.3399	-1.04063	0.430825	-2.41544	0.0157161	0.168346
SPATA2L	115.006	-0.934123	0.38681	-2.41494	0.0157379	0.168479
CNNM3	913.41	-0.668527	0.276934	-2.41403	0.0157773	0.168723
SULT1A1	104.848	1.23571	0.511914	2.41391	0.0157823	0.168723
AC092135.3	7.65491	-2.58371	1.07041	-2.41375	0.0157892	0.168723
RFC5	925.505	1.05227	0.435989	2.41354	0.0157986	0.168723
EIF4EP1	4.09676	-1.93257	0.800946	-2.41286	0.0158278	0.16884
ZNF483	30.6545	-1.51315	0.627123	-2.41285	0.0158285	0.16884
NCAPD3	3809.2	0.813425	0.337231	2.41207	0.0158622	0.169099
MRRF	639.245	0.805878	0.334201	2.41136	0.0158933	0.16933
AP000802.1	27.5697	-1.1244	0.466582	-2.40987	0.0159581	0.169919
KCTD11	314.927	-0.758338	0.314771	-2.40917	0.0159887	0.170143
LYRM4	528.935	1.01085	0.419801	2.40792	0.0160435	0.170612
CDK2AP1	497.493	0.64844	0.269316	2.40773	0.0160519	0.170612
PARP1	7658.11	0.598987	0.248804	2.40747	0.0160636	0.170634
GART	2155.02	0.850235	0.353311	2.40647	0.0161074	0.170992
AP005212.5	10.6874	-2.01971	0.839383	-2.40618	0.0161201	0.170992
HOXB3	547.434	-0.809572	0.336482	-2.40599	0.0161288	0.170992
CENPM	420.755	1.24986	0.519573	2.40556	0.0161477	0.170992
WRN	678.257	0.412427	0.171456	2.40545	0.0161527	0.170992
TUBBP1	1794.8	1.12162	0.466292	2.4054	0.0161549	0.170992
FAM72A	153.822	1.03112	0.428786	2.40473	0.0161843	0.171185
GTF2H2	30.7995	0.866023	0.36018	2.40442	0.0161982	0.171185
KMT5B	1307.08	-0.61587	0.256149	-2.40434	0.0162018	0.171185
AMPH	34.2531	-1.53304	0.637886	-2.40331	0.0162474	0.171456
HIST1H3B	10.2133	1.6323	0.679277	2.403	0.0162613	0.171456
KIAA1586	389.582	0.606512	0.252436	2.40263	0.0162776	0.171456
PCLAF	615.338	1.33861	0.557179	2.40247	0.0162848	0.171456
AC005954.1	8.98334	-1.52397	0.634352	-2.40241	0.0162877	0.171456
UCK2	1182.99	0.744823	0.310088	2.40197	0.0163069	0.171456
MKS1	238.148	0.463605	0.193012	2.40196	0.0163077	0.171456
IGF2R	8049.63	-0.512475	0.213359	-2.40193	0.0163088	0.171456
AC026366.1	994.38	0.692975	0.288543	2.40163	0.016322	0.171456
ASS1P1	13.3972	-1.43395	0.597108	-2.40149	0.0163282	0.171456
CTNNAL1	648.059	1.24479	0.518436	2.40105	0.0163483	0.171456
TFDP1	4081.02	0.993615	0.413831	2.40102	0.0163497	0.171456
FAM171B	116.297	0.965881	0.402291	2.40095	0.0163525	0.171456
GTF2IRD2B	22.3322	-0.980075	0.408249	-2.40068	0.0163645	0.171482
RNF138	1502.86	0.838483	0.349332	2.40024	0.0163842	0.171586
ZNF80	68.868	-1.80978	0.75412	-2.39986	0.0164013	0.171586
ZBP1	523.877	-1.63663	0.682031	-2.39964	0.0164113	0.171586
THSD1	31.2314	1.70894	0.712236	2.39941	0.0164216	0.171586
TMED8	2118.08	0.679213	0.283078	2.39939	0.0164226	0.171586
UBE2C	1919.32	1.13022	0.471223	2.39849	0.0164629	0.171906
GCNT2	12.2068	2.6713	1.11404	2.39786	0.0164914	0.172103
AL117336.2	14.9216	-1.06725	0.445305	-2.39667	0.0165446	0.172543
CLSTN3	6434.59	-1.19528	0.498798	-2.39632	0.0165607	0.172543
MRPL1	699.175	0.842603	0.35163	2.39628	0.0165625	0.172543
AC091042.1	7.64648	1.52112	0.635002	2.39546	0.0165994	0.172826
DBF4B	497.922	0.87872	0.366898	2.395	0.0166205	0.172843
SH3TC1	272.327	-1.06038	0.442749	-2.395	0.0166205	0.172843
E2F8	866.881	1.19566	0.499285	2.39475	0.0166317	0.172859
GDI2P1	27.1884	0.913934	0.381683	2.39448	0.0166439	0.172885
PYGL	31.5757	2.18209	0.911437	2.39412	0.0166601	0.172953
GSPT1	5130.32	0.660892	0.276076	2.39388	0.0166712	0.172968
YIPF3	1225.65	-0.507276	0.211934	-2.39355	0.0166861	0.173021
EPG5	2234.73	-0.692762	0.289597	-2.39216	0.0167497	0.17358
TRIM52	510.705	-0.710716	0.297257	-2.39091	0.0168066	0.174068
RNU4-62P	7.36257	-1.36132	0.569436	-2.39064	0.0168189	0.174095
ZNF641	836.489	-0.750687	0.314077	-2.39013	0.0168422	0.174177
LTBP3	831.785	-1.62348	0.679268	-2.39004	0.0168464	0.174177
SLBP	2505.99	0.802048	0.335705	2.38915	0.0168875	0.174381
RHOG	1651.98	0.523541	0.219146	2.389	0.0168941	0.174381
IMP4	1294.41	0.697807	0.292095	2.38897	0.0168955	0.174381
GGACT	66.9757	-1.33244	0.557924	-2.38822	0.0169302	0.174429
LTC4S	25.9567	-1.74054	0.728923	-2.38783	0.0169482	0.174429
ZNF862	660.038	-1.14876	0.481206	-2.38726	0.0169745	0.174429
RN7SL145P	7.82857	-1.62127	0.679181	-2.38709	0.0169822	0.174429
ZNF519	243.945	0.415914	0.174236	2.38708	0.0169828	0.174429
PPP1R12B	706.174	-0.632208	0.264856	-2.38698	0.0169872	0.174429
GBE1	730.004	1.0667	0.446892	2.38693	0.0169896	0.174429
AC010894.3	6.65446	-1.59531	0.668356	-2.38692	0.0169902	0.174429
ASS1	24.2806	2.74601	1.1505	2.3868	0.0169956	0.174429
AC096921.2	30.8732	-1.10331	0.462281	-2.38667	0.0170017	0.174429
HNRNPC	10573.9	0.508316	0.212993	2.38654	0.0170076	0.174429
AC108010.1	32.3879	-0.982943	0.412084	-2.3853	0.0170654	0.17492
AC090114.3	19.6862	-1.1022	0.462186	-2.38476	0.0170903	0.175067
KIFC2	350.214	-1.1411	0.478537	-2.38456	0.0170993	0.175067
MAFF	515.653	-1.73827	0.729101	-2.38413	0.0171194	0.175072
PWWP2B	147.307	-1.47749	0.619783	-2.38388	0.0171312	0.175072
NAT14	66.651	0.734332	0.308094	2.38347	0.0171502	0.175072
EIF1AX	1871.54	0.927244	0.38905	2.38335	0.0171557	0.175072
WWTR1	56.3228	1.04395	0.438018	2.38335	0.017156	0.175072
DCUN1D5	967.355	0.820532	0.344286	2.38329	0.0171587	0.175072
UCHL5	2181.44	0.894168	0.375286	2.38263	0.0171896	0.175286
PGLYRP2	4.15735	-2.11417	0.887567	-2.38198	0.0172198	0.175286
RPE	950.029	0.630679	0.264789	2.38182	0.0172272	0.175286
MTND4P9	7.15007	-1.52661	0.641017	-2.38154	0.0172403	0.175286
AC003681.1	97.2546	-0.908431	0.381458	-2.38147	0.0172436	0.175286
SCFD2	480.375	1.10735	0.464999	2.3814	0.0172469	0.175286
PTPDC1	101.339	1.27258	0.534389	2.38137	0.0172485	0.175286
AC008696.2	6.28377	1.6756	0.70392	2.38038	0.0172949	0.175597
AC009120.1	18.9753	-1.31828	0.55383	-2.38029	0.0172988	0.175597
MXI1	248.405	-1.84362	0.774623	-2.38002	0.0173116	0.175627
POLR1B	1356.32	0.73016	0.306818	2.37978	0.0173228	0.175641
GAPDHP60	24.7752	0.9074	0.381411	2.37906	0.0173569	0.175886
AK3P3	6.22433	-1.80684	0.759572	-2.37876	0.0173708	0.175901
COX5A	2400.42	0.609213	0.256121	2.37861	0.017378	0.175901
AC091429.1	177.823	0.762036	0.320417	2.37826	0.0173946	0.175968
CDKN2AIPNL	511.358	0.941167	0.395875	2.37743	0.0174335	0.176263
CCDC18	680.934	0.621226	0.2614	2.37653	0.0174761	0.176476
AC005519.2	29.0497	-1.29827	0.546337	-2.37631	0.0174867	0.176476
NLRP14	5.11206	2.29456	0.965633	2.37623	0.0174907	0.176476
NPEPL1	196.59	-0.891831	0.375326	-2.37615	0.0174942	0.176476
CITED4	22.8597	-1.75694	0.739515	-2.37581	0.0175107	0.176498
ADNP-AS1	23.7034	-0.815767	0.343381	-2.37569	0.0175162	0.176498
USP46	448.205	0.59053	0.248611	2.37532	0.0175338	0.176575
COX15	1466.26	0.464672	0.195679	2.37467	0.0175648	0.176788
AC005674.2	126.942	-1.12729	0.474811	-2.37419	0.0175875	0.176854
SNX29	978.604	0.620775	0.261503	2.37387	0.0176027	0.176854
TRIP13	1156.03	1.55687	0.655865	2.37377	0.0176075	0.176854
VKORC1L1	1574.92	0.666166	0.280665	2.37353	0.0176191	0.176854
CARD11	4991.65	-1.02027	0.429862	-2.37349	0.0176209	0.176854
CFAP97	1747.83	0.635427	0.267765	2.37308	0.0176407	0.176944
AC107959.1	18.1163	-1.01776	0.428939	-2.37273	0.017657	0.176944
DDX21	7040.76	1.0393	0.43805	2.37256	0.0176653	0.176944
SCAND2P	56.0689	-0.89663	0.377931	-2.37247	0.0176696	0.176944
ST20-AS1	77.1168	-0.658625	0.277833	-2.37058	0.0177602	0.177751
RNLS	18.8047	1.59866	0.674513	2.37009	0.0177837	0.177887
RHBDF2	1029.89	-0.858567	0.362288	-2.36985	0.0177955	0.177905
GAPDHP65	247.376	0.872005	0.368027	2.3694	0.0178168	0.178019
CYP2R1	394.814	-0.349156	0.147382	-2.36905	0.0178339	0.17809
LDHAP7	278.923	1.22586	0.517498	2.36883	0.0178444	0.178095
AC018926.3	9.41101	-1.47899	0.624425	-2.36856	0.0178575	0.178126
PDE4A	2581.12	-0.423653	0.178899	-2.36812	0.017879	0.17824
AC008569.2	12.5978	-1.39964	0.59137	-2.36677	0.017944	0.178788
AC241377.3	7.91403	-1.71581	0.725134	-2.3662	0.0179719	0.178868
HLX	64.4234	2.4952	1.05458	2.36606	0.0179785	0.178868
TRNT1	605.147	0.732378	0.309544	2.36599	0.0179821	0.178868
DYRK1B	374.18	-1.13804	0.481277	-2.36462	0.0180485	0.179298
URB2	708.109	1.22757	0.519161	2.36454	0.0180527	0.179298
PRPF4	1277.82	0.725304	0.30675	2.36448	0.0180555	0.179298
RNU1-22P	8.40911	-3.39451	1.43576	-2.36426	0.0180661	0.179304
PLEKHG5	7.16759	-1.80905	0.765379	-2.3636	0.0180985	0.179525
CACNA1A	35.1214	-0.997603	0.422125	-2.36329	0.0181135	0.179545
AC018410.2	29.9242	-1.11442	0.471584	-2.36314	0.0181206	0.179545
KRT85	3.97601	-3.35045	1.418	-2.3628	0.0181374	0.179563
GNG11	7.71247	-2.76063	1.16842	-2.36269	0.0181426	0.179563
ZNF891	177.007	-0.778135	0.32937	-2.36249	0.0181526	0.179563
NAA50	4911.06	0.634234	0.26849	2.36222	0.0181656	0.179592
AHR	1721.08	1.06244	0.449861	2.3617	0.0181913	0.179746
AC109460.1	15.4994	-1.32294	0.56044	-2.36053	0.0182486	0.180163
SMG1P3	77.7464	-1.05418	0.446603	-2.36043	0.0182536	0.180163
AC008537.4	12.528	-1.2221	0.517911	-2.35967	0.0182911	0.180247
CETN3	443.327	0.768669	0.325753	2.35967	0.0182914	0.180247
PRPSAP2	1030.72	0.935949	0.396665	2.35955	0.0182974	0.180247
NLK	571.351	-0.587683	0.249077	-2.35944	0.0183026	0.180247
ODC1	2413.81	1.34976	0.572124	2.3592	0.0183143	0.180262
NOC2LP1	27.9023	0.947116	0.401526	2.35879	0.0183345	0.180278
PHYH	461.191	0.428492	0.18167	2.35862	0.018343	0.180278
IRF4	5648.43	1.22074	0.517612	2.35841	0.0183532	0.180278
YBX1P6	151.448	0.965121	0.409241	2.35832	0.018358	0.180278
HYAL1	14.0986	-1.75755	0.74531	-2.35815	0.0183664	0.180278
GLG1	6528.18	-0.539438	0.228895	-2.35671	0.0184377	0.180778
SKAP1-AS1	5.17034	-2.00824	0.852197	-2.35655	0.0184458	0.180778
SNX5	3764.65	0.685777	0.291021	2.35645	0.0184504	0.180778
KDM5A	4485.51	-0.387452	0.164433	-2.35629	0.0184585	0.180778
MRPL12	313.661	1.28485	0.545329	2.3561	0.0184681	0.180778
PRMT2	2219.85	-0.566216	0.240411	-2.3552	0.0185125	0.181114
ZNF624	198.015	-0.843344	0.358155	-2.35469	0.018538	0.18118
FAM13B	1745.98	-0.502849	0.213558	-2.35463	0.0185413	0.18118
AC025682.1	4.67749	-1.85018	0.785818	-2.35446	0.0185497	0.18118
CCT8P1	329.879	0.852888	0.362283	2.35421	0.0185624	0.181191
AC116348.3	15.5386	-1.66033	0.705316	-2.35403	0.0185712	0.181191
SPEN	5495.17	-0.607758	0.258211	-2.35373	0.0185863	0.181239
AC078925.1	4.84343	-4.62989	1.96777	-2.35286	0.0186297	0.181511
FO393401.1	28.4363	-1.03013	0.437838	-2.35276	0.0186345	0.181511
UMAD1	349.578	0.410485	0.174519	2.35209	0.0186683	0.18174
TCN2	27.8091	1.63443	0.694957	2.35184	0.0186807	0.181762
SLC15A2	109.923	0.864886	0.36781	2.35145	0.0187006	0.181856
ABHD17A	838.763	-0.793066	0.337397	-2.35054	0.0187461	0.1822
L2HGDH	413.722	0.753964	0.321021	2.34865	0.0188418	0.183031
COA4	630.82	0.771988	0.328777	2.34806	0.0188714	0.183183
APC2	65.7339	-0.865717	0.368715	-2.34793	0.0188781	0.183183
SERBP1	8743.73	0.763757	0.325331	2.34763	0.0188931	0.183229
AC006378.2	4.40611	-2.68336	1.14347	-2.34668	0.0189414	0.183464
SNAP47	762.146	-1.27871	0.544904	-2.34667	0.0189422	0.183464
ANKHD1-EIF4EBP3	59.8602	-0.822244	0.350419	-2.34646	0.0189526	0.183464
SERBP1P5	212.137	0.683731	0.291409	2.34629	0.0189612	0.183464
FKTN	582.298	0.489737	0.208741	2.34614	0.0189688	0.183464
SLIRP	473.919	0.990362	0.422315	2.34508	0.0190231	0.183764
AC127502.2	175.919	0.87604	0.37357	2.34505	0.0190246	0.183764
AL353759.1	6.99675	-1.36553	0.582332	-2.34493	0.0190307	0.183764
AL031316.1	7.8664	-1.67357	0.714018	-2.34387	0.0190846	0.184054
ZNF695	11.775	1.67384	0.714146	2.34383	0.0190869	0.184054
HIBADH	536.683	0.435826	0.185954	2.34374	0.0190917	0.184054
GAR1	581.964	1.08273	0.462161	2.34276	0.0191419	0.184405
MTHFD1	4223.03	1.03868	0.443383	2.34262	0.0191488	0.184405
JSRP1	5.0566	-2.65922	1.13556	-2.34177	0.0191923	0.18471
E2F3P1	112.612	-1.03458	0.441906	-2.34118	0.019223	0.18471
LIN7B	34.2621	-1.03324	0.44134	-2.34114	0.0192249	0.18471
PNO1	566.843	0.994556	0.42483	2.34107	0.0192288	0.18471
AC073548.1	23.6563	-1.17018	0.499865	-2.341	0.0192323	0.18471
SUB1P3	142.03	0.772284	0.329971	2.34046	0.0192599	0.184876
AC104532.2	11.1593	-1.2611	0.53893	-2.34001	0.019283	0.184999
STRADB	350.702	0.974335	0.416548	2.33907	0.0193318	0.185285
AC005785.2	10.4105	-1.37201	0.586572	-2.33903	0.0193337	0.185285
HOXB4	569.235	-0.536009	0.229254	-2.33806	0.0193841	0.185596
MSC	786.505	1.62744	0.696118	2.33788	0.0193932	0.185596
CACNB1	349.76	-0.644325	0.275638	-2.33758	0.0194092	0.185596
EPM2A	107.342	0.987869	0.422631	2.33743	0.0194169	0.185596
MFSD13B	13.2512	-1.30985	0.560424	-2.33725	0.019426	0.185596
AL080243.2	500.467	0.551283	0.235886	2.33707	0.0194354	0.185596
AC090114.2	70.7841	-0.756825	0.323844	-2.33701	0.0194389	0.185596
YBX1P10	514.477	1.22675	0.525089	2.33627	0.019477	0.18586
MRPS28	63.4114	0.928714	0.397726	2.33506	0.0195404	0.186334
SDHAF4	160.973	0.670895	0.28734	2.33485	0.0195513	0.186334
STRBP	930.276	0.843996	0.361498	2.33472	0.019558	0.186334
AC016394.1	18.6539	1.15639	0.49551	2.33374	0.0196092	0.186627
FGD6	14.8996	1.0215	0.43771	2.33373	0.0196097	0.186627
METTL21A	437.26	0.56538	0.242298	2.33341	0.0196267	0.186689
AC005332.7	246.048	-0.784184	0.336163	-2.33275	0.0196612	0.186838
NXPH4	18.8702	-1.57694	0.676107	-2.33238	0.0196809	0.186838
IDH1-AS1	7.66179	1.52935	0.655711	2.33235	0.0196825	0.186838
SPOCK1	239.67	-3.90886	1.67618	-2.33201	0.0197002	0.186838
POLR2M	478.56	0.605564	0.259683	2.33193	0.0197042	0.186838
HAUS8	429.779	0.776911	0.333165	2.33191	0.0197052	0.186838
ASH1L	2179.21	-0.881205	0.377945	-2.33157	0.0197234	0.186911
TRIM45	41.8837	0.859293	0.368693	2.33065	0.0197719	0.187271
STK10	9337.42	-0.508716	0.218362	-2.32969	0.0198224	0.187608
METTL23	381.22	-0.462962	0.198732	-2.32958	0.0198285	0.187608
PUS1	594.87	0.967899	0.415599	2.32892	0.0198631	0.187779
CYB5R1	369.848	-0.484678	0.20812	-2.32884	0.0198676	0.187779
QSER1	551.536	0.721206	0.309831	2.32774	0.019926	0.188231
C1orf115	5.41588	1.89589	0.81468	2.32716	0.0199567	0.188415
RIPK1	1760.79	-0.409107	0.175822	-2.32682	0.0199748	0.188415
AC011477.2	26.9931	-0.971364	0.417472	-2.32678	0.0199771	0.188415
MBD1	2286.74	-0.326242	0.140283	-2.3256	0.02004	0.188673
AC004241.5	11.7015	-1.43773	0.618231	-2.32556	0.0200423	0.188673
SFXN2	249.651	1.0554	0.45385	2.32543	0.0200492	0.188673
IL6ST	680.113	-0.684075	0.294189	-2.32529	0.0200564	0.188673
AC010768.2	4.54147	-1.79057	0.770049	-2.32527	0.0200574	0.188673
ABCA17P	8.98422	-1.17341	0.504713	-2.32491	0.0200765	0.188753
A1BG	11.7625	-1.68276	0.723932	-2.32447	0.0201004	0.188878
DDIAS	543.63	1.18267	0.508893	2.324	0.0201257	0.188919
AC078925.3	16.2161	-5.00439	2.15336	-2.32399	0.0201259	0.188919
AC099521.3	27.8441	-4.82569	2.07666	-2.32377	0.0201377	0.18893
PIK3CD-AS1	24.6796	-1.63733	0.70475	-2.32329	0.0201638	0.188979
SECISBP2L	3175.85	-0.520157	0.223901	-2.32316	0.0201707	0.188979
KIFC3	17.2028	-1.64567	0.708397	-2.32308	0.0201747	0.188979
COQ3	314.496	1.27551	0.549112	2.32286	0.0201867	0.188992
DDX10	765.798	0.759727	0.327114	2.32251	0.0202055	0.189069
NFKBIA	2677.36	-1.12516	0.484521	-2.3222	0.020222	0.189123
IDE	1663.41	0.75246	0.324209	2.32091	0.0202918	0.189678
CSTF3	766.564	0.478608	0.206251	2.32051	0.0203133	0.189778
HSPA8	42142.9	0.853303	0.367844	2.31974	0.020355	0.189991
IQSEC2	46.6117	-1.57795	0.680285	-2.31955	0.0203653	0.189991
AHSA1	3020.74	1.04847	0.452028	2.31949	0.0203686	0.189991
HMGA1P2	50.4839	1.23995	0.534623	2.3193	0.0203786	0.189991
ZNF417	227.407	-0.727031	0.313527	-2.31888	0.0204015	0.190071
MROH1	650.845	-0.807587	0.348303	-2.31863	0.0204151	0.190071
MSL3	1089.48	-0.490213	0.21143	-2.31855	0.0204192	0.190071
SORBS3	99.3019	-1.1531	0.497497	-2.3178	0.0204604	0.190355
IMMP2L	67.5725	0.693892	0.29944	2.3173	0.0204874	0.190507
PMEPA1	8.96534	-3.07644	1.32792	-2.31673	0.0205185	0.190697
SNRPD1	1861.03	1.15167	0.497206	2.31629	0.0205422	0.190818
NOL11	1531.01	0.790804	0.341596	2.31502	0.0206116	0.191363
ATG2A	894.752	-0.813631	0.351514	-2.31465	0.0206322	0.191454
PLK3	382.915	-0.550923	0.238065	-2.31417	0.0206585	0.191572
STAG3L1	12.2311	-1.65929	0.717139	-2.31377	0.0206803	0.191572
SPON1	44.9774	-1.06156	0.458807	-2.31375	0.0206814	0.191572
TIGD4	24.8884	1.16118	0.501884	2.31363	0.0206878	0.191572
GTF2H3	1089.54	0.783289	0.338597	2.31333	0.0207043	0.191625
VMAC	186.611	-0.948718	0.410219	-2.31271	0.0207385	0.191841
C4orf19	9.50581	-1.20346	0.52059	-2.31171	0.0207934	0.19225
ESF1	870.662	0.669046	0.289483	2.31117	0.0208233	0.192426
AC091180.5	16.9243	-1.64546	0.712139	-2.31058	0.0208559	0.192628
ZNF34	94.7998	-0.687583	0.297749	-2.30927	0.0209286	0.1932
ATP5B	12719.4	0.683799	0.29617	2.3088	0.0209546	0.193334
EIF3I	3479.23	0.723411	0.313353	2.30862	0.0209648	0.193334
CYP7B1	17.0779	3.08985	1.33852	2.3084	0.0209768	0.193344
CFHR1	7.17423	2.91196	1.26172	2.30792	0.0210034	0.19349
OPA1	3544.79	0.585042	0.253549	2.30741	0.0210321	0.193642
IQCB1	824.098	0.438291	0.189972	2.30714	0.0210472	0.193642
GPN3	520.446	0.925444	0.401166	2.30689	0.0210612	0.193642
SCARNA6	3.96642	-1.93999	0.841079	-2.30655	0.0210796	0.193642
ATP6V1E2	129.107	0.731218	0.317031	2.30645	0.0210853	0.193642
TCF7	1539.45	3.72439	1.61502	2.30609	0.0211054	0.193642
TMEM97	758.425	1.09107	0.473164	2.3059	0.0211165	0.193642
EIF3D	5043.72	0.466373	0.202268	2.30572	0.0211265	0.193642
CIT	2249.35	0.922562	0.400128	2.30567	0.0211293	0.193642
CRAMP1	538.112	-0.612407	0.265671	-2.30513	0.0211593	0.193642
EPS8L2	106.317	-0.975078	0.423003	-2.30513	0.0211593	0.193642
CYP1B1	4035.54	1.92586	0.83555	2.30491	0.0211719	0.193642
ARHGAP17	1573.48	-0.43468	0.18859	-2.30489	0.0211727	0.193642
SDCBP2-AS1	109.924	-0.79441	0.34468	-2.30478	0.021179	0.193642
ENOPH1	1481.68	0.683143	0.296425	2.30461	0.0211886	0.193642
BRIX1	1178.42	0.962573	0.41769	2.30452	0.0211936	0.193642
RNFT2	68.6576	1.01891	0.442251	2.30391	0.0212279	0.193798
FCGR3B	62.0936	2.55678	1.10984	2.30373	0.0212376	0.193798
LINC01176	9.64254	-2.30523	1.00069	-2.30363	0.0212434	0.193798
DCP2	4425.24	0.407925	0.177118	2.30313	0.0212716	0.193878
AC020908.3	7.34196	-1.57076	0.682021	-2.30309	0.0212738	0.193878
TSPAN33	448.116	1.27765	0.554836	2.30275	0.0212928	0.193892
MRPL19	1310.88	0.622824	0.270489	2.30259	0.021302	0.193892
HTRA1	8.48763	-2.5531	1.10885	-2.30248	0.021308	0.193892
PCCB	880.857	0.757955	0.329229	2.30221	0.0213233	0.193932
NAGK	667.497	-0.687275	0.298619	-2.30151	0.0213626	0.194162
CTLA4	294.931	-1.65692	0.719971	-2.30138	0.0213703	0.194162
PHKG1	23.2895	-0.803456	0.349165	-2.30108	0.021387	0.194215
CD160	244.407	1.89062	0.821951	2.30017	0.0214388	0.19433
AC091181.1	5.47425	-1.8585	0.808018	-2.30007	0.0214443	0.19433
UBQLN4P1	61.9165	0.733929	0.319143	2.29969	0.0214661	0.19433
MTMR3	172.836	-0.842049	0.36622	-2.2993	0.021488	0.19433
NT5DC1	1077.48	0.444851	0.193481	2.2992	0.0214936	0.19433
DPH2	610.738	0.951797	0.41397	2.29919	0.0214942	0.19433
AL445487.1	26.6563	1.25096	0.544114	2.29908	0.0215006	0.19433
IFRD2	485.035	1.42649	0.620474	2.29904	0.0215029	0.19433
ZNF706	1108.03	0.428928	0.186574	2.29896	0.021507	0.19433
TRDV3	7.93426	-1.2821	0.557695	-2.29893	0.0215087	0.19433
AC091825.1	11.1447	-1.64252	0.714548	-2.29868	0.0215231	0.194361
BCCIP	1378.46	0.89002	0.387278	2.29814	0.0215538	0.194441
DGAT2	12.4292	2.08233	0.906124	2.29806	0.0215582	0.194441
EXOSC5	208.507	1.07734	0.468824	2.29795	0.0215646	0.194441
PFKM	482.166	0.704747	0.306844	2.29676	0.0216325	0.194879
TEPSIN	333.056	-0.856798	0.373054	-2.29672	0.021635	0.194879
MFSD7	68.4751	-1.0926	0.475884	-2.29594	0.0216791	0.195064
IGLV5-52	43.0653	-0.624662	0.272078	-2.2959	0.0216819	0.195064
TTYH3	1919.3	-1.0946	0.476787	-2.29578	0.0216883	0.195064
AL645568.1	56.9695	-0.936826	0.408137	-2.29537	0.0217117	0.195112
LDHA	15850.7	1.15319	0.502411	2.29531	0.0217156	0.195112
C1QBPP2	28.3749	1.5843	0.690445	2.2946	0.0217558	0.195215
TNFRSF10D	79.6472	-1.58561	0.691039	-2.29454	0.0217598	0.195215
LINC00893	28.1035	-1.09134	0.475627	-2.29453	0.0217599	0.195215
CAMTA1	298.183	0.631166	0.275117	2.29418	0.0217803	0.1953
CD19	10.3098	3.48343	1.51852	2.29396	0.0217928	0.195314
ZSCAN20	34.485	0.715354	0.311887	2.29363	0.0218117	0.195346
FANCM	597.74	0.818112	0.356737	2.29332	0.0218294	0.195346
RMI1	895.366	0.861446	0.375634	2.29331	0.0218301	0.195346
MTFMT	482.41	0.476497	0.207811	2.29294	0.0218514	0.195346
AL161891.1	87.2194	1.30079	0.56733	2.29282	0.0218581	0.195346
RUNDC3A-AS1	25.2951	-1.49859	0.653631	-2.29272	0.0218642	0.195346
PRSS27	16.6596	-1.12226	0.489521	-2.29256	0.0218731	0.195346
CPNE8	447.555	0.852659	0.372044	2.29183	0.0219157	0.195593
[truncated: 15,837 more rows]

## Sheet: RNAseq_KHYG1_PRDM1OE_vs_WT
Supplementary Table 2. RNA-seq comparing DEGs between PRDM1 OE and control KHYG1 cells
Gene	baseMean	log2FoldChange	lfcSE	stat	pvalue	padj
HSPA5	16364.5	2.88985	0.0365882	78.9831	0	0
IL10	3975.64	2.35831	0.0623687	37.8125	0	0
HSPA8	84105.1	2.30103	0.0304442	75.5817	0	0
LMNA	4869.92	2.12513	0.053239	39.9168	0	0
DNAJA1	8271.99	2.0446	0.0427974	47.7739	0	0
MANF	3595.18	2.01307	0.0528057	38.1223	0	0
HSPH1	8168.66	1.87453	0.0482746	38.8307	0	0
CALR	18311.5	1.71204	0.0345708	49.5226	0	0
GPI	30050.7	-1.33553	0.0348713	-38.2989	0	0
FDFT1	6802.16	-1.64763	0.042608	-38.6695	0	0
SCD	49273.7	-1.8025	0.0309303	-58.276	0	0
PDE4D	6637.41	-1.81278	0.0469023	-38.65	0	0
HK2	5171.62	-2.02432	0.0484145	-41.8122	0	0
KDM3A	3609.61	-2.13529	0.0516195	-41.366	0	0
INSIG1	14817.5	-2.17319	0.0398392	-54.549	0	0
HDAC7	3078.97	-2.17638	0.055456	-39.2452	0	0
NLRP1	2146.5	-2.38172	0.061303	-38.8516	0	0
P4HA1	4149.03	-2.52067	0.0532369	-47.3482	0	0
SLC2A3	10109.7	-2.68387	0.0386997	-69.3511	0	0
BNIP3L	2271.76	-2.92471	0.0748949	-39.0508	0	0
DDIT4	3475.44	-3.02479	0.0584797	-51.7238	0	0
EGR1	1985.97	-4.0688	0.0981465	-41.4564	0	0
PFKFB4	3054.38	-4.67887	0.0760137	-61.553	0	0
PDK1	2414.45	-2.29271	0.0617059	-37.1554	3.59e-302	1.94e-299
HMGCS1	4328.1	-1.95672	0.053149	-36.8158	1.03e-296	5.37e-294
CTSC	14829.9	1.33189	0.0367377	36.2539	8.63e-288	4.31e-285
TSPOAP1	2173.7	-2.48219	0.0693608	-35.7867	1.78e-280	8.56e-278
MXI1	2513	-2.12701	0.0596119	-35.6809	7.81e-279	3.63e-276
ALDOC	3294.89	-1.8639	0.0535624	-34.7987	2.55e-265	1.14e-262
LDLR	3712.32	-1.70185	0.04902	-34.7174	4.3e-264	1.87e-261
APOL4	2623.43	1.96865	0.0573459	34.3294	2.85e-258	1.2e-255
ZFP36L2	4309.89	-1.61887	0.0472237	-34.281	1.51e-257	6.13e-255
ODC1	12452	1.33155	0.0393206	33.8639	2.26e-251	8.92e-249
DYNLL1	3904.05	1.76582	0.0522849	33.7731	4.9e-250	1.87e-247
HEG1	1810.75	-2.55711	0.0761681	-33.5719	4.32e-247	1.6e-244
ITGAX	2875.79	-1.74256	0.0519859	-33.5199	2.47e-246	8.93e-244
MRTO4	5276.03	1.60254	0.0480001	33.3861	2.18e-244	7.59e-242
GBE1	2715.75	-1.8874	0.0565332	-33.3856	2.22e-244	7.59e-242
LPXN	6528.47	1.54557	0.0464019	33.3084	2.92e-243	9.73e-241
PNRC1	1119.25	-2.91065	0.0878124	-33.1462	6.42e-241	2.09e-238
SREBF2	5864.66	-1.41463	0.0428286	-33.03	3.02e-239	9.57e-237
EIF5	6171.11	1.57112	0.0478452	32.8375	1.72e-236	5.33e-234
BCL6	813.494	-3.51287	0.107747	-32.6029	3.74e-233	1.13e-230
EIF4G2	29755	1.07017	0.032877	32.5507	2.05e-232	6.06e-230
MRPL15	6764.72	1.39363	0.0430653	32.3609	9.76e-230	2.82e-227
CCT6A	10456.5	1.17383	0.0363269	32.313	4.59e-229	1.3e-226
TUBB4B	12328.7	1.32589	0.0410382	32.3087	5.28e-229	1.46e-226
DNAJB1	3931.05	1.58209	0.0492257	32.1395	1.24e-226	3.36e-224
PPIF	11440.1	1.41036	0.0439047	32.1231	2.1e-226	5.57e-224
PIK3IP1	776.434	-3.16327	0.100781	-31.3875	3e-216	7.79e-214
BIRC3	8301.75	1.65505	0.0527702	31.3634	6.39e-216	1.63e-213
DCTPP1	2692.61	1.87561	0.0600006	31.2598	1.64e-214	4.11e-212
POP1	4518.04	1.51319	0.0484752	31.2158	6.5e-214	1.59e-211
PER1	1554.63	-2.23714	0.0720508	-31.0494	1.16e-211	2.8e-209
HSPA1B	1086.01	2.82909	0.0913134	30.9822	9.36e-211	2.21e-208
NOP56	12460.8	1.24443	0.0403233	30.8613	3.95e-209	9.16e-207
HSP90B1	13064.8	1.28156	0.0415429	30.849	5.77e-209	1.32e-206
FASN	13838.1	-1.3198	0.0428362	-30.8104	1.9e-208	4.26e-206
IVNS1ABP	4888.28	-1.39487	0.0456649	-30.5457	6.46e-205	1.42e-202
WSB1	3157.25	-1.69946	0.0558299	-30.4399	1.63e-203	3.53e-201
RRS1	4419.54	1.47283	0.0489098	30.1133	3.24e-199	6.91e-197
CCT2	12732.8	1.0867	0.0362147	30.0073	7.88e-198	1.65e-195
NIP7	5051.4	1.49228	0.0501772	29.7402	2.32e-194	4.79e-192
KDM4B	1972.25	-1.97761	0.0672516	-29.4061	4.59e-190	9.32e-188
PFKFB3	3182.72	-1.52069	0.0520111	-29.2378	6.43e-188	1.29e-185
MKNK2	5850.9	-1.35963	0.0465908	-29.1823	3.25e-187	6.4e-185
SREBF1	3437.66	-1.54111	0.0528325	-29.1698	4.69e-187	9.11e-185
HSP90AA1	58555.8	1.21003	0.0415216	29.1421	1.05e-186	2.01e-184
UBTF	8667.91	1.11577	0.0385005	28.9808	1.15e-184	2.17e-182
SLFN5	3199.21	-1.61353	0.0558051	-28.9137	8.02e-184	1.49e-181
CD69	1619.26	-2.2238	0.0769744	-28.8901	1.59e-183	2.91e-181
PSMC2	22351.2	0.994646	0.0345955	28.7508	8.86e-182	1.6e-179
NCOA5	3390.29	1.73297	0.0603956	28.6937	4.57e-181	8.14e-179
STARD7	12203.6	1.09888	0.0383583	28.6479	1.7e-180	2.99e-178
MAT2A	9477.03	1.05277	0.036903	28.5281	5.26e-179	9.12e-177
TCP1	10229.3	1.04565	0.0373381	28.0048	1.42e-172	2.43e-170
SEC31B	4163.7	-1.30884	0.0471896	-27.7358	2.59e-169	4.37e-167
PDE7A	10088.1	-1.0912	0.0398986	-27.3493	1.1e-164	1.84e-162
LTB	7731.06	1.16382	0.0426183	27.3079	3.42e-164	5.62e-162
INSIG2	1183.53	-2.30622	0.0845299	-27.2829	6.76e-164	1.1e-161
PPP1R16B	12122.1	-1.11125	0.0408473	-27.205	5.67e-163	9.11e-161
HK1	10877.6	-1.04115	0.0384309	-27.0915	1.24e-161	1.97e-159
STIP1	12282.7	1.04332	0.0386914	26.9651	3.79e-160	5.94e-158
PGAM5	5903.51	1.13508	0.0423079	26.8291	1.48e-158	2.29e-156
UTRN	4143.77	-1.44479	0.0539885	-26.761	9.19e-158	1.41e-155
PSME3	9897.95	1.02409	0.0384118	26.6609	1.34e-156	2.02e-154
POP7	5284.28	1.39029	0.0521715	26.6485	1.86e-156	2.78e-154
CCNG2	853.711	-2.52138	0.09527	-26.4656	2.41e-154	3.56e-152
DDX21	15639.3	1.09541	0.0414749	26.4115	1.01e-153	1.48e-151
RPL7L1	7719.23	0.978507	0.0371087	26.3687	3.13e-153	4.53e-151
NOP16	1987.78	1.96034	0.0747492	26.2256	1.36e-151	1.94e-149
NCL	41206.9	0.839149	0.032012	26.2136	1.86e-151	2.63e-149
CCND2	21739.8	0.933564	0.0356194	26.2094	2.07e-151	2.9e-149
FKBP4	5577.66	1.10342	0.0422472	26.1182	2.26e-150	3.13e-148
ATM	5909.46	-1.46634	0.0564783	-25.9629	1.3e-148	1.78e-146
NOL11	3990.88	1.38948	0.0535259	25.959	1.44e-148	1.95e-146
SRRM2	20384.4	-0.884203	0.0341368	-25.9018	6.36e-148	8.53e-146
ATP2A2	11651.9	0.906193	0.035098	25.8189	5.44e-147	7.22e-145
PPIL1	2736.18	1.4941	0.0578705	25.818	5.57e-147	7.32e-145
ARAP1	2043.96	-1.54727	0.060278	-25.6689	2.6e-145	3.39e-143
PTPN7	12356.9	0.938083	0.0365999	25.6308	6.93e-145	8.92e-143
STX16	3045.77	-1.34215	0.0524781	-25.5755	2.86e-144	3.64e-142
IKZF3	2738.41	1.30872	0.0512272	25.5474	5.87e-144	7.41e-142
DENND3	2123.71	-1.4859	0.0583067	-25.4842	2.95e-143	3.69e-141
ZMPSTE24	2727.81	1.77699	0.0698459	25.4415	8.77e-143	1.09e-140
DHX33	6045.42	1.09292	0.0431642	25.32	1.92e-141	2.36e-139
TOMM40	4480.91	1.23429	0.048975	25.2024	3.77e-140	4.58e-138
TXNIP	2538.51	-1.40695	0.0558557	-25.189	5.29e-140	6.37e-138
DPH2	1750.5	1.7651	0.070087	25.1843	5.95e-140	7.09e-138
MACF1	7272.17	-1.2955	0.0516183	-25.0977	5.27e-139	6.23e-137
UTP20	2827.93	1.41821	0.0565352	25.0854	7.17e-139	8.4e-137
VEGFA	537.739	-2.98245	0.119317	-24.9961	6.75e-138	7.83e-136
SERPINB9	10322	0.971069	0.0388917	24.9685	1.34e-137	1.55e-135
GRWD1	2707.69	1.49014	0.0596976	24.9615	1.6e-137	1.83e-135
LRPAP1	5067.54	1.30229	0.0523272	24.8874	1.02e-136	1.15e-134
IKZF1	11363.2	0.889807	0.0359806	24.7302	5.07e-135	5.68e-133
TRA2B	11166.8	0.901457	0.0365464	24.6661	2.47e-134	2.75e-132
NQO1	4745.93	1.27718	0.0519823	24.5695	2.68e-133	2.95e-131
KCNJ16	2147.85	1.44232	0.0589866	24.4517	4.82e-132	5.27e-130
RAB37	7405.49	-1.09626	0.0450363	-24.3416	7.11e-131	7.7e-129
ATG16L2	1016.32	-1.98853	0.0817392	-24.3278	9.96e-131	1.07e-128
LNPEP	2804.55	-1.39824	0.0574873	-24.3225	1.13e-130	1.21e-128
SRSF7	7871.67	0.94584	0.0389956	24.2551	5.85e-130	6.18e-128
GPR68	5975.91	1.19785	0.0494029	24.2465	7.19e-130	7.54e-128
POLE3	6385.39	1.08179	0.0446444	24.2312	1.04e-129	1.09e-127
PLAC8	1261.19	-1.74903	0.0728764	-24	2.78e-127	2.87e-125
SRSF6	5867.21	1.0781	0.0450294	23.9423	1.11e-126	1.14e-124
DENND11	2145.59	-1.41098	0.0590661	-23.8882	4.06e-126	4.13e-124
NATD1	479.935	-2.91983	0.122448	-23.8455	1.13e-125	1.14e-123
GZMB	13737.4	0.919799	0.0386149	23.8198	2.08e-125	2.08e-123
AHSA1	5246.24	1.09275	0.0459336	23.7897	4.27e-125	4.24e-123
KIAA1958	1367.67	-1.63996	0.0689852	-23.7726	6.42e-125	6.32e-123
HNRNPAB	10989.6	0.965664	0.0407449	23.7002	3.58e-124	3.5e-122
IFITM1	2551.87	-1.45295	0.0613629	-23.678	6.08e-124	5.9e-122
COA7	2115.84	1.49322	0.0631243	23.6552	1.04e-123	1.01e-121
SRRT	9024.95	0.927913	0.0393006	23.6107	2.99e-123	2.86e-121
HSPA1A	2017.81	2.8601	0.121271	23.5843	5.58e-123	5.3e-121
MLEC	6935.44	0.949207	0.0403557	23.521	2.49e-122	2.33e-120
KLHL24	437.943	-3.01219	0.128063	-23.5212	2.47e-122	2.33e-120
CCDC86	1738.44	1.56412	0.0666267	23.4758	7.21e-122	6.69e-120
FAM136A	3126.98	1.23053	0.0524352	23.4676	8.74e-122	8.06e-120
RBM33	3940.97	-1.14635	0.0489127	-23.4365	1.81e-121	1.66e-119
ZNF292	3707.77	-1.53143	0.065447	-23.3995	4.33e-121	3.93e-119
UTP4	6667.69	1.03341	0.0441837	23.3889	5.55e-121	5.01e-119
ANKZF1	1807.8	-1.56221	0.0668291	-23.3762	7.47e-121	6.7e-119
NPM1	23822.4	0.726102	0.0310787	23.3633	1.01e-120	8.98e-119
DCAF13	7693.89	1.07585	0.0460728	23.3511	1.34e-120	1.19e-118
GNL3	5142.35	1.11452	0.0477478	23.3418	1.67e-120	1.47e-118
TLN1	10680.3	-0.857798	0.0367755	-23.3253	2.46e-120	2.14e-118
CDCA7	10851	-0.918422	0.0394399	-23.2866	6.06e-120	5.25e-118
NMUR1	991.097	-1.82944	0.0786816	-23.2512	1.38e-119	1.19e-117
PLEC	3744.98	1.16331	0.0500593	23.2387	1.85e-119	1.58e-117
ZBTB25	2039.36	-1.48987	0.0642005	-23.2065	3.91e-119	3.32e-117
DHX9	13018.5	0.830801	0.0358455	23.1772	7.73e-119	6.53e-117
WDR43	7705.04	1.02999	0.0444667	23.1633	1.07e-118	8.96e-117
ACACA	7028.74	-0.881392	0.0383875	-22.9604	1.16e-116	9.68e-115
CCT3	15966.6	0.822719	0.0359137	22.9082	3.85e-116	3.19e-114
DLG4	1661.75	-1.53346	0.0670402	-22.8737	8.5e-116	6.99e-114
TOX2	1582.55	-1.72167	0.0752866	-22.8682	9.63e-116	7.87e-114
CD96	5792.09	-1.05828	0.0463171	-22.8485	1.51e-115	1.23e-113
PTPN14	5141.14	-1.09353	0.0478721	-22.8428	1.72e-115	1.39e-113
TXNRD1	11044.9	0.871159	0.0381637	22.8269	2.48e-115	1.99e-113
POLR1B	4351.12	1.20052	0.0527067	22.7774	7.69e-115	6.13e-113
GPR55	1847.47	1.55171	0.0681499	22.7691	9.27e-115	7.35e-113
GPATCH4	2534.64	1.46481	0.0644628	22.7234	2.63e-114	2.07e-112
PREX1	19476	-0.815304	0.0358931	-22.7148	3.2e-114	2.51e-112
LGALS9B	812.092	-2.06671	0.0911052	-22.6849	6.31e-114	4.92e-112
SPRY4	1359.52	-1.69996	0.0749568	-22.6792	7.18e-114	5.56e-112
ZNF160	1106.23	-1.91138	0.0843369	-22.6636	1.02e-113	7.88e-112
FOSL2	1535.26	-1.66167	0.0735853	-22.5816	6.58e-113	5.03e-111
TLE3	2611.16	-1.34563	0.0596619	-22.5542	1.22e-112	9.28e-111
PNO1	2318.2	1.51103	0.0670103	22.5493	1.37e-112	1.03e-110
MPDU1	2842.33	1.27526	0.0565598	22.547	1.44e-112	1.08e-110
NCAPD2	15551.1	-0.726783	0.0323472	-22.4682	8.5e-112	6.35e-110
UBALD2	6089.32	-1.05795	0.047147	-22.4393	1.63e-111	1.21e-109
STK17A	4180.5	-1.07682	0.0480458	-22.4124	2.98e-111	2.2e-109
SLC2A1	2335.41	-1.35359	0.0604276	-22.4001	3.92e-111	2.88e-109
GLG1	6998.35	-0.862098	0.0385139	-22.3841	5.63e-111	4.11e-109
FADS1	2899.58	-1.19433	0.0534303	-22.353	1.13e-110	8.21e-109
SRSF3	12600.2	0.943203	0.0422003	22.3506	1.19e-110	8.61e-109
SRSF2	7648.87	1.06724	0.0477551	22.3482	1.26e-110	9.04e-109
HNRNPH1	15559	0.86849	0.0388688	22.3441	1.38e-110	9.84e-109
NOLC1	12076	0.837934	0.0377334	22.2067	2.96e-109	2.1e-107
CCT5	13015.3	0.732695	0.0330065	22.1985	3.55e-109	2.51e-107
ASNS	715.613	-2.34065	0.105949	-22.0923	3.75e-108	2.64e-106
SH2D3C	1504.55	-1.45466	0.0658464	-22.0916	3.8e-108	2.66e-106
SELENOI	5530.75	1.10403	0.0500007	22.0804	4.88e-108	3.39e-106
KLF9	774.138	-2.31421	0.104832	-22.0753	5.46e-108	3.77e-106
SFPQ	16827.8	0.773765	0.0350729	22.0616	7.39e-108	5.08e-106
SRSF1	5688.49	1.26036	0.0572392	22.0192	1.89e-107	1.29e-105
H2AZ1	11392.3	0.801755	0.0364762	21.9802	4.45e-107	3.03e-105
SLC5A6	3481.67	1.10316	0.0502052	21.9731	5.21e-107	3.53e-105
PRDX1	9078.56	0.816004	0.0371864	21.9436	9.97e-107	6.72e-105
WDR12	2757.28	1.25749	0.0574932	21.872	4.81e-106	3.22e-104
ATAD3B	1660.79	1.41004	0.0644884	21.8651	5.59e-106	3.73e-104
DDX39A	6754.46	0.937302	0.0430573	21.7687	4.59e-105	3.05e-103
PAG1	7780.59	0.936204	0.0430585	21.7426	8.12e-105	5.36e-103
ETF1	7713.92	0.944973	0.0435614	21.6929	2.39e-104	1.57e-102
POLR3H	1288.48	1.57603	0.0726584	21.691	2.5e-104	1.63e-102
ITPRIPL1	2457.6	1.30295	0.06009	21.6832	2.95e-104	1.92e-102
SLC16A1	7945.02	0.857573	0.0397155	21.5929	2.09e-103	1.35e-101
MYO1G	13814.9	-0.814848	0.0378468	-21.5302	8.12e-103	5.23e-101
ACAP1	10272.2	-0.836251	0.0388647	-21.517	1.08e-102	6.92e-101
RAN	19033.3	0.724672	0.0337041	21.501	1.52e-102	9.71e-101
RERE	2640.4	-1.19017	0.0553918	-21.4863	2.09e-102	1.33e-100
HNRNPM	9442.24	0.84024	0.0391661	21.4532	4.26e-102	2.69e-100
CCT4	14065.5	0.714407	0.033355	21.4183	9.03e-102	5.67e-100
WDR46	2797.06	1.19556	0.0558214	21.4177	9.14e-102	5.72e-100
GSPT1	9167.74	0.839986	0.0392448	21.4037	1.23e-101	7.64e-100
HILPDA	1067.9	-1.73975	0.0812819	-21.4039	1.23e-101	7.64e-100
LCP2	11144.9	-0.803045	0.0375248	-21.4004	1.33e-101	8.17e-100
AMD1	4775.52	1.0953	0.0513221	21.3417	4.65e-101	2.85e-99
CHORDC1	1973.05	1.47242	0.0690828	21.3139	8.44e-101	5.15e-99
BTG1	1831.5	-1.31943	0.0619434	-21.3006	1.12e-100	6.81e-99
LENG8	2627.01	-1.40006	0.0659027	-21.2443	3.72e-100	2.25e-98
HSPA4	8447.9	0.932669	0.0439662	21.2133	7.2e-100	4.33e-98
HSPE1	2093.63	1.35969	0.0642055	21.1772	1.55e-99	9.29e-98
IRF2BP2	3232.09	-1.15071	0.0543811	-21.1601	2.23e-99	1.33e-97
RORA	2252.19	-1.42354	0.0672763	-21.1596	2.25e-99	1.34e-97
PFKL	3817.96	-1.03907	0.0491606	-21.1363	3.69e-99	2.18e-97
SLC39A14	4367.51	0.984727	0.0466038	21.1298	4.24e-99	2.49e-97
RNF44	1841.5	-1.39084	0.0658343	-21.1264	4.55e-99	2.66e-97
TUBA1C	3052.07	1.01857	0.0482196	21.1236	4.83e-99	2.82e-97
SLC7A11	764.082	-2.33265	0.110472	-21.1153	5.76e-99	3.34e-97
SERBP1	16611.9	0.74671	0.0354109	21.087	1.05e-98	6.05e-97
HSPD1	24655.7	0.749999	0.0355705	21.0849	1.09e-98	6.3e-97
VNN2	609.325	-2.63109	0.125325	-20.9942	7.41e-98	4.25e-96
ETS2	3580.17	1.03991	0.049617	20.9587	1.56e-97	8.92e-96
H3-3B	17229.9	0.777415	0.0371888	20.9045	4.87e-97	2.76e-95
EBNA1BP2	3500.59	1.09179	0.0522333	20.9021	5.12e-97	2.9e-95
PDIA4	7696.85	0.908841	0.0434827	20.9012	5.22e-97	2.94e-95
PWP1	3091.32	1.13526	0.054318	20.9002	5.33e-97	2.99e-95
FARSA	3493.62	1.11954	0.0536689	20.8601	1.24e-96	6.89e-95
PSMA5	5272.26	0.970485	0.0465464	20.8498	1.53e-96	8.5e-95
HLA-E	12976.5	-0.824048	0.0395288	-20.8468	1.63e-96	9.02e-95
PBXIP1	759.623	-1.89719	0.0911879	-20.8053	3.87e-96	2.13e-94
DNAJB11	1897.2	1.3201	0.0634664	20.8	4.33e-96	2.37e-94
RBM8A	3681.26	1.02478	0.0494567	20.7208	2.25e-95	1.23e-93
SYTL3	3169.74	-1.11173	0.0536979	-20.7034	3.23e-95	1.76e-93
OBSCN	1341.96	-1.42685	0.0689314	-20.6996	3.49e-95	1.89e-93
MEPCE	8994.24	0.785624	0.0380388	20.6532	9.13e-95	4.92e-93
DHX37	2362.49	1.21679	0.0590702	20.5991	2.8e-94	1.5e-92
HACD3	5178.81	0.900736	0.0437468	20.5898	3.39e-94	1.81e-92
CHAC1	323.033	-3.03044	0.147442	-20.5534	7.18e-94	3.83e-92
ATP8B3	600.573	-2.19724	0.107418	-20.4551	5.41e-93	2.87e-91
MARF1	2034.37	-1.20745	0.059132	-20.4196	1.12e-92	5.92e-91
FTSJ3	2998.33	1.11338	0.0545587	20.407	1.45e-92	7.63e-91
FUS	8870.83	0.801549	0.0393121	20.3894	2.08e-92	1.09e-90
NUP210	9285.19	-0.774048	0.0379912	-20.3744	2.82e-92	1.47e-90
ZNF318	4036.24	-1.01244	0.0497441	-20.353	4.37e-92	2.27e-90
DYNC1H1	11747.8	-0.771396	0.0379066	-20.3499	4.65e-92	2.41e-90
BATF	1150.3	1.75884	0.0864355	20.3485	4.78e-92	2.47e-90
YEATS2	3862.33	-0.947024	0.0466091	-20.3184	8.84e-92	4.54e-90
CLUH	5677.99	0.990366	0.0487691	20.3072	1.11e-91	5.68e-90
SNRPD1	7020.1	0.867158	0.042746	20.2863	1.7e-91	8.66e-90
LDHA	67799.1	-0.646623	0.0318882	-20.2778	2.02e-91	1.03e-89
TSR1	5946.69	0.842318	0.0415472	20.2737	2.19e-91	1.11e-89
RRP36	2683.43	1.15301	0.0569242	20.2552	3.2e-91	1.61e-89
EIF4A3	5445.52	0.897398	0.0443936	20.2146	7.29e-91	3.66e-89
MYO1F	6903.22	-0.777154	0.0385625	-20.1531	2.53e-90	1.26e-88
LYAR	2671.44	1.28818	0.0640021	20.1271	4.27e-90	2.13e-88
ISG20L2	3325.2	1.07614	0.053519	20.1076	6.33e-90	3.14e-88
RRP1B	8055.24	0.809534	0.0402728	20.1013	7.19e-90	3.56e-88
KDM7A	899.306	-1.79406	0.0895962	-20.0239	3.41e-89	1.68e-87
RRP15	1170.92	1.89364	0.0946174	20.0136	4.19e-89	2.06e-87
PTPN3	4201.81	1.01214	0.0506067	20.0001	5.49e-89	2.69e-87
SP140	1777.45	-1.27617	0.0640148	-19.9355	2e-88	9.76e-87
XPNPEP1	3786.29	-1.01394	0.0508687	-19.9324	2.13e-88	1.03e-86
SLBP	4914.46	0.927898	0.0465738	19.9232	2.56e-88	1.24e-86
DDX1	7528.67	0.881633	0.0443178	19.8934	4.64e-88	2.23e-86
TPD52L2	4566.11	0.947313	0.0476321	19.8881	5.16e-88	2.48e-86
HSPA9	14778.5	0.672805	0.0338576	19.8716	7.17e-88	3.43e-86
CHD2	3798.11	-1.15357	0.0581251	-19.8464	1.18e-87	5.64e-86
RDH10	4241.94	0.92132	0.0465407	19.796	3.22e-87	1.53e-85
HYOU1	4211.05	0.906985	0.0458295	19.7904	3.6e-87	1.7e-85
NFKBIA	2727.33	1.21352	0.061352	19.7797	4.45e-87	2.1e-85
CACYBP	4220.03	0.916316	0.0463454	19.7714	5.25e-87	2.46e-85
GEM	2402.38	1.16516	0.0589917	19.7513	7.82e-87	3.66e-85
PSMC3	5642.45	0.864356	0.0438119	19.7288	1.22e-86	5.69e-85
NDRG1	746.472	-2.13402	0.108778	-19.6181	1.08e-85	5.03e-84
ZWINT	3578.69	0.994991	0.0507242	19.6157	1.14e-85	5.26e-84
MSMO1	2370.06	-1.47693	0.0753543	-19.5998	1.55e-85	7.15e-84
IFRD2	1775.08	1.24193	0.0634602	19.5701	2.78e-85	1.28e-83
NUDCD1	5528.95	1.00293	0.0513029	19.5492	4.19e-85	1.92e-83
GEMIN5	2916.95	1.09479	0.0561191	19.5082	9.34e-85	4.26e-83
ADD3	5655.36	-1.01079	0.051823	-19.5046	1e-84	4.56e-83
CDC6	4632.13	0.924964	0.0474703	19.4851	1.47e-84	6.66e-83
CCNB1	8137.9	0.823544	0.0422789	19.4789	1.66e-84	7.49e-83
TMEM70	3652.37	1.02923	0.0528444	19.4767	1.73e-84	7.8e-83
TECPR1	2467.77	-1.02279	0.0526429	-19.4288	4.4e-84	1.97e-82
HDAC5	1342.8	-1.43221	0.0737237	-19.4267	4.59e-84	2.05e-82
CD2BP2	2908.75	1.01617	0.0523306	19.4183	5.4e-84	2.41e-82
RPA2	4013.51	0.967567	0.0498986	19.3907	9.25e-84	4.11e-82
MYO18B	3109.1	-0.981497	0.0506288	-19.3862	1.01e-83	4.47e-82
SLC7A6	1699.66	1.24854	0.0644293	19.3785	1.17e-83	5.17e-82
CDC25A	3085.6	1.05386	0.054465	19.3494	2.06e-83	9.07e-82
RAB11FIP4	1894.44	-1.20874	0.062491	-19.3426	2.35e-83	1.03e-81
NOL10	2820.55	1.1186	0.0578867	19.324	3.38e-83	1.47e-81
GPCPD1	641.998	-1.98781	0.102874	-19.3227	3.46e-83	1.5e-81
ABCE1	5421.35	1.05907	0.0549177	19.2847	7.23e-83	3.13e-81
SDF2L1	788.478	1.86952	0.097095	19.2546	1.29e-82	5.58e-81
LTA	2511.3	1.27993	0.0664815	19.2524	1.35e-82	5.81e-81
ARPP19	7134.94	0.863622	0.0449421	19.2163	2.7e-82	1.16e-80
CHD7	5316.8	-0.857142	0.0446106	-19.2139	2.83e-82	1.21e-80
DDX56	2600.81	1.08791	0.0567303	19.177	5.76e-82	2.46e-80
JAK1	7946.76	-0.741671	0.0387059	-19.1617	7.73e-82	3.29e-80
ADGRG5	1285.5	1.4516	0.0759594	19.1102	2.08e-81	8.79e-80
SLC26A6	876.128	-1.61734	0.0846341	-19.1098	2.09e-81	8.83e-80
ADA	2391.39	-1.13808	0.0597095	-19.0602	5.4e-81	2.27e-79
SAPCD2	1853.81	1.21403	0.063812	19.0251	1.06e-80	4.44e-79
UBR5	14396.3	-0.791289	0.0416389	-19.0036	1.59e-80	6.66e-79
H1-10	1811.88	-1.2432	0.0654393	-18.9978	1.78e-80	7.42e-79
TMC8	4617.71	-0.901353	0.0475021	-18.975	2.74e-80	1.14e-78
CAPN2	5843.51	0.813766	0.0429037	18.9673	3.18e-80	1.32e-78
LGALS9C	482.301	-2.31836	0.122301	-18.9562	3.92e-80	1.62e-78
UBE2G2	5197.07	0.810531	0.0427982	18.9384	5.5e-80	2.26e-78
CAMKK2	2557.62	1.1117	0.0587644	18.9179	8.13e-80	3.33e-78
LPCAT1	7084.28	0.750343	0.0396655	18.9167	8.3e-80	3.4e-78
EPG5	2654.61	-1.02136	0.0540164	-18.9084	9.73e-80	3.97e-78
SLCO3A1	4405.98	-0.832952	0.0440793	-18.8967	1.21e-79	4.93e-78
SEMA4D	7609.83	-0.801248	0.0424126	-18.8917	1.33e-79	5.4e-78
IL16	7042.84	-0.821966	0.043551	-18.8736	1.88e-79	7.59e-78
NME1	4350.1	1.01232	0.0537362	18.8387	3.64e-79	1.47e-77
TGFBR1	7528.71	0.841521	0.0446829	18.8332	4.04e-79	1.62e-77
ITGB1BP1	4754.6	0.906291	0.0481409	18.8258	4.64e-79	1.86e-77
BAZ2A	4909.24	-0.787766	0.041883	-18.8087	6.41e-79	2.56e-77
RCC1	5455.46	0.943523	0.0502014	18.7948	8.34e-79	3.32e-77
CYCS	5770.7	0.921733	0.0490696	18.7842	1.02e-78	4.03e-77
WIPI1	608.479	-1.92619	0.102561	-18.781	1.08e-78	4.27e-77
SEPHS2	5849.08	0.79199	0.0421707	18.7806	1.09e-78	4.29e-77
PSMD1	6586.82	0.788494	0.0420159	18.7666	1.42e-78	5.57e-77
UBE2N	4873.77	0.944186	0.0503329	18.7588	1.64e-78	6.43e-77
POLR2F	1630.64	1.2823	0.0684969	18.7205	3.37e-78	1.32e-76
TOP2B	6840.39	-1.52357	0.0815254	-18.6883	6.17e-78	2.4e-76
C8orf33	6015.86	0.854971	0.0457708	18.6794	7.28e-78	2.83e-76
MRPL18	2200.56	1.12984	0.0604909	18.6779	7.49e-78	2.9e-76
MCMBP	7287.28	0.750941	0.0402752	18.6452	1.38e-77	5.33e-76
PRKAR1B	1669.42	1.24641	0.0668905	18.6336	1.71e-77	6.6e-76
NOL6	2046.48	1.20622	0.0647634	18.625	2.01e-77	7.73e-76
FEN1	4738.4	0.859762	0.0461858	18.6153	2.42e-77	9.24e-76
SEC61A1	5770.56	0.814872	0.0438684	18.5754	5.09e-77	1.94e-75
NGLY1	2482.68	-1.06382	0.057313	-18.5616	6.58e-77	2.5e-75
UBA7	754.734	-1.82677	0.098473	-18.551	8e-77	3.03e-75
GEMIN6	1962.47	1.2315	0.066408	18.5444	9.05e-77	3.42e-75
RASSF4	1423.99	-1.24777	0.0673509	-18.5264	1.26e-76	4.77e-75
SURF4	12822.7	0.69793	0.0377011	18.5122	1.65e-76	6.19e-75
CANX	25853.3	0.626398	0.0338426	18.5092	1.74e-76	6.53e-75
CABIN1	4960.94	-0.844783	0.0457154	-18.4792	3.04e-76	1.14e-74
SYNCRIP	11472.4	0.912494	0.0493899	18.4753	3.26e-76	1.22e-74
SF3A3	4882.99	0.800455	0.0433399	18.4692	3.65e-76	1.36e-74
LARP4	4157.11	1.10416	0.059804	18.463	4.1e-76	1.52e-74
TCIRG1	845.944	-1.63983	0.0888913	-18.4476	5.45e-76	2.01e-74
IMP4	3599.46	0.990074	0.0536932	18.4395	6.33e-76	2.33e-74
ZSCAN25	9569.85	-0.691432	0.0375214	-18.4277	7.88e-76	2.89e-74
PIKFYVE	3382.26	-1.02919	0.0558614	-18.4239	8.44e-76	3.09e-74
EIF3B	12395.6	0.708164	0.0384575	18.4142	1.01e-75	3.69e-74
TRIB2	2684.49	-0.98073	0.0532811	-18.4067	1.16e-75	4.23e-74
WNT11	785.666	1.99703	0.108659	18.3789	1.94e-75	7.04e-74
ARMC1	6765.88	0.866678	0.0472286	18.3507	3.26e-75	1.18e-73
DNMT3A	667.972	-1.88379	0.102733	-18.3367	4.22e-75	1.52e-73
PA2G4	8672.82	0.744563	0.040684	18.3011	8.11e-75	2.92e-73
DHCR7	1753.25	-1.2125	0.0663096	-18.2855	1.08e-74	3.88e-73
SRPRB	2510.2	1.10111	0.0602423	18.278	1.24e-74	4.44e-73
TLCD3B	268.256	-3.01083	0.164732	-18.2772	1.26e-74	4.49e-73
SYTL1	850.522	-1.57082	0.0860294	-18.2591	1.75e-74	6.24e-73
ZC3H6	680.953	-1.7152	0.0939664	-18.2533	1.95e-74	6.92e-73
PUS7	3595.29	0.953427	0.0522579	18.2446	2.28e-74	8.09e-73
NIFK	1874.89	1.27822	0.0700786	18.2399	2.49e-74	8.8e-73
ARNTL2	2202.89	1.10177	0.0605513	18.1956	5.6e-74	1.97e-72
HNRNPF	18441.4	0.585347	0.0321887	18.1849	6.8e-74	2.39e-72
KCTD11	979.002	-1.56874	0.0862696	-18.1842	6.89e-74	2.41e-72
RPF2	1981.45	1.29542	0.0712552	18.1799	7.44e-74	2.6e-72
EGLN1	408.766	-2.55589	0.14063	-18.1746	8.21e-74	2.86e-72
CGAS	1701.47	1.23829	0.0681408	18.1725	8.52e-74	2.96e-72
ZKSCAN1	8612.77	-0.751865	0.0413795	-18.17	8.92e-74	3.09e-72
LCP1	68001.8	-0.531261	0.0292485	-18.1637	1e-73	3.46e-72
MICAL1	1574.89	-1.2324	0.0679209	-18.1447	1.41e-73	4.88e-72
UMPS	2489.24	1.07054	0.0591229	18.107	2.81e-73	9.66e-72
LSP1	3901.57	-0.92383	0.0510272	-18.1047	2.93e-73	1e-71
ZNF655	12286.6	-0.73809	0.0407773	-18.1005	3.16e-73	1.08e-71
UTP6	3415.08	0.912246	0.0504496	18.0823	4.39e-73	1.5e-71
TNPO2	3680.25	0.933996	0.0517214	18.0582	6.8e-73	2.31e-71
PGGHG	538.611	-2.01217	0.11152	-18.043	8.95e-73	3.04e-71
DNAJC2	7286.67	0.946512	0.052543	18.014	1.51e-72	5.12e-71
CAMK2D	2441.45	-0.985549	0.0547641	-17.9963	2.08e-72	7.04e-71
FAM107B	2254.64	-1.08879	0.0605153	-17.9919	2.25e-72	7.59e-71
SUGP2	4497.79	-0.819923	0.0456103	-17.9767	2.96e-72	9.96e-71
SLC27A4	1052.2	1.40474	0.0784478	17.9066	1.05e-71	3.51e-70
MRPL3	4935.11	0.88724	0.0495819	17.8944	1.3e-71	4.36e-70
APEX1	4629.73	0.847281	0.0473717	17.8858	1.52e-71	5.07e-70
CYP3A5	1370.87	-1.38962	0.0777382	-17.8757	1.82e-71	6.07e-70
NSUN2	5508.55	0.792348	0.0444184	17.8383	3.57e-71	1.18e-69
EEF2	66538.4	-0.607221	0.0340492	-17.8336	3.87e-71	1.28e-69
PXK	2964.41	-0.964439	0.0540801	-17.8335	3.88e-71	1.28e-69
WIPF1	13824.7	-0.588911	0.0330367	-17.826	4.44e-71	1.46e-69
THAP11	2124.93	1.04873	0.0588783	17.8119	5.71e-71	1.88e-69
TMEM135	1459.82	-1.30037	0.0730426	-17.8029	6.72e-71	2.2e-69
DYNLL2	4458.84	0.866552	0.0487324	17.7818	9.77e-71	3.19e-69
SLC44A2	3097.19	-0.90682	0.0510514	-17.7629	1.37e-70	4.46e-69
EGR2	352.391	-3.80332	0.21417	-17.7584	1.48e-70	4.83e-69
RRP9	1130.03	1.44949	0.0817359	17.7338	2.3e-70	7.46e-69
MRPS23	2822.38	1.05093	0.0592698	17.7313	2.4e-70	7.78e-69
DNAJC3	2133.56	1.13378	0.0639782	17.7214	2.87e-70	9.25e-69
PES1	4032.55	0.860628	0.0485789	17.7161	3.15e-70	1.01e-68
NOP58	3377.7	1.03807	0.0586552	17.6979	4.35e-70	1.4e-68
UNG	2992.77	0.979746	0.0553849	17.6898	5.03e-70	1.61e-68
GLUL	9269.04	-0.72827	0.0411933	-17.6793	6.05e-70	1.93e-68
NUDC	4938.22	0.813841	0.046042	17.6761	6.41e-70	2.04e-68
BRIX1	2332.87	1.27632	0.0722301	17.6702	7.12e-70	2.26e-68
ITGB2	6519.38	-0.730995	0.0413763	-17.667	7.53e-70	2.39e-68
SESN1	792.724	-1.74983	0.0991373	-17.6505	1.01e-69	3.19e-68
KDM6B	1657.77	-1.22327	0.0693284	-17.6445	1.12e-69	3.54e-68
CD93	4291.35	0.889751	0.0504302	17.6432	1.15e-69	3.61e-68
MYBBP1A	7073.97	0.785703	0.0445861	17.6222	1.67e-69	5.23e-68
IL2RA	2822.02	-1.10925	0.062963	-17.6175	1.81e-69	5.67e-68
TRMT61A	751.852	1.78934	0.101693	17.5955	2.67e-69	8.34e-68
DGCR8	1545.93	1.21685	0.0692624	17.5687	4.28e-69	1.33e-67
ASB2	5119.48	0.802585	0.0456971	17.5631	4.72e-69	1.47e-67
LRRC59	8137.43	0.722317	0.0411306	17.5616	4.85e-69	1.51e-67
FCMR	853.207	-1.74584	0.0994673	-17.5519	5.75e-69	1.78e-67
ATF3	343.926	-2.76912	0.157822	-17.5458	6.4e-69	1.98e-67
PUS1	1650.39	1.18176	0.0674015	17.5331	8.01e-69	2.47e-67
TM2D2	2186.38	1.0779	0.0614926	17.5289	8.62e-69	2.65e-67
C9orf78	3815.64	0.902685	0.0515399	17.5143	1.11e-68	3.42e-67
PUS7L	2582.05	1.29442	0.0739569	17.5024	1.37e-68	4.2e-67
PSMB5	1814.42	1.11101	0.0635645	17.4785	2.09e-68	6.38e-67
RSL1D1	8260.67	0.68348	0.0391109	17.4754	2.2e-68	6.71e-67
ICMT	5765.1	0.841519	0.04818	17.4661	2.59e-68	7.88e-67
DEGS1	2695.11	1.05011	0.0601267	17.465	2.65e-68	8.02e-67
FMNL1	5561.93	-0.783565	0.0448846	-17.4573	3.03e-68	9.16e-67
TIMM23	2962.01	0.966566	0.055434	17.4363	4.37e-68	1.32e-66
SQLE	5362.3	-0.782357	0.0448758	-17.4338	4.57e-68	1.37e-66
ARMC6	1910.35	1.28126	0.0736335	17.4004	8.19e-68	2.46e-66
QTRT2	1675.13	1.20554	0.0692821	17.4004	8.19e-68	2.46e-66
IL27RA	4823.8	0.801177	0.0460514	17.3974	8.63e-68	2.58e-66
NOP14	4036.97	0.863842	0.0496642	17.3936	9.22e-68	2.75e-66
PDE4A	1910.24	-1.09964	0.0632831	-17.3764	1.24e-67	3.7e-66
HSP90AB1	62029.2	0.523486	0.0301381	17.3696	1.4e-67	4.16e-66
RANBP1	8585.14	0.83355	0.0480055	17.3636	1.56e-67	4.61e-66
MAK16	2192.17	1.15878	0.0667419	17.3621	1.6e-67	4.72e-66
NPC1	3490.84	-0.834473	0.0481117	-17.3445	2.17e-67	6.4e-66
TIMM13	1722.29	1.11973	0.0645688	17.3416	2.28e-67	6.71e-66
PIK3CG	6162.2	-0.724965	0.0418755	-17.3124	3.79e-67	1.11e-65
RNMT	5599.72	-0.905202	0.0523006	-17.3077	4.12e-67	1.21e-65
ATAD3A	2367.87	1.07148	0.0619392	17.2988	4.8e-67	1.4e-65
TTLL3	1187.05	-1.24308	0.0719253	-17.2829	6.33e-67	1.84e-65
SCART1	810.787	-1.55307	0.0899472	-17.2664	8.42e-67	2.45e-65
CNBP	12579.3	0.678301	0.0392919	17.2631	8.91e-67	2.59e-65
DENND1C	2520.76	-0.998521	0.0578772	-17.2524	1.07e-66	3.11e-65
RBL2	4581.21	-0.8402	0.0487106	-17.2488	1.14e-66	3.3e-65
CHMP7	4245.59	-0.824666	0.047837	-17.2391	1.35e-66	3.9e-65
BAG1	1450.9	1.27462	0.0739685	17.2319	1.53e-66	4.4e-65
PSMD12	3440.44	0.998789	0.0579731	17.2285	1.62e-66	4.66e-65
HDAC4	2620.93	-0.983383	0.0570831	-17.2272	1.66e-66	4.75e-65
SLC43A3	5674.61	0.784361	0.0455632	17.2148	2.06e-66	5.88e-65
WDR3	3156.29	0.924204	0.053701	17.2102	2.23e-66	6.35e-65
TEP1	890.335	-1.45036	0.0843068	-17.2033	2.51e-66	7.13e-65
CARS1	3860.57	-0.805186	0.046816	-17.1989	2.7e-66	7.68e-65
EIF2S1	5613.95	0.803395	0.0467176	17.1968	2.8e-66	7.95e-65
EIF3J	3216.25	0.992447	0.0577647	17.1809	3.69e-66	1.04e-64
AEN	1646.94	1.21044	0.070525	17.1633	5e-66	1.41e-64
MRPL20	2130.64	1.04569	0.0610887	17.1176	1.1e-65	3.09e-64
BYSL	1794.36	1.1714	0.0684579	17.1112	1.22e-65	3.44e-64
UBR4	8871.36	-0.661121	0.0386725	-17.0953	1.61e-65	4.5e-64
ZYX	4232.64	-0.824286	0.0482262	-17.0921	1.7e-65	4.75e-64
IPO5	15361.7	0.580646	0.0339954	17.0802	2.09e-65	5.82e-64
SNRPB	9048.45	0.785274	0.0459931	17.0737	2.33e-65	6.48e-64
EVL	6234.65	-0.696514	0.0408042	-17.0697	2.5e-65	6.94e-64
EFEMP2	214.45	-3.03893	0.178343	-17.0398	4.16e-65	1.15e-63
EXOC4	2970.92	-0.856545	0.0502743	-17.0374	4.33e-65	1.2e-63
GRPEL1	2806.9	0.997962	0.0585875	17.0337	4.62e-65	1.28e-63
PIP4K2B	6206.46	0.68247	0.040099	17.0196	5.88e-65	1.62e-63
ORAI2	23500.1	0.638674	0.0375911	16.9901	9.73e-65	2.67e-63
SLC30A6	3071.75	0.932918	0.0549192	16.9871	1.02e-64	2.81e-63
CADM1	922.358	-1.34659	0.0792893	-16.9832	1.09e-64	2.99e-63
ABTB1	354.706	-2.21305	0.130342	-16.9788	1.18e-64	3.22e-63
NAA50	8201.45	0.908667	0.0535818	16.9585	1.67e-64	4.54e-63
SRM	5812.88	0.957139	0.0564838	16.9454	2.08e-64	5.66e-63
SERINC3	3805.72	-0.817953	0.0482841	-16.9404	2.27e-64	6.15e-63
SP140L	1071.1	-1.39527	0.0824118	-16.9305	2.68e-64	7.27e-63
PPRC1	3000.95	0.883797	0.0522197	16.9246	2.96e-64	8.01e-63
METTL7A	384.432	-2.32215	0.137282	-16.9152	3.48e-64	9.38e-63
DERL2	2036.93	1.09108	0.0645179	16.9113	3.72e-64	1e-62
CD2	3221.2	0.886738	0.0525313	16.8802	6.29e-64	1.69e-62
SNU13	4128.81	0.815474	0.0483634	16.8614	8.65e-64	2.32e-62
LARP1	18239.9	0.539197	0.0320115	16.8439	1.16e-63	3.11e-62
NTRK2	553.481	2.08648	0.123909	16.8388	1.27e-63	3.39e-62
THBS1	593.724	-1.87923	0.111866	-16.799	2.48e-63	6.62e-62
ARID1A	6456.47	-0.68817	0.0409715	-16.7963	2.6e-63	6.91e-62
FYN	6951.95	-0.677589	0.0403449	-16.7949	2.66e-63	7.05e-62
RRP1	2281.54	1.16931	0.0696563	16.7868	3.05e-63	8.08e-62
POGK	3925.43	0.834117	0.0497186	16.7768	3.61e-63	9.54e-62
C1orf109	1281.62	1.30935	0.0781346	16.7576	4.98e-63	1.31e-61
MSH2	5503.17	0.934576	0.0558016	16.7482	5.84e-63	1.54e-61
BTG2	1812.29	-1.08492	0.06483	-16.7348	7.31e-63	1.92e-61
OGA	5787.85	-0.81366	0.0486375	-16.729	8.05e-63	2.11e-61
EMG1	1937.8	1.06528	0.0636801	16.7287	8.11e-63	2.12e-61
HMGCR	2116.61	-1.10138	0.0658595	-16.7232	8.87e-63	2.32e-61
CDKN2D	305.141	-2.52312	0.150892	-16.7213	9.16e-63	2.39e-61
FAM98A	2356.71	1.06797	0.0639101	16.7105	1.1e-62	2.86e-61
COA3	1254.22	1.22349	0.0732477	16.7034	1.24e-62	3.21e-61
IRAG2	515.422	-1.81488	0.108673	-16.7004	1.3e-62	3.37e-61
LMBR1L	495.302	-1.82104	0.10922	-16.6732	2.05e-62	5.31e-61
ADRM1	2625.13	0.932858	0.056008	16.6558	2.75e-62	7.09e-61
DHRS3	232.973	-3.04588	0.182898	-16.6534	2.86e-62	7.36e-61
BIRC5	6937.33	0.713124	0.0428591	16.6388	3.65e-62	9.38e-61
PSMD11	7133.81	0.705088	0.0423977	16.6303	4.2e-62	1.08e-60
PPP2CA	7008.8	0.79999	0.0481412	16.6176	5.2e-62	1.33e-60
PLEKHA2	13931.4	-0.739159	0.044549	-16.592	7.96e-62	2.03e-60
PRKDC	71698	-0.558494	0.0336642	-16.5902	8.21e-62	2.09e-60
SRSF10	7830	0.798645	0.0481672	16.5807	9.61e-62	2.45e-60
E2F4	5143.77	0.778571	0.0470035	16.5641	1.27e-61	3.22e-60
ID2	3410.11	0.857916	0.0518052	16.5604	1.35e-61	3.41e-60
SNRPD3	2143.89	1.13994	0.0688375	16.5599	1.36e-61	3.44e-60
UTP25	1759.81	1.11565	0.0674076	16.5509	1.58e-61	3.98e-60
PLA2G6	322.609	-2.24293	0.135566	-16.5449	1.74e-61	4.39e-60
SPON2	595.333	-1.66979	0.101029	-16.5279	2.31e-61	5.82e-60
FKBP5	11562.7	-0.587933	0.0355806	-16.524	2.47e-61	6.19e-60
CLK3	2635.01	-0.874586	0.0529551	-16.5156	2.83e-61	7.1e-60
ADSS2	3011.21	0.910581	0.0551549	16.5095	3.13e-61	7.84e-60
GABARAPL1	1541.99	-1.19019	0.0721235	-16.5021	3.54e-61	8.84e-60
HIP1	2069.05	-0.985264	0.0597635	-16.4861	4.62e-61	1.15e-59
C1orf43	7611.87	0.661596	0.040133	16.4851	4.7e-61	1.17e-59
TUBA4A	4172.04	0.810089	0.0491447	16.4837	4.8e-61	1.19e-59
CEMIP2	9610.82	-0.647565	0.0392861	-16.4833	4.84e-61	1.2e-59
GINS1	4249.28	0.846612	0.0513834	16.4764	5.42e-61	1.34e-59
PTPN6	2566.41	-0.957358	0.0581203	-16.472	5.83e-61	1.44e-59
MCFD2	5500.1	0.722514	0.0438661	16.4709	5.94e-61	1.46e-59
FASTKD2	2032.97	1.15828	0.0703715	16.4595	7.17e-61	1.76e-59
FNBP1	9308.9	-0.605935	0.0368262	-16.4539	7.86e-61	1.93e-59
ELAPOR2	1081.72	-1.25705	0.0764681	-16.4389	1.01e-60	2.47e-59
ARRDC3	956.87	-1.57221	0.0956634	-16.4348	1.08e-60	2.63e-59
HDAC2	7136.37	0.691809	0.0421102	16.4285	1.2e-60	2.92e-59
GFM1	2357.98	1.03547	0.0631399	16.3997	1.92e-60	4.68e-59
MRPL27	1732.73	1.11432	0.0679494	16.3993	1.94e-60	4.71e-59
TCP11L2	219.403	-2.77692	0.16953	-16.3802	2.65e-60	6.43e-59
TNFRSF10B	987.793	-1.46888	0.0896779	-16.3795	2.68e-60	6.49e-59
PDIA3	6981.03	0.698956	0.0427561	16.3475	4.53e-60	1.1e-58
TMED2	6930.07	0.842327	0.0515573	16.3377	5.32e-60	1.28e-58
YWHAH	4996.87	0.768165	0.0470252	16.3352	5.55e-60	1.34e-58
EIF6	3196.06	0.86037	0.0527103	16.3226	6.82e-60	1.64e-58
METTL2B	2626.48	0.884562	0.0542167	16.3153	7.68e-60	1.84e-58
PCNA	12909.1	0.589756	0.036153	16.3127	8.01e-60	1.92e-58
ULBP1	613.921	-1.7088	0.104851	-16.2974	1.03e-59	2.46e-58
PRKCSH	4424.83	-0.751749	0.0461846	-16.277	1.44e-59	3.43e-58
WDR82	7960.44	0.641662	0.0395025	16.2436	2.48e-59	5.91e-58
STAG3	1110.15	-1.24652	0.0767895	-16.2329	2.95e-59	7.02e-58
YY1	5700.59	0.68738	0.0423683	16.2239	3.42e-59	8.11e-58
CBFB	15458.3	0.648975	0.040003	16.2231	3.46e-59	8.2e-58
NOL7	2478.14	0.965141	0.0596436	16.1818	6.78e-59	1.6e-57
FOXP1	1163.56	-1.2302	0.0761453	-16.156	1.03e-58	2.43e-57
POLR1A	4036.89	0.756345	0.0468504	16.1438	1.26e-58	2.96e-57
AKAP1	2610.45	0.923303	0.057209	16.1391	1.35e-58	3.19e-57
CMTM6	12405.5	0.798492	0.0495525	16.114	2.03e-58	4.77e-57
IFITM2	1479.05	-1.05226	0.0653231	-16.1085	2.22e-58	5.21e-57
NOL9	2712.85	0.906773	0.0563229	16.0995	2.57e-58	6.01e-57
CCDC137	1897.47	1.0925	0.0678879	16.0926	2.87e-58	6.71e-57
MTRR	1969.15	1.02621	0.0637987	16.0851	3.25e-58	7.56e-57
IL21R	379.861	-2.33208	0.145119	-16.0701	4.13e-58	9.61e-57
IER3	631.071	1.77557	0.110498	16.0688	4.22e-58	9.79e-57
TOMM22	4911.61	0.85934	0.0534788	16.0688	4.22e-58	9.79e-57
SPTAN1	12795.2	-0.551563	0.0343446	-16.0597	4.89e-58	1.13e-56
PPP4R1	5499.2	0.708663	0.0441537	16.0499	5.72e-58	1.32e-56
MCM4	42430.3	0.538691	0.0335836	16.0403	6.68e-58	1.54e-56
LY9	450.876	-2.41593	0.150636	-16.0382	6.92e-58	1.59e-56
KLRD1	2242.27	-0.900035	0.0561703	-16.0233	8.78e-58	2.02e-56
WDR26	4972.45	-0.75537	0.0471702	-16.0137	1.02e-57	2.35e-56
GZMK	1103.5	-1.20933	0.0755297	-16.0113	1.06e-57	2.44e-56
CD44	14701.1	-0.537114	0.0335597	-16.0047	1.18e-57	2.71e-56
RPL23	17134.7	0.627279	0.0392047	16.0001	1.28e-57	2.91e-56
KPNB1	25984	0.517352	0.0323439	15.9954	1.38e-57	3.14e-56
PRPF19	5256.15	0.732836	0.0458302	15.9902	1.49e-57	3.4e-56
UHRF1	2347.87	0.85671	0.0535938	15.9852	1.62e-57	3.68e-56
XRCC5	31345.7	0.523722	0.0327836	15.9752	1.9e-57	4.31e-56
RIOX2	1575.61	1.0678	0.066856	15.9717	2.01e-57	4.55e-56
ERO1A	8046.19	-0.790733	0.0495105	-15.971	2.03e-57	4.59e-56
ANKLE1	1272.21	1.20607	0.0755201	15.9702	2.06e-57	4.64e-56
SPG11	2921.52	-0.898777	0.0562817	-15.9693	2.09e-57	4.71e-56
NDUFAF4	1006.02	1.62643	0.101869	15.9659	2.21e-57	4.96e-56
POLR2C	3388.06	0.873136	0.0547005	15.9621	2.35e-57	5.26e-56
SLC25A17	1762.23	1.10744	0.0693873	15.9603	2.42e-57	5.41e-56
AARS1	7400.3	-0.637302	0.0399588	-15.949	2.89e-57	6.47e-56
MEF2D	1501.08	-1.08639	0.0681169	-15.9489	2.9e-57	6.47e-56
XCL2	718.826	-1.66996	0.104713	-15.948	2.94e-57	6.55e-56
SOS1	20887	0.716721	0.0449835	15.933	3.74e-57	8.32e-56
MRPL35	2277.2	0.980944	0.0617148	15.8948	6.89e-57	1.53e-55
PGM1	2140.04	-0.967771	0.0609658	-15.874	9.59e-57	2.13e-55
XCL1	746.476	-1.59703	0.100691	-15.8608	1.18e-56	2.62e-55
TIMM17A	2390.54	0.951521	0.0600047	15.8575	1.25e-56	2.76e-55
FAM162A	1720.45	-1.06432	0.0671204	-15.8569	1.26e-56	2.78e-55
EML2	1387.57	-1.06223	0.0670172	-15.8501	1.4e-56	3.09e-55
ATP8A1	1094.1	-1.29819	0.0819563	-15.84	1.65e-56	3.62e-55
RPL6	13526.4	0.507194	0.0320538	15.8232	2.15e-56	4.72e-55
KLHL21	974.232	1.42916	0.0904214	15.8056	2.85e-56	6.24e-55
HMOX2	3035.6	0.846285	0.0535881	15.7924	3.51e-56	7.67e-55
GLOD4	4083.91	0.80053	0.0507096	15.7866	3.85e-56	8.4e-55
PTPRC	9087.53	-0.790022	0.0500704	-15.7782	4.39e-56	9.57e-55
CALM1	10131.4	0.616673	0.0391195	15.7638	5.52e-56	1.2e-54
UTP15	1377.48	1.17087	0.0743191	15.7546	6.38e-56	1.39e-54
BHLHE40	6279.39	-0.636223	0.0403858	-15.7537	6.48e-56	1.41e-54
WBP2	2030.55	-1.0301	0.0653952	-15.7519	6.67e-56	1.44e-54
FBLN5	527.249	-1.97811	0.125689	-15.7381	8.29e-56	1.79e-54
ABCA2	1719.46	-1.0599	0.0674282	-15.7189	1.12e-55	2.42e-54
GTF3C4	3440.58	0.814394	0.0518406	15.7096	1.3e-55	2.8e-54
CD300C	513.589	1.76752	0.112538	15.706	1.37e-55	2.96e-54
ATP6V0B	2353.33	0.957076	0.0609401	15.7052	1.39e-55	2.99e-54
LSG1	2303.71	0.930076	0.0592526	15.6968	1.59e-55	3.41e-54
PLD6	1382.02	1.32561	0.084526	15.6829	1.98e-55	4.23e-54
VKORC1L1	2548.71	0.888257	0.056661	15.6767	2.18e-55	4.66e-54
NAA15	5265.16	0.877189	0.0559589	15.6756	2.22e-55	4.73e-54
LCK	10559.4	0.609786	0.0389483	15.6563	3.01e-55	6.4e-54
H6PD	2193.03	-0.87884	0.056149	-15.6519	3.22e-55	6.85e-54
KMT2E	5000.05	-0.779355	0.0498098	-15.6466	3.5e-55	7.43e-54
KCNA6	826.466	-1.44423	0.0923261	-15.6427	3.73e-55	7.9e-54
UTP18	3568.26	0.795631	0.0508879	15.635	4.21e-55	8.9e-54
TXN	5994.07	0.694244	0.044412	15.6319	4.41e-55	9.32e-54
ERH	4663.76	0.821629	0.0526591	15.6028	6.97e-55	1.47e-53
TMEM97	2958.49	0.848393	0.0543978	15.5961	7.74e-55	1.63e-53
PITHD1	2717.69	0.852306	0.054658	15.5934	8.07e-55	1.69e-53
H4C13	3681.53	0.736502	0.0472492	15.5876	8.84e-55	1.85e-53
PNPT1	3688.6	0.782637	0.0502679	15.5693	1.18e-54	2.46e-53
IGF2R	7485.07	-0.592493	0.0380711	-15.5628	1.3e-54	2.72e-53
RPS27A	19158.9	0.503038	0.0323234	15.5627	1.31e-54	2.73e-53
ITPA	1877.89	0.947718	0.0609117	15.5589	1.38e-54	2.89e-53
RBM15B	3233.04	0.819123	0.0526676	15.5527	1.53e-54	3.17e-53
GTF3A	8171.87	0.632488	0.0406845	15.5461	1.69e-54	3.51e-53
TRAF5	1565.72	-1.25167	0.0805206	-15.5447	1.73e-54	3.58e-53
DUSP14	1177.03	1.19955	0.0771769	15.5428	1.78e-54	3.68e-53
USP36	3101.93	0.802877	0.051705	15.528	2.24e-54	4.63e-53
KDM4C	1945.57	-0.919416	0.0592137	-15.5271	2.28e-54	4.7e-53
H1-2	19419	-0.517522	0.0333919	-15.4984	3.55e-54	7.32e-53
RABEPK	1213.26	1.19807	0.0774797	15.463	6.17e-54	1.27e-52
SNAPC3	1005.19	-1.25931	0.0815137	-15.4491	7.65e-54	1.57e-52
MARS2	1191.14	1.25242	0.081129	15.4373	9.18e-54	1.88e-52
PTCH1	1635.42	-0.952329	0.0617269	-15.4281	1.06e-53	2.17e-52
ADI1	2563.19	0.909261	0.0589604	15.4216	1.17e-53	2.4e-52
SMTN	1033.43	1.20234	0.077973	15.4199	1.2e-53	2.45e-52
FAM118A	1313.55	-1.14153	0.074031	-15.4197	1.21e-53	2.46e-52
CD320	1986.15	0.925559	0.0600673	15.4087	1.43e-53	2.91e-52
OGFOD1	2438.76	0.933596	0.0606143	15.4023	1.58e-53	3.21e-52
PLAG1	972.707	-1.39402	0.0905487	-15.3952	1.76e-53	3.58e-52
TIMM21	1751.09	1.04897	0.0681554	15.3909	1.89e-53	3.82e-52
SLC48A1	578.726	-1.56426	0.10165	-15.3887	1.95e-53	3.94e-52
CDK4	3640.2	0.785114	0.0510561	15.3775	2.32e-53	4.68e-52
PRKCB	793.832	-1.51099	0.0982743	-15.3752	2.4e-53	4.84e-52
PSMB4	6576.45	0.702768	0.0457537	15.3598	3.05e-53	6.13e-52
TPST2	3024.24	0.801941	0.0522325	15.3533	3.37e-53	6.77e-52
METTL16	3713.01	0.738476	0.0481048	15.3514	3.47e-53	6.95e-52
E2F1	3079.5	0.849038	0.0553163	15.3488	3.61e-53	7.23e-52
PTP4A2	17697.5	0.560966	0.0365569	15.345	3.82e-53	7.65e-52
TRANK1	605.832	-1.58343	0.103247	-15.3364	4.37e-53	8.73e-52
ENY2	3814.37	0.808658	0.052731	15.3355	4.43e-53	8.83e-52
SPTBN1	16790.6	-0.481292	0.0314404	-15.308	6.76e-53	1.35e-51
TRUB2	1551.27	1.16836	0.0763781	15.2971	7.99e-53	1.59e-51
ADGRE5	2109.35	-0.952405	0.0622733	-15.2939	8.39e-53	1.67e-51
FARSB	3530.42	0.790249	0.0517139	15.2812	1.02e-52	2.02e-51
PSMC5	4993.73	0.663699	0.043471	15.2676	1.26e-52	2.49e-51
CEBPZ	2681.53	1.02399	0.0671982	15.2383	1.97e-52	3.89e-51
FUT11	1542.85	-1.02038	0.0669674	-15.237	2.01e-52	3.97e-51
CDC20	5667.14	0.724702	0.0475635	15.2365	2.02e-52	3.99e-51
B3GALT6	1466.82	1.12291	0.0737144	15.2333	2.13e-52	4.18e-51
AHNAK	21689.5	-0.465626	0.0305678	-15.2326	2.15e-52	4.22e-51
BMS1	3361.28	0.800242	0.052598	15.2143	2.84e-52	5.57e-51
PRMT5	2244.52	0.920438	0.0605386	15.2042	3.32e-52	6.5e-51
MRPL49	2507.29	0.912701	0.0600337	15.2031	3.37e-52	6.59e-51
HELZ	5145.04	-0.759589	0.0499935	-15.1938	3.89e-52	7.59e-51
YTHDF1	3454.38	0.776593	0.0511321	15.188	4.25e-52	8.28e-51
UTP23	3075.77	0.843667	0.0556355	15.1642	6.1e-52	1.19e-50
MYH9	19464.2	-0.535584	0.03532	-15.1638	6.15e-52	1.19e-50
PHF21A	1363.48	-1.06821	0.0704495	-15.1628	6.23e-52	1.21e-50
DDX31	1546.39	1.08056	0.0712719	15.1611	6.4e-52	1.24e-50
MAPRE1	12108	0.532148	0.0351255	15.1499	7.59e-52	1.47e-50
MRPS12	1213.87	1.22621	0.0809892	15.1403	8.78e-52	1.7e-50
MLX	3325.14	0.807877	0.0533785	15.1349	9.53e-52	1.84e-50
ZEB2	876.686	-1.24441	0.0822321	-15.1329	9.82e-52	1.89e-50
EBAG9	2998.45	0.822817	0.0543944	15.1269	1.08e-51	2.07e-50
ZBTB1	2418.28	-0.980793	0.0648657	-15.1204	1.19e-51	2.28e-50
MDM4	2756.21	-0.781084	0.0517506	-15.0932	1.79e-51	3.44e-50
SF3B3	15952.4	0.495797	0.0328826	15.0778	2.27e-51	4.34e-50
CENPX	1083.71	1.17676	0.0780738	15.0724	2.46e-51	4.71e-50
RANGAP1	6388.58	0.628735	0.0417209	15.07	2.55e-51	4.87e-50
NOM1	3104.13	0.775701	0.0515476	15.0483	3.54e-51	6.76e-50
ZWILCH	2292.48	0.930026	0.0618215	15.0437	3.79e-51	7.23e-50
BCCIP	3012.47	0.869633	0.0578172	15.0411	3.95e-51	7.51e-50
SYT11	2667.4	0.844059	0.0561438	15.0339	4.4e-51	8.36e-50
AUTS2	5642.95	-0.634702	0.0422584	-15.0195	5.47e-51	1.04e-49
EEF1AKNMT	2289.12	0.886954	0.0590649	15.0166	5.72e-51	1.08e-49
PRMT1	6947.6	0.66861	0.0445465	15.0092	6.39e-51	1.21e-49
BTN3A2	1592.92	-0.966037	0.0643928	-15.0022	7.1e-51	1.34e-49
USP28	1885.61	-0.94561	0.0631181	-14.9816	9.69e-51	1.83e-49
ANKRD40	3117.54	0.819579	0.05475	14.9695	1.16e-50	2.19e-49
EIF5A	31470.9	0.624659	0.0417429	14.9644	1.25e-50	2.36e-49
PCK2	1894.66	-0.89686	0.0599406	-14.9625	1.29e-50	2.42e-49
TUBA1B	12977.3	0.615077	0.0411139	14.9603	1.33e-50	2.5e-49
URB2	2040.71	0.913662	0.0611704	14.9363	1.91e-50	3.58e-49
NUP62	3801.3	0.75946	0.0508524	14.9346	1.96e-50	3.67e-49
TARDBP	3083.43	0.894887	0.0599411	14.9294	2.12e-50	3.96e-49
LMNB2	6760	0.631717	0.0423139	14.9293	2.12e-50	3.96e-49
FGR	1800.67	-0.902845	0.0604927	-14.9249	2.27e-50	4.23e-49
ING5	1455.68	1.03154	0.069128	14.9221	2.37e-50	4.4e-49
RCBTB2	24868.7	0.581709	0.0389999	14.9157	2.61e-50	4.84e-49
TDG	1691	0.968783	0.0649674	14.9118	2.76e-50	5.12e-49
METTL8	1290.38	1.14657	0.0769843	14.8935	3.63e-50	6.72e-49
BAG2	1152.56	1.23918	0.0832394	14.887	4.01e-50	7.4e-49
DESI1	2043.99	0.871165	0.0585563	14.8774	4.62e-50	8.53e-49
RDM1	662.073	-1.43317	0.096386	-14.8691	5.23e-50	9.64e-49
CCDC88C	3463.93	-0.712017	0.0478943	-14.8664	5.44e-50	1e-48
KMT2C	5883.16	-0.645196	0.0434014	-14.8658	5.49e-50	1.01e-48
BTN3A3	496.182	-1.69838	0.114309	-14.8578	6.19e-50	1.14e-48
DNTTIP2	2442.82	0.96817	0.0651925	14.8509	6.86e-50	1.26e-48
SFXN4	2237.07	0.877887	0.0592211	14.8239	1.03e-49	1.88e-48
PIGW	1296.83	1.34538	0.090783	14.8197	1.09e-49	2e-48
SCO1	4075.11	0.694627	0.0468729	14.8194	1.1e-49	2e-48
NUB1	1827.4	-0.929913	0.0627668	-14.8154	1.17e-49	2.12e-48
ZFR	4837.4	0.700738	0.0473146	14.8102	1.26e-49	2.29e-48
CYTH1	1978.93	-0.937852	0.0633308	-14.8088	1.29e-49	2.33e-48
C1QTNF6	460.79	-1.64203	0.110955	-14.7991	1.48e-49	2.69e-48
TRIAP1	931.488	1.44023	0.0973296	14.7974	1.52e-49	2.76e-48
TAPBP	5943.45	-0.659171	0.0445495	-14.7964	1.55e-49	2.8e-48
USP25	2213.82	-0.920172	0.0622462	-14.7828	1.89e-49	3.42e-48
STAMBPL1	1511.33	-1.07077	0.0724613	-14.7772	2.06e-49	3.71e-48
TWNK	1511.99	1.06871	0.072386	14.7641	2.5e-49	4.5e-48
HEATR1	4792.04	0.72489	0.0491557	14.7468	3.22e-49	5.8e-48
ESYT2	22829.5	-0.544697	0.0369419	-14.7447	3.33e-49	5.98e-48
GTPBP4	2657.67	0.869607	0.0590091	14.7368	3.74e-49	6.71e-48
PAN2	1345.8	-0.998594	0.0677863	-14.7315	4.05e-49	7.25e-48
SURF6	1942.58	0.940584	0.0638725	14.726	4.39e-49	7.86e-48
PTDSS1	7167.78	0.637812	0.0433178	14.724	4.52e-49	8.08e-48
RARS1	3417.18	0.805788	0.0547354	14.7215	4.69e-49	8.37e-48
SIGIRR	884.097	-1.29308	0.0878816	-14.7139	5.25e-49	9.35e-48
MT-ND4	223618	-0.413154	0.0280849	-14.7109	5.49e-49	9.76e-48
JPT2	1974.17	0.982184	0.0667792	14.7079	5.73e-49	1.02e-47
CSF1	422.859	1.88605	0.128283	14.7023	6.23e-49	1.11e-47
SEC11C	1459.46	1.0718	0.072927	14.6969	6.75e-49	1.2e-47
NCOR2	4683.23	-0.732452	0.0498712	-14.6869	7.82e-49	1.38e-47
EXOSC2	2867.85	0.802249	0.0546389	14.6827	8.31e-49	1.47e-47
KLHL36	1159.39	-1.08662	0.0740739	-14.6694	1.01e-48	1.79e-47
RPS19BP1	2281.37	0.869689	0.0592921	14.6679	1.04e-48	1.82e-47
IQSEC1	3228.24	-0.727693	0.0497036	-14.6407	1.55e-48	2.72e-47
GMNN	2372.28	0.91192	0.0622958	14.6385	1.59e-48	2.8e-47
UTP11	2466.4	0.873064	0.0596472	14.6371	1.63e-48	2.86e-47
NDC1	4050.95	0.777313	0.0531059	14.6371	1.63e-48	2.86e-47
SAR1A	5130.72	0.655507	0.0448512	14.6151	2.25e-48	3.94e-47
CDK5R1	982.76	-1.28471	0.0879448	-14.6081	2.49e-48	4.36e-47
PPP1R8	2747.15	0.807655	0.0552901	14.6076	2.51e-48	4.39e-47
NUS1	1531.28	1.00708	0.0689482	14.6063	2.56e-48	4.46e-47
PNP	2294.02	0.887879	0.0608183	14.5989	2.86e-48	4.97e-47
MBD3	2303.22	0.883322	0.0605189	14.5958	2.99e-48	5.19e-47
PHB	4112.33	0.677653	0.0464908	14.576	3.99e-48	6.93e-47
PDLIM1	1557.59	-1.04209	0.0715669	-14.5611	4.97e-48	8.61e-47
CASP3	3312.49	0.776371	0.0533534	14.5515	5.72e-48	9.9e-47
EARS2	1648.06	0.981079	0.0674269	14.5503	5.82e-48	1e-46
RRP12	2055.42	0.878443	0.0603727	14.5503	5.81e-48	1e-46
ARHGDIA	7090.52	0.68726	0.0472343	14.55	5.84e-48	1.01e-46
GAR1	937.273	1.44962	0.0998011	14.5251	8.4e-48	1.45e-46
PSMG1	1810.38	1.04649	0.0720504	14.5244	8.49e-48	1.46e-46
SET	19870.3	0.564855	0.038896	14.5222	8.77e-48	1.51e-46
VCP	10654.6	0.551611	0.0379887	14.5204	9e-48	1.54e-46
ATF5	762.811	1.40095	0.0965048	14.5169	9.47e-48	1.62e-46
LSM1	1742.44	0.987214	0.0680421	14.5089	1.06e-47	1.82e-46
CD82	509.478	1.68178	0.115939	14.5057	1.12e-47	1.9e-46
SKAP1	5805.23	-0.62585	0.0431452	-14.5057	1.12e-47	1.9e-46
DFFA	4598.01	0.707201	0.0489167	14.4573	2.26e-47	3.85e-46
YWHAG	15853.6	0.557411	0.0385793	14.4484	2.56e-47	4.36e-46
STAT5A	1818.68	-0.955533	0.066155	-14.4439	2.74e-47	4.66e-46
TVP23C	697.794	-1.32261	0.0916177	-14.4362	3.06e-47	5.2e-46
CTDSP2	7541.86	-0.585324	0.0405577	-14.4319	3.26e-47	5.53e-46
PTGDR	672.321	-1.40759	0.0975626	-14.4276	3.47e-47	5.88e-46
POLR2J	5821.96	0.595966	0.0413132	14.4256	3.57e-47	6.04e-46
GEMIN4	4340.36	0.691046	0.0479149	14.4224	3.74e-47	6.32e-46
TMEM63A	1204	-1.01657	0.0705217	-14.415	4.17e-47	7.03e-46
SMIM14	345.02	-2.08385	0.144576	-14.4136	4.25e-47	7.16e-46
RAD1	1946.36	1.02757	0.0713011	14.4117	4.37e-47	7.34e-46
ABLIM1	3683.59	-0.725801	0.0504059	-14.3991	5.24e-47	8.8e-46
PLXNC1	466.118	-1.65491	0.114965	-14.3949	5.57e-47	9.35e-46
SUGT1	1729.74	1.01938	0.0708311	14.3916	5.84e-47	9.79e-46
RAB10	7012.39	0.640967	0.0445609	14.3841	6.52e-47	1.09e-45
TPP1	1354.24	-1.00571	0.0699376	-14.3801	6.9e-47	1.15e-45
UBE2L3	3880.57	0.683589	0.0475583	14.3737	7.57e-47	1.26e-45
GINS2	2403.94	0.870501	0.0605634	14.3734	7.6e-47	1.27e-45
CTNNB1	5991.06	0.591086	0.0411634	14.3595	9.29e-47	1.55e-45
NAA20	2343.31	0.916462	0.0638732	14.3481	1.09e-46	1.82e-45
PSMA7	9011.33	0.584236	0.0407325	14.3432	1.17e-46	1.95e-45
TRIM56	10293.7	-0.516909	0.0360615	-14.3341	1.34e-46	2.22e-45
FAM111B	2337.44	0.944582	0.065903	14.3329	1.36e-46	2.26e-45
MYC	7891.43	-0.622381	0.0434326	-14.3298	1.43e-46	2.36e-45
GZMH	1147.91	1.06059	0.0740204	14.3283	1.46e-46	2.41e-45
EIF4G1	17795.9	0.501109	0.0350346	14.3033	2.09e-46	3.45e-45
BLCAP	2303.73	0.824452	0.057669	14.2963	2.31e-46	3.8e-45
BCL3	2400.76	0.86717	0.0607424	14.2762	3.08e-46	5.07e-45
TOMM40L	898.086	1.33674	0.0936563	14.2728	3.23e-46	5.31e-45
TGS1	6561.56	0.621647	0.0435577	14.2718	3.28e-46	5.38e-45
SLC44A1	10227.8	-0.568749	0.0398519	-14.2716	3.29e-46	5.4e-45
SEH1L	2312.77	0.870064	0.0609915	14.2653	3.6e-46	5.89e-45
SEC61B	2111.15	0.863913	0.0605872	14.259	3.94e-46	6.45e-45
SLIRP	1441.41	1.03775	0.0728188	14.2512	4.41e-46	7.2e-45
NRAS	5973.59	0.657311	0.0461775	14.2344	5.6e-46	9.14e-45
NIPA2	2079.4	0.905591	0.0636671	14.2239	6.52e-46	1.06e-44
CNOT9	5974.07	0.627321	0.0441986	14.1932	1.01e-45	1.64e-44
NUP153	7693.04	0.596962	0.0421195	14.173	1.35e-45	2.19e-44
ADARB1	2315.88	-0.79657	0.0562474	-14.1619	1.58e-45	2.56e-44
PHF23	3239.84	0.742087	0.0524119	14.1587	1.65e-45	2.67e-44
PABPC1L	944.25	-1.23817	0.0874525	-14.1582	1.66e-45	2.69e-44
POFUT1	3500.98	0.757486	0.0535242	14.1522	1.81e-45	2.93e-44
CDC123	1797.68	0.954381	0.0674422	14.1511	1.84e-45	2.97e-44
VCL	3225.77	-0.709745	0.0501644	-14.1484	1.91e-45	3.08e-44
MYBL1	6668.9	-0.790415	0.0558879	-14.1429	2.07e-45	3.33e-44
YTHDF2	2576.09	0.759462	0.0537024	14.1421	2.09e-45	3.37e-44
MIEF1	4514.83	0.650508	0.0460101	14.1384	2.2e-45	3.54e-44
RPS7	16573.3	0.4534	0.0320729	14.1365	2.26e-45	3.63e-44
RLF	1943.22	-0.978917	0.0692516	-14.1357	2.29e-45	3.67e-44
POLDIP2	5892.01	0.629202	0.0445487	14.1239	2.71e-45	4.33e-44
TMEM163	809.89	1.60727	0.113869	14.1151	3.07e-45	4.91e-44
CRCP	1819.09	0.941485	0.0667132	14.1124	3.18e-45	5.09e-44
BTN3A1	631.678	-1.35972	0.0963788	-14.1081	3.39e-45	5.41e-44
RIPOR2	741.06	-1.58638	0.112586	-14.0903	4.36e-45	6.94e-44
NOP9	1974.52	0.870339	0.0617738	14.0891	4.43e-45	7.05e-44
TMX2	2516.5	0.8237	0.0584652	14.0887	4.45e-45	7.08e-44
NXT1	1271.63	1.09019	0.0773936	14.0863	4.61e-45	7.32e-44
CCDC127	1034.35	1.10805	0.0786696	14.0849	4.71e-45	7.46e-44
CDV3	8132.52	0.648746	0.0460901	14.0756	5.36e-45	8.5e-44
TRAF1	1168.51	-1.03158	0.0733119	-14.0711	5.72e-45	9.05e-44
STARD4	666.141	-1.59906	0.113646	-14.0705	5.77e-45	9.11e-44
HNRNPA0	5195.71	0.654045	0.0465296	14.0565	7.02e-45	1.11e-43
SOAT1	3069.79	0.755757	0.05377	14.0553	7.14e-45	1.13e-43
PXYLP1	824.188	-1.27691	0.0908772	-14.051	7.6e-45	1.2e-43
CAB39	7698.91	0.654791	0.046628	14.0429	8.52e-45	1.34e-43
CORO1C	7326.8	0.553952	0.0394511	14.0415	8.69e-45	1.36e-43
H4C4	6708.88	0.551086	0.0392785	14.0302	1.02e-44	1.6e-43
LGMN	162.012	-2.86091	0.20393	-14.0288	1.04e-44	1.63e-43
ATP6V1B2	3413.35	0.737122	0.0525455	14.0282	1.05e-44	1.64e-43
CHD3	7915.85	-0.554942	0.0395655	-14.0259	1.08e-44	1.69e-43
CERCAM	1201.13	-1.02331	0.0730038	-14.0172	1.22e-44	1.91e-43
EIF2B1	2647.28	0.798278	0.0569568	14.0155	1.25e-44	1.95e-43
DTYMK	2278.85	0.813399	0.0580613	14.0093	1.37e-44	2.13e-43
RCAN3	1467.95	-0.973811	0.0695242	-14.0068	1.42e-44	2.2e-43
MDFIC	4172.35	0.792912	0.0566321	14.0011	1.53e-44	2.38e-43
PDCD11	5410.18	0.615102	0.0439594	13.9925	1.73e-44	2.69e-43
DDX18	5875.66	0.683207	0.0488366	13.9897	1.8e-44	2.79e-43
SETD5	4441.51	-0.600955	0.0430186	-13.9697	2.39e-44	3.7e-43
TFDP1	16813	0.469671	0.0336277	13.9668	2.49e-44	3.84e-43
ANP32A	8683.39	0.526296	0.0376832	13.9663	2.5e-44	3.86e-43
ARNT	1452.01	-0.956692	0.0685107	-13.9641	2.58e-44	3.98e-43
PUF60	3201.43	0.729857	0.0522938	13.9568	2.86e-44	4.4e-43
RUVBL1	4108.74	0.673555	0.0482663	13.955	2.93e-44	4.51e-43
LSS	1150.37	-1.07646	0.0771711	-13.949	3.19e-44	4.91e-43
FLII	6731.93	-0.610095	0.0437475	-13.9458	3.34e-44	5.12e-43
PSMA3	3363.25	0.749333	0.0537362	13.9447	3.39e-44	5.2e-43
MYCBPAP	323.361	-2.01412	0.144443	-13.9441	3.42e-44	5.24e-43
WDTC1	2078.71	-0.981327	0.0704115	-13.937	3.77e-44	5.77e-43
GPATCH2L	2953.47	-0.739893	0.0530931	-13.9358	3.84e-44	5.87e-43
SAMD10	1487.32	1.02862	0.073817	13.9348	3.89e-44	5.94e-43
SS18	7173.33	0.531517	0.0381619	13.928	4.28e-44	6.53e-43
PTK2B	3903.97	-0.633557	0.0455092	-13.9215	4.69e-44	7.14e-43
POLR2K	3645.84	0.77778	0.055876	13.9197	4.81e-44	7.31e-43
CIT	3077	-0.702715	0.0504932	-13.917	4.99e-44	7.59e-43
SUPT16H	12115.1	0.550436	0.0395945	13.9018	6.17e-44	9.37e-43
NR4A3	143.582	-3.62117	0.260511	-13.9003	6.31e-44	9.56e-43
PRRC2A	15217.1	-0.531455	0.0382459	-13.8957	6.72e-44	1.02e-42
TMEM201	1542.71	0.915666	0.0659067	13.8934	6.95e-44	1.05e-42
KMT2B	2190.33	-0.804326	0.0579338	-13.8835	7.97e-44	1.2e-42
DRG1	3197.21	0.775293	0.0558632	13.8784	8.56e-44	1.29e-42
MYDGF	1323.31	1.05425	0.0759952	13.8726	9.28e-44	1.4e-42
C4orf3	1299.09	-1.07462	0.0774719	-13.8712	9.47e-44	1.43e-42
SLC29A1	3848.48	0.737403	0.0531749	13.8675	9.97e-44	1.5e-42
CNP	5686.85	0.677608	0.0488785	13.8631	1.06e-43	1.59e-42
USP38	1994.75	0.852962	0.0615752	13.8524	1.23e-43	1.84e-42
AGRN	1059.63	-1.10976	0.0801132	-13.8523	1.23e-43	1.84e-42
EWSR1	10084.7	0.500896	0.0361659	13.85	1.27e-43	1.9e-42
MADD	3232.89	-0.689089	0.0498052	-13.8357	1.55e-43	2.32e-42
CPOX	4767.66	0.642764	0.0465262	13.8151	2.07e-43	3.09e-42
MARS1	5875.38	-0.558173	0.0404186	-13.8098	2.22e-43	3.32e-42
TLE6	294.472	-2.08187	0.151072	-13.7806	3.33e-43	4.97e-42
HBP1	912.994	-1.2849	0.0933253	-13.768	3.97e-43	5.91e-42
MRPL12	1427.58	0.930454	0.0675833	13.7675	4e-43	5.94e-42
TSN	2821.39	0.823827	0.0598685	13.7606	4.4e-43	6.53e-42
TIMM22	1604.17	0.989066	0.0719396	13.7485	5.2e-43	7.7e-42
ATP6V1C1	6910.78	0.685639	0.0499195	13.7349	6.28e-43	9.29e-42
BRMS1	1603.07	0.918014	0.0668451	13.7335	6.4e-43	9.47e-42
WASF2	5769.03	-0.550913	0.0401256	-13.7297	6.74e-43	9.96e-42
ARL6IP5	3450.88	0.772497	0.0562667	13.7292	6.79e-43	1e-41
TSPAN17	1996.79	0.860738	0.0627376	13.7197	7.74e-43	1.14e-41
DUSP5	819.039	-1.45641	0.106182	-13.7161	8.13e-43	1.2e-41
WDR77	1364.5	0.966075	0.0705168	13.6999	1.02e-42	1.49e-41
METTL2A	1378.14	1.03244	0.0753692	13.6985	1.04e-42	1.52e-41
CRELD2	770.426	1.24965	0.0912436	13.6957	1.08e-42	1.58e-41
SERPINB8	401.416	1.96821	0.143714	13.6954	1.08e-42	1.59e-41
LSM10	1280.25	1.01395	0.0740877	13.6858	1.23e-42	1.81e-41
TRIP13	2301.96	0.828139	0.0605124	13.6854	1.24e-42	1.81e-41
MRPS26	1563.99	0.932641	0.0681617	13.6828	1.29e-42	1.88e-41
EZH1	1348.66	-0.930287	0.0679931	-13.6821	1.3e-42	1.9e-41
TMEM107	1150.28	-1.01137	0.0739199	-13.6819	1.3e-42	1.9e-41
DDX49	1568.53	1.00438	0.0734177	13.6804	1.33e-42	1.94e-41
GNPNAT1	1605.54	0.957315	0.0699826	13.6793	1.35e-42	1.96e-41
ZHX1	5622.92	0.759768	0.0555457	13.6783	1.37e-42	1.99e-41
DUS1L	3686.76	0.693707	0.0507607	13.6662	1.62e-42	2.34e-41
TXNL4A	5593.05	0.594833	0.0435584	13.656	1.86e-42	2.7e-41
TMPO	15968	0.580134	0.0425301	13.6406	2.3e-42	3.33e-41
RIMS3	1247.29	-0.954811	0.0700001	-13.6401	2.31e-42	3.34e-41
RPUSD1	666.624	1.32794	0.0973639	13.639	2.35e-42	3.39e-41
SEPTIN2	8537.04	0.533671	0.0391426	13.634	2.51e-42	3.63e-41
ERN1	527.013	-1.43629	0.105372	-13.6307	2.63e-42	3.79e-41
RPL7	29182.5	0.432338	0.0317301	13.6255	2.83e-42	4.07e-41
TFAM	3694.75	0.740516	0.0543544	13.6238	2.89e-42	4.16e-41
AGTPBP1	2449.02	-0.828107	0.0608107	-13.6178	3.14e-42	4.51e-41
TIPIN	1101.08	1.12596	0.0827037	13.6144	3.29e-42	4.72e-41
ETV4	372.565	-1.9071	0.140114	-13.6111	3.44e-42	4.93e-41
G3BP1	13624.6	0.521543	0.0383231	13.6091	3.54e-42	5.06e-41
BOP1	2608.08	0.773242	0.0568301	13.6062	3.68e-42	5.26e-41
RCAN2	221.192	3.96101	0.291206	13.6021	3.89e-42	5.56e-41
SESN2	835.619	-1.25443	0.092237	-13.6	4e-42	5.71e-41
UBIAD1	1355.67	1.00273	0.0737652	13.5936	4.37e-42	6.23e-41
CLPTM1L	4190.06	0.678389	0.0499834	13.5723	5.85e-42	8.33e-41
NLE1	1939.12	0.827208	0.0610416	13.5515	7.76e-42	1.1e-40
SDAD1	2127.29	0.883958	0.0652905	13.5389	9.22e-42	1.31e-40
WDR36	1910.61	0.950229	0.0701859	13.5388	9.23e-42	1.31e-40
SGPL1	3965.98	0.615797	0.0454962	13.5351	9.7e-42	1.38e-40
KLF2	698.37	-1.47534	0.109091	-13.524	1.13e-41	1.6e-40
SOBP	228.862	-2.69335	0.199287	-13.5149	1.28e-41	1.81e-40
STAT1	9275.58	0.541256	0.0400718	13.5072	1.42e-41	2.01e-40
GTF2H1	2164.97	0.855358	0.0633345	13.5054	1.45e-41	2.05e-40
SLC35B1	1873.6	0.86519	0.0640711	13.5036	1.49e-41	2.1e-40
CSE1L	11100.5	0.670135	0.0496353	13.5012	1.54e-41	2.17e-40
ABI3	1710.05	0.917812	0.0680493	13.4875	1.85e-41	2.61e-40
YRDC	1102.15	1.16385	0.0863249	13.4822	1.99e-41	2.8e-40
MRPL51	3360.58	0.782333	0.0580565	13.4754	2.18e-41	3.07e-40
BRI3BP	2298.88	0.878852	0.06526	13.4669	2.45e-41	3.43e-40
ERMP1	2162.57	-0.804121	0.0597923	-13.4486	3.14e-41	4.4e-40
RHOC	2253.69	-0.798404	0.0593802	-13.4456	3.27e-41	4.57e-40
MRFAP1L1	2527.39	0.820872	0.0610658	13.4424	3.41e-41	4.77e-40
S100A10	3219.52	-0.764916	0.0569289	-13.4363	3.7e-41	5.17e-40
TBC1D5	3247.72	-0.684971	0.0509849	-13.4348	3.78e-41	5.28e-40
LRRC47	1952.05	0.90784	0.0678797	13.3742	8.55e-41	1.19e-39
FAM214A	593.828	-1.38827	0.103834	-13.3701	9.04e-41	1.26e-39
PSMB7	4710.68	0.618228	0.046245	13.3685	9.23e-41	1.28e-39
SSBP3	3774.57	0.665073	0.0497695	13.3631	9.94e-41	1.38e-39
GYS1	1570.93	-0.874342	0.0654466	-13.3596	1.04e-40	1.44e-39
DDX39B	2626.24	-0.756252	0.0566291	-13.3545	1.12e-40	1.55e-39
BAZ1B	11668.1	0.528029	0.039557	13.3486	1.21e-40	1.67e-39
TFB2M	950.687	1.31312	0.0984112	13.3432	1.3e-40	1.79e-39
ATXN7L3	5365.24	0.59909	0.0449036	13.3417	1.32e-40	1.83e-39
MRPS7	1215.46	1.03577	0.077697	13.3309	1.53e-40	2.11e-39
TNPO1	7290.75	0.648064	0.0486377	13.3243	1.67e-40	2.31e-39
SELENOW	1799.7	0.816178	0.0612767	13.3195	1.78e-40	2.45e-39
UBE2D3	10253.3	0.590504	0.0443395	13.3178	1.82e-40	2.51e-39
RPRD1B	2840.31	0.715122	0.0537184	13.3124	1.96e-40	2.69e-39
MYADM	307.908	-1.95115	0.14661	-13.3084	2.07e-40	2.84e-39
TRMT6	2041.31	0.867115	0.0651619	13.3071	2.11e-40	2.89e-39
RNF157	5786.35	-0.554076	0.0416477	-13.3039	2.2e-40	3.01e-39
TBC1D17	421.851	-1.64876	0.123963	-13.3004	2.3e-40	3.15e-39
POLR3K	828.273	1.22275	0.0919535	13.2975	2.39e-40	3.27e-39
ATP2B4	6043.72	-0.601839	0.0452658	-13.2957	2.45e-40	3.35e-39
RBM23	3570.05	0.658237	0.0495237	13.2914	2.6e-40	3.55e-39
ELP5	3022.35	0.730304	0.0550077	13.2764	3.17e-40	4.32e-39
GBP2	2053.02	-0.833978	0.0628345	-13.2726	3.34e-40	4.54e-39
RARG	825.121	1.16488	0.0878345	13.2622	3.84e-40	5.22e-39
STAG1	2664.97	0.818166	0.0617014	13.2601	3.94e-40	5.36e-39
TEX261	3508.16	0.688301	0.0519203	13.2569	4.12e-40	5.59e-39
PHF5A	2004.05	0.932384	0.0703452	13.2544	4.25e-40	5.77e-39
PPAT	1994.85	0.947316	0.0714824	13.2524	4.37e-40	5.92e-39
ISOC2	1895.84	0.901443	0.0680223	13.2522	4.38e-40	5.93e-39
TAF2	6699.58	0.62452	0.0471507	13.2452	4.81e-40	6.5e-39
PHF12	2375.92	-0.722014	0.0545116	-13.2451	4.81e-40	6.5e-39
SIVA1	1481.11	1.0416	0.0786676	13.2405	5.12e-40	6.91e-39
POLR2D	3684.2	0.63591	0.0480523	13.2337	5.61e-40	7.56e-39
HNRNPR	10210.7	0.516841	0.0390744	13.2271	6.12e-40	8.24e-39
PAK1IP1	1178.94	1.13277	0.0856829	13.2204	6.69e-40	8.99e-39
ARSG	646.701	-1.24888	0.0944696	-13.2199	6.73e-40	9.05e-39
PKD1	1009.95	-0.998465	0.0755446	-13.2169	7.01e-40	9.41e-39
TET3	1756.26	-0.846441	0.0641231	-13.2003	8.74e-40	1.17e-38
COPRS	1568.48	0.929831	0.0704765	13.1935	9.57e-40	1.28e-38
FOS	354.636	-1.91538	0.145195	-13.1918	9.79e-40	1.31e-38
AUP1	3731.97	0.70078	0.0531388	13.1877	1.03e-39	1.38e-38
PRKCH	9558.63	-0.487287	0.0369614	-13.1837	1.09e-39	1.45e-38
RBCK1	2509.07	-0.715783	0.0543086	-13.1799	1.15e-39	1.53e-38
ATXN2L	6127.63	-0.550477	0.0417988	-13.1697	1.31e-39	1.75e-38
CLTA	3596.14	0.664631	0.0505157	13.1569	1.55e-39	2.07e-38
MT-CO3	148250	0.385346	0.0293057	13.1492	1.72e-39	2.29e-38
REXO4	1842.6	0.851339	0.064767	13.1446	1.83e-39	2.43e-38
KIAA2013	1512.37	0.885636	0.067393	13.1414	1.91e-39	2.53e-38
SPATA20	1250.47	-0.926445	0.0705072	-13.1397	1.95e-39	2.58e-38
ACSL3	2831.66	-0.83037	0.0632164	-13.1354	2.07e-39	2.73e-38
TRIM66	952.338	-1.05159	0.0800819	-13.1315	2.17e-39	2.88e-38
MAGOH	1564.96	0.968049	0.0737242	13.1307	2.2e-39	2.9e-38
S100PBP	2479.74	-0.742155	0.0565352	-13.1273	2.3e-39	3.03e-38
DOCK9	3630.05	-0.653907	0.0498164	-13.1264	2.33e-39	3.07e-38
SYNE2	2862.28	-0.812384	0.0618987	-13.1244	2.39e-39	3.14e-38
ORC5	6144.56	0.729908	0.0556337	13.1199	2.53e-39	3.33e-38
ELOC	5140.52	0.638942	0.0487069	13.1181	2.59e-39	3.41e-38
BACH2	706.436	-1.36031	0.103887	-13.0941	3.56e-39	4.67e-38
RPN1	8673.26	0.530303	0.040519	13.0877	3.87e-39	5.08e-38
DUSP12	1302.34	1.03915	0.079402	13.0872	3.9e-39	5.11e-38
PSMB1	5068.65	0.571432	0.0436731	13.0843	4.05e-39	5.3e-38
TGFBRAP1	2484.22	0.79449	0.0607411	13.0799	4.29e-39	5.61e-38
WDCP	1624.41	0.864714	0.0661453	13.0729	4.7e-39	6.14e-38
PDE12	2231.46	0.761554	0.0582804	13.0671	5.08e-39	6.62e-38
SIGMAR1	3801.49	0.702857	0.0537883	13.0671	5.08e-39	6.62e-38
CCNG1	3484.25	-0.74251	0.0568759	-13.0549	5.96e-39	7.76e-38
H2AW	1019.13	0.964273	0.0739767	13.0348	7.76e-39	1.01e-37
PHF7	798.252	-1.23755	0.0949876	-13.0286	8.42e-39	1.09e-37
CAMK2G	2199.77	-0.729284	0.0559842	-13.0266	8.64e-39	1.12e-37
WDR74	1158.21	1.0181	0.0781766	13.0231	9.04e-39	1.17e-37
FRYL	3823.39	-0.661734	0.0508234	-13.0203	9.38e-39	1.22e-37
PPP1R3B	500.327	-1.52403	0.117085	-13.0165	9.86e-39	1.28e-37
LRWD1	6649.89	0.560577	0.0430985	13.0069	1.12e-38	1.45e-37
STAT6	3307.72	-0.690072	0.0531021	-12.9952	1.3e-38	1.68e-37
ILF2	10449.2	0.509417	0.0392007	12.9951	1.3e-38	1.68e-37
ATP6V0E1	1445.46	0.956485	0.0736401	12.9886	1.42e-38	1.83e-37
C1QBP	16014.7	0.467622	0.0360184	12.9829	1.53e-38	1.97e-37
AIMP2	851.856	1.23766	0.095338	12.9818	1.55e-38	2e-37
TMEM185B	2894.64	0.687273	0.0529425	12.9815	1.56e-38	2e-37
IDH3A	2306.08	0.754927	0.0581612	12.9799	1.59e-38	2.04e-37
MPV17L2	506.659	1.51296	0.116666	12.9683	1.85e-38	2.38e-37
PCDH10	3099.01	0.799104	0.0616264	12.9669	1.88e-38	2.42e-37
KDELR2	2793.26	0.723245	0.0557769	12.9668	1.89e-38	2.42e-37
CBL	8223.01	-0.482717	0.0372513	-12.9584	2.11e-38	2.69e-37
MYO15B	136.556	-3.0148	0.232777	-12.9514	2.31e-38	2.95e-37
MVD	951.227	-1.06793	0.0824895	-12.9462	2.47e-38	3.15e-37
ATP1B3	4278.68	0.643685	0.0497222	12.9456	2.49e-38	3.17e-37
MRPL13	5250.94	0.599978	0.0463538	12.9435	2.56e-38	3.26e-37
ATAD2B	1512.3	-0.961326	0.0742726	-12.9432	2.57e-38	3.27e-37
GLRX3	3581.49	0.710858	0.054987	12.9277	3.14e-38	3.99e-37
GINS3	1472.02	0.944355	0.0731129	12.9164	3.64e-38	4.63e-37
ALS2	851.237	-1.08762	0.0842508	-12.9093	3.99e-38	5.07e-37
TIMM8B	1069.34	1.05474	0.0817282	12.9054	4.2e-38	5.32e-37
GAA	1239.58	-0.950973	0.0736973	-12.9038	4.29e-38	5.43e-37
ARHGEF1	3977.62	-0.6414	0.0497284	-12.8981	4.62e-38	5.84e-37
AZIN1	14742.8	0.474996	0.0368337	12.8957	4.76e-38	6.02e-37
C11orf58	3666.21	0.662619	0.0513838	12.8955	4.77e-38	6.03e-37
ESF1	1613.92	1.0795	0.0837211	12.894	4.86e-38	6.14e-37
SLC25A1	1245.65	-0.970719	0.075289	-12.8932	4.91e-38	6.2e-37
NOL8	2361.97	0.816411	0.0633432	12.8887	5.21e-38	6.57e-37
KANSL2	1725.32	0.845413	0.065603	12.8868	5.34e-38	6.72e-37
INO80	1914.95	0.806945	0.0626494	12.8803	5.81e-38	7.3e-37
URM1	2134.99	0.792683	0.0616013	12.868	6.82e-38	8.57e-37
MCTP2	3805.68	-0.711252	0.0552801	-12.8663	6.96e-38	8.74e-37
NANS	1889.13	0.776241	0.0603442	12.8635	7.22e-38	9.05e-37
NCKAP1L	3051.35	-0.652609	0.0507411	-12.8615	7.41e-38	9.28e-37
MCM3	14556.8	0.454801	0.035364	12.8606	7.5e-38	9.39e-37
SSH2	7239.8	-0.501427	0.0389985	-12.8576	7.79e-38	9.74e-37
ARHGAP19	2774.86	-0.692705	0.053875	-12.8577	7.79e-38	9.74e-37
SPINDOC	2060.03	0.758211	0.059001	12.8508	8.51e-38	1.06e-36
TRAPPC2L	1367.26	0.950954	0.0740614	12.8401	9.78e-38	1.22e-36
FBXO32	816.626	-1.23829	0.0964689	-12.8361	1.03e-37	1.28e-36
MATK	4014.52	0.669727	0.0521963	12.8309	1.1e-37	1.37e-36
TOR3A	1868.73	0.812196	0.0633454	12.8217	1.24e-37	1.54e-36
CTU2	672.698	1.23898	0.0966473	12.8196	1.27e-37	1.58e-36
NDUFAF8	995.554	1.0404	0.0811574	12.8195	1.28e-37	1.58e-36
ARFGEF3	280.73	-1.96504	0.153296	-12.8187	1.29e-37	1.6e-36
SF3B4	2429.45	0.754459	0.0588743	12.8147	1.36e-37	1.68e-36
ABCF2	1559.76	0.898898	0.0701883	12.807	1.5e-37	1.85e-36
FLAD1	1331.26	0.991834	0.0774847	12.8004	1.63e-37	2.02e-36
CUL9	1088.52	-0.954893	0.0746085	-12.7987	1.67e-37	2.06e-36
TKT	14287.8	-0.493695	0.0386015	-12.7895	1.88e-37	2.31e-36
B4GALT2	1743.25	0.835246	0.0653078	12.7894	1.88e-37	2.32e-36
NOC3L	1902.46	0.906884	0.0709666	12.779	2.15e-37	2.64e-36
MFSD5	790.211	1.18151	0.0925148	12.7711	2.38e-37	2.93e-36
ST8SIA4	1839.95	-0.931103	0.0729475	-12.764	2.6e-37	3.2e-36
AATF	5610.27	0.568594	0.0445705	12.7572	2.84e-37	3.49e-36
NUDT4	1420.7	0.892694	0.0700399	12.7455	3.3e-37	4.05e-36
SLC12A6	623.787	-1.24657	0.0978869	-12.7348	3.79e-37	4.64e-36
PSMD7	3592.22	0.631739	0.0496127	12.7334	3.86e-37	4.72e-36
NPLOC4	6881.4	0.529234	0.0415966	12.723	4.41e-37	5.39e-36
MBD5	663.374	-1.21407	0.0954861	-12.7146	4.9e-37	5.99e-36
RMI2	1091.58	-1.08233	0.0851348	-12.7131	5e-37	6.1e-36
SSR3	5687.92	0.627023	0.0493325	12.7101	5.19e-37	6.34e-36
SYNGAP1	507.999	-1.42881	0.112472	-12.7036	5.64e-37	6.88e-36
SSNA1	1773.32	0.826183	0.0650467	12.7014	5.81e-37	7.07e-36
BTBD6	1285.9	0.961403	0.075696	12.7008	5.85e-37	7.12e-36
WDR5	3077.42	0.69385	0.0546413	12.6983	6.04e-37	7.35e-36
SLC43A1	687.41	-1.18956	0.0938416	-12.6762	8.01e-37	9.72e-36
JAML	7048	0.551889	0.0435491	12.6728	8.37e-37	1.01e-35
ZNRF1	4409.82	0.590535	0.0466413	12.6612	9.7e-37	1.18e-35
SLC30A1	1352.96	0.977171	0.0771866	12.6599	9.87e-37	1.19e-35
SNX30	398.685	-1.62603	0.128499	-12.654	1.06e-36	1.29e-35
MESD	2041.55	0.775382	0.0613142	12.646	1.18e-36	1.42e-35
ARHGAP33	292.786	-1.88277	0.148886	-12.6457	1.18e-36	1.43e-35
POLR3C	2002.57	0.801284	0.0633745	12.6436	1.21e-36	1.46e-35
MYO9B	5694.65	-0.570057	0.0450918	-12.6422	1.24e-36	1.49e-35
PNISR	3286.72	-0.815055	0.0645007	-12.6364	1.33e-36	1.6e-35
SMYD5	1152.84	0.96207	0.0761657	12.6313	1.42e-36	1.71e-35
DNAJC9	1215.8	0.916224	0.0725546	12.6281	1.48e-36	1.78e-35
JARID2	2076.65	-0.716508	0.0567407	-12.6278	1.48e-36	1.78e-35
SP100	1793.85	-0.785626	0.0622198	-12.6266	1.51e-36	1.81e-35
SLC19A1	1236.92	0.971592	0.0769714	12.6228	1.58e-36	1.9e-35
EVI2A	800.606	-1.21744	0.0966149	-12.601	2.09e-36	2.5e-35
BCL7B	3141.94	0.678668	0.0538728	12.5976	2.18e-36	2.6e-35
NCLN	2298.5	0.81636	0.0648108	12.5961	2.22e-36	2.65e-35
ABT1	2018.91	0.782264	0.06211	12.5948	2.25e-36	2.69e-35
PRPF4	2998.95	0.676068	0.053701	12.5895	2.41e-36	2.88e-35
SCFD2	1007.54	1.03431	0.0822103	12.5813	2.68e-36	3.19e-35
KDSR	4185.04	0.66707	0.0530343	12.5781	2.79e-36	3.32e-35
SOCS2	1058.47	1.03739	0.0825533	12.5663	3.23e-36	3.85e-35
KIAA1109	1910.42	-0.789976	0.0628969	-12.5598	3.51e-36	4.17e-35
TRIM35	1510.62	0.868443	0.0692043	12.549	4.03e-36	4.78e-35
SRF	3550.39	0.62957	0.050205	12.54	4.51e-36	5.35e-35
LETM1	3282.58	0.627661	0.0500718	12.5352	4.79e-36	5.68e-35
SPRING1	2030.09	0.760895	0.0607103	12.5332	4.91e-36	5.82e-35
SYNGR2	1743.16	0.836286	0.0667388	12.5307	5.07e-36	6e-35
DPH7	925.053	1.03588	0.0827947	12.5114	6.47e-36	7.65e-35
AGO2	6780.39	-0.51119	0.0408766	-12.5057	6.95e-36	8.21e-35
SBK1	587.291	-1.40703	0.112539	-12.5026	7.23e-36	8.53e-35
LBH	1761.51	-0.899383	0.0719621	-12.498	7.65e-36	9.02e-35
UBE2D2	4841.44	0.621102	0.0497083	12.495	7.95e-36	9.37e-35
CUL7	578.896	-1.24745	0.0998545	-12.4927	8.19e-36	9.63e-35
UQCC1	3480.23	0.616929	0.0493913	12.4907	8.4e-36	9.87e-35
MNT	844.997	-1.05769	0.0846868	-12.4894	8.53e-36	1e-34
EXOSC4	406.657	1.56514	0.125338	12.4874	8.75e-36	1.03e-34
NCOA4	6856.98	0.502425	0.0402561	12.4807	9.51e-36	1.12e-34
BCL2	6187.25	-0.517349	0.0414528	-12.4804	9.55e-36	1.12e-34
LMO4	2994.56	0.620075	0.0496979	12.4769	9.98e-36	1.17e-34
DNAJA3	4835.94	0.543006	0.0435448	12.47	1.09e-35	1.27e-34
MPHOSPH10	1180.35	1.10451	0.0885838	12.4686	1.11e-35	1.29e-34
STK38	2927.48	-0.629752	0.0505426	-12.4598	1.24e-35	1.44e-34
WDR4	1132.77	0.956102	0.0767358	12.4597	1.24e-35	1.44e-34
DCAF8	1080.44	-0.948382	0.0761381	-12.4561	1.3e-35	1.51e-34
TTC39B	302.999	-1.76256	0.141525	-12.454	1.33e-35	1.55e-34
GPN1	2787.2	0.709865	0.0570116	12.4512	1.38e-35	1.6e-34
XBP1	2830.26	0.666162	0.0536159	12.4247	1.92e-35	2.23e-34
RCL1	1157.25	1.0142	0.0816395	12.4229	1.96e-35	2.28e-34
YWHAB	17205.3	0.44893	0.0361933	12.4037	2.5e-35	2.89e-34
ZFP36L1	841.406	-1.27593	0.102894	-12.4004	2.6e-35	3.01e-34
TRIM25	3467.58	0.602331	0.0485937	12.3953	2.77e-35	3.21e-34
EIF2B4	1553.97	0.822477	0.0663691	12.3925	2.87e-35	3.32e-34
HNRNPH3	3382.95	0.726013	0.0585982	12.3897	2.97e-35	3.44e-34
SYTL2	1209.6	-1.00588	0.0811934	-12.3887	3.01e-35	3.48e-34
CLCN6	805.682	-1.07724	0.086972	-12.3861	3.11e-35	3.59e-34
FAM32A	2232.28	0.715478	0.0578117	12.376	3.52e-35	4.06e-34
RGS1	310.375	-1.68708	0.13633	-12.3749	3.57e-35	4.11e-34
MRFAP1	5646.75	0.593424	0.047984	12.3671	3.94e-35	4.53e-34
RPL36AL	2581.29	0.751168	0.0607441	12.3661	3.99e-35	4.58e-34
YARS1	9682.42	-0.474313	0.0384026	-12.3511	4.81e-35	5.52e-34
COLGALT1	6176.96	0.57495	0.0465536	12.3503	4.85e-35	5.57e-34
DOCK8	14889.9	-0.421704	0.0341467	-12.3498	4.88e-35	5.6e-34
SMG6	4131.66	-0.547387	0.0443615	-12.3392	5.57e-35	6.38e-34
CCR1	3875.5	0.646398	0.052411	12.3332	6e-35	6.87e-34
TNIK	365.101	-1.60839	0.130478	-12.3269	6.49e-35	7.42e-34
AMZ2	2929.93	-0.695136	0.056422	-12.3203	7.04e-35	8.05e-34
NGDN	1220.58	0.984182	0.0799091	12.3163	7.4e-35	8.45e-34
TOM1L2	543.968	-1.24592	0.101196	-12.312	7.81e-35	8.9e-34
CCR7	660.839	-1.25534	0.102063	-12.2997	9.09e-35	1.04e-33
SGTA	3061.19	0.666276	0.0541778	12.2979	9.29e-35	1.06e-33
MED22	1779.3	0.779836	0.0634231	12.2958	9.54e-35	1.09e-33
UBC	6639.14	0.594338	0.0483376	12.2956	9.57e-35	1.09e-33
CHCHD4	1102.96	1.06066	0.0863569	12.2823	1.13e-34	1.28e-33
CRYBG1	6475.71	-0.549259	0.0447266	-12.2804	1.15e-34	1.31e-33
UPP1	668.776	-1.15112	0.0937577	-12.2776	1.19e-34	1.35e-33
PCMTD1	1397.87	-0.908155	0.0740252	-12.2682	1.34e-34	1.52e-33
AMPD3	363.343	-1.72231	0.140474	-12.2607	1.47e-34	1.67e-33
CFAP20	2273.92	0.723518	0.0590297	12.2568	1.54e-34	1.75e-33
MYL6	5471.31	0.685859	0.0559697	12.2541	1.6e-34	1.8e-33
KLRK1	154.288	-2.61668	0.213541	-12.2538	1.6e-34	1.81e-33
NCKIPSD	1557.85	-0.891278	0.0727421	-12.2526	1.63e-34	1.84e-33
ASAP1	5791.91	-0.556374	0.0454107	-12.252	1.64e-34	1.85e-33
ACADVL	8241.6	-0.468249	0.0382333	-12.2471	1.74e-34	1.96e-33
GTF3C6	1469.7	0.905919	0.0739788	12.2457	1.77e-34	1.99e-33
TOE1	659.534	1.24752	0.10189	12.2437	1.81e-34	2.04e-33
AK2	12354.4	0.454519	0.0371258	12.2427	1.84e-34	2.06e-33
PLCB2	1812.07	-0.767851	0.0627378	-12.2391	1.92e-34	2.16e-33
STOM	5804.21	-0.536721	0.0438662	-12.2354	2.01e-34	2.25e-33
C12orf43	1076.4	1.0271	0.0840031	12.227	2.23e-34	2.5e-33
TAF8	2254.71	-0.702834	0.0575596	-12.2105	2.73e-34	3.06e-33
MAN2C1	918.789	-0.961125	0.0787179	-12.2097	2.76e-34	3.08e-33
SUN2	3586.85	-0.629124	0.0515473	-12.2048	2.93e-34	3.27e-33
KIF21B	4974.72	-0.522343	0.0428015	-12.2038	2.97e-34	3.31e-33
MRPL47	1693.54	0.856696	0.0702242	12.1994	3.13e-34	3.49e-33
BID	2398.75	0.702855	0.0576192	12.1983	3.17e-34	3.54e-33
GSDMB	812.689	-1.03113	0.0845677	-12.193	3.39e-34	3.77e-33
TIMM10	1018.64	1.046	0.0857924	12.1922	3.42e-34	3.8e-33
BCL11B	2359.74	0.709985	0.0582756	12.1832	3.82e-34	4.25e-33
RAB29	1894.73	0.757378	0.0621738	12.1816	3.89e-34	4.32e-33
SDF4	4191.75	0.590976	0.0485175	12.1807	3.94e-34	4.37e-33
BRD3	1410.78	-0.844814	0.0693656	-12.1792	4.01e-34	4.45e-33
CUX1	4017.91	-0.54751	0.0450327	-12.1581	5.2e-34	5.76e-33
NUP43	2881.73	0.630038	0.0518302	12.1558	5.34e-34	5.91e-33
TACC1	23039.6	0.439627	0.0361735	12.1533	5.51e-34	6.09e-33
FAT1	213.693	-2.25446	0.185553	-12.15	5.74e-34	6.34e-33
H1-4	13707.6	-0.432534	0.0356195	-12.1432	6.23e-34	6.88e-33
FAU	7174.68	0.458568	0.0377771	12.1388	6.58e-34	7.26e-33
KLF12	1256.64	-1.00176	0.0825294	-12.1382	6.63e-34	7.31e-33
POP4	1962.62	0.75568	0.0623014	12.1294	7.38e-34	8.12e-33
CBX3	7411.61	0.597725	0.0492793	12.1293	7.38e-34	8.12e-33
DUXB	703.613	2.37931	0.196248	12.124	7.88e-34	8.66e-33
TRRAP	25556	-0.394517	0.0325411	-12.1236	7.92e-34	8.7e-33
TNIP1	3767.61	-0.55806	0.0460515	-12.1182	8.46e-34	9.29e-33
MRPL1	522.087	1.50693	0.124431	12.1105	9.29e-34	1.02e-32
TXNL1	4076.18	0.60208	0.0497393	12.1047	9.97e-34	1.09e-32
MTA2	7934.73	0.553672	0.0457605	12.0993	1.06e-33	1.17e-32
TMC6	2727.71	-0.694169	0.0573934	-12.0949	1.12e-33	1.23e-32
POLR1C	1184.27	0.918362	0.0759331	12.0944	1.13e-33	1.24e-32
TNKS	1482.04	-0.879723	0.0727429	-12.0936	1.14e-33	1.25e-32
MINK1	2919.91	-0.613711	0.0507575	-12.091	1.18e-33	1.28e-32
ZFP36	1168	-0.917697	0.0759486	-12.0831	1.3e-33	1.41e-32
CUL4A	6627.88	0.497304	0.0411584	12.0827	1.3e-33	1.42e-32
PSMA4	6370.82	0.595405	0.0492849	12.0809	1.33e-33	1.45e-32
ATG2A	614.133	-1.14937	0.095172	-12.0768	1.4e-33	1.52e-32
DGKD	1448.58	-0.853727	0.0707142	-12.0729	1.47e-33	1.59e-32
PAM	248.24	-1.80096	0.149195	-12.0712	1.5e-33	1.63e-32
RNPS1	6450.84	0.477838	0.0395976	12.0673	1.57e-33	1.7e-32
RPP25	990.345	0.976191	0.0808982	12.0669	1.58e-33	1.71e-32
PSMB2	8406.82	0.49789	0.0412611	12.0668	1.58e-33	1.71e-32
SLC35B2	1545.25	0.841397	0.0697526	12.0626	1.66e-33	1.8e-32
ATP11B	4455.08	-0.669297	0.0554892	-12.0618	1.68e-33	1.82e-32
COPS3	8713.44	0.46919	0.0389017	12.0609	1.7e-33	1.84e-32
PRAG1	348.515	-1.81093	0.150209	-12.0561	1.8e-33	1.94e-32
SCML4	162.091	-3.02499	0.250933	-12.055	1.83e-33	1.97e-32
TRIR	3786.39	0.616702	0.0511774	12.0503	1.93e-33	2.08e-32
WNK1	9325.7	-0.454067	0.0376829	-12.0497	1.95e-33	2.1e-32
AMPD2	1438.53	-0.799743	0.066375	-12.0489	1.97e-33	2.12e-32
GMIP	1096.29	-0.890058	0.073904	-12.0434	2.1e-33	2.26e-32
CES4A	1777.56	-0.744025	0.0617826	-12.0426	2.12e-33	2.28e-32
CYP20A1	1174.68	0.949408	0.0789108	12.0314	2.43e-33	2.61e-32
SLC12A4	1041.22	-0.898598	0.0746973	-12.0299	2.48e-33	2.65e-32
POMP	2833.77	0.766662	0.0637336	12.0292	2.5e-33	2.67e-32
FLI1	1819.22	-0.766685	0.0637525	-12.026	2.6e-33	2.78e-32
TMEM8B	154.626	-2.43094	0.202169	-12.0243	2.65e-33	2.83e-32
TATDN2	1045.82	0.987281	0.0821537	12.0175	2.88e-33	3.07e-32
PLPBP	10234.6	0.478473	0.0398479	12.0075	3.25e-33	3.47e-32
TUBB	45578.2	0.375681	0.0313147	11.997	3.69e-33	3.93e-32
PRR3	1402.8	0.822907	0.0686142	11.9932	3.85e-33	4.11e-32
ATP5MC3	6680.14	0.556257	0.0463926	11.9902	4e-33	4.26e-32
NAP1L4	6584.66	0.479431	0.0399941	11.9875	4.13e-33	4.4e-32
TNFRSF9	880.854	1.00851	0.0841472	11.985	4.26e-33	4.53e-32
M6PR	2626.65	0.709914	0.0592341	11.9849	4.26e-33	4.53e-32
JCAD	330.472	-1.56083	0.130301	-11.9787	4.59e-33	4.88e-32
NT5DC2	916.689	1.02895	0.0859011	11.9783	4.62e-33	4.9e-32
NIBAN2	1615.65	0.849795	0.0709891	11.9708	5.05e-33	5.36e-32
KLHL18	1333.01	0.876552	0.073251	11.9664	5.33e-33	5.64e-32
PLAGL2	2648.38	0.667345	0.055786	11.9626	5.58e-33	5.9e-32
FTL	27281.1	0.452016	0.0377893	11.9615	5.66e-33	5.98e-32
DCTN5	3727.15	0.600769	0.0502441	11.957	5.97e-33	6.3e-32
ATG9A	891.837	-0.988426	0.0826838	-11.9543	6.17e-33	6.51e-32
DPM1	2242.2	0.738596	0.0617969	11.952	6.34e-33	6.69e-32
DDX51	895.091	1.02181	0.0855032	11.9505	6.45e-33	6.8e-32
MRPL4	1780.38	0.783483	0.0655651	11.9497	6.52e-33	6.86e-32
JPT1	4757.45	0.586535	0.0491059	11.9443	6.95e-33	7.32e-32
TRAPPC9	1132.84	-0.866014	0.0725146	-11.9426	7.09e-33	7.46e-32
RNASEH1	3160.49	0.667143	0.0558711	11.9408	7.26e-33	7.62e-32
EMP3	4351.05	0.571568	0.0478776	11.9381	7.49e-33	7.86e-32
NLRC3	2810.43	-0.602636	0.0505069	-11.9318	8.08e-33	8.48e-32
CLK1	2200.91	-0.752361	0.0630617	-11.9305	8.2e-33	8.6e-32
STN1	1522.28	-0.810847	0.0679824	-11.9273	8.53e-33	8.93e-32
ABCC1	2628.26	-0.636927	0.053402	-11.927	8.56e-33	8.95e-32
ATP5MC1	2021.55	0.702728	0.0589303	11.9247	8.8e-33	9.2e-32
MCRS1	2271.39	0.697284	0.058507	11.918	9.54e-33	9.97e-32
HAUS2	2297.82	0.791542	0.0664172	11.9177	9.57e-33	9.99e-32
MFNG	4744.04	0.578431	0.0485695	11.9094	1.06e-32	1.1e-31
SHLD2	1750.55	0.863614	0.0725626	11.9016	1.16e-32	1.21e-31
EIF3M	4419.37	0.589566	0.0495372	11.9015	1.16e-32	1.21e-31
YPEL4	96.4485	-3.50147	0.294325	-11.8966	1.23e-32	1.28e-31
TNS4	1343.5	-0.830135	0.0697874	-11.8952	1.25e-32	1.3e-31
PACS1	1445.2	-0.793304	0.0667001	-11.8936	1.28e-32	1.33e-31
PPP4R3A	3948.29	0.571604	0.0480684	11.8915	1.31e-32	1.36e-31
TTC27	913.844	1.06477	0.089642	11.878	1.54e-32	1.6e-31
GARS1	8029.29	-0.492117	0.0414585	-11.8701	1.69e-32	1.75e-31
SLC35F2	2625	0.680587	0.0573366	11.87	1.69e-32	1.75e-31
RSAD2	1850.78	0.940154	0.0792051	11.8699	1.7e-32	1.76e-31
CREBBP	4832.71	-0.516643	0.04354	-11.8659	1.78e-32	1.84e-31
UQCR11	1532.61	0.875301	0.0737752	11.8644	1.81e-32	1.87e-31
KEAP1	2356.87	0.658582	0.0555111	11.864	1.82e-32	1.88e-31
TOP3A	4743.06	0.533059	0.0449728	11.8529	2.08e-32	2.14e-31
NBN	2536.44	0.727224	0.0613717	11.8495	2.16e-32	2.23e-31
H4C1	1884.96	0.71683	0.060505	11.8475	2.22e-32	2.28e-31
SLC25A35	288.56	-1.8805	0.158777	-11.8437	2.32e-32	2.39e-31
PDSS1	750.58	1.14851	0.0970686	11.832	2.67e-32	2.74e-31
GOLM1	2897.88	0.627557	0.0530572	11.8279	2.8e-32	2.88e-31
MRPS18B	3388.18	0.614375	0.051943	11.8279	2.8e-32	2.88e-31
THAP7	1048.9	0.949348	0.0802728	11.8265	2.85e-32	2.92e-31
WDR54	2076.67	-0.80305	0.067931	-11.8216	3.02e-32	3.1e-31
RPS13	10336.2	0.46633	0.039449	11.8211	3.04e-32	3.11e-31
NBEAL2	3134.64	-0.628577	0.0531764	-11.8206	3.06e-32	3.13e-31
SEC14L2	237.872	-1.76514	0.14938	-11.8164	3.21e-32	3.28e-31
ZSWIM6	428.41	-1.38388	0.117193	-11.8085	3.53e-32	3.6e-31
CNTROB	2566.81	-0.654205	0.0554355	-11.8012	3.85e-32	3.93e-31
TUBGCP6	864.781	-0.970447	0.082241	-11.8	3.9e-32	3.98e-31
VGLL4	785.389	-1.03444	0.0877283	-11.7914	4.32e-32	4.41e-31
SLFN13	5162.27	-0.572602	0.0485635	-11.7908	4.35e-32	4.43e-31
SMU1	3295.6	0.563189	0.0477705	11.7895	4.42e-32	4.5e-31
IMP3	1012.44	0.978181	0.083002	11.785	4.66e-32	4.74e-31
NCAPH2	2199.83	0.677874	0.0575321	11.7825	4.8e-32	4.88e-31
RPP40	522.34	1.53079	0.130013	11.7742	5.3e-32	5.38e-31
HECA	916.656	-1.09486	0.0929892	-11.7741	5.31e-32	5.38e-31
RRP7A	1818.87	0.776074	0.0659149	11.7739	5.32e-32	5.39e-31
RPL27	19640.7	0.421887	0.0359131	11.7474	7.28e-32	7.37e-31
DDB2	1718.66	-0.743954	0.0633562	-11.7424	7.73e-32	7.82e-31
PLEKHG2	1632.05	-0.74333	0.0633641	-11.7311	8.83e-32	8.93e-31
APH1A	4074.41	0.576188	0.0491626	11.72	1.01e-31	1.02e-30
ALKBH4	2478.68	0.713766	0.0609171	11.717	1.04e-31	1.05e-30
PROB1	1297.76	0.829895	0.0708543	11.7127	1.1e-31	1.11e-30
ALG8	2909.88	0.685155	0.0585022	11.7116	1.11e-31	1.12e-30
PDCD4	552.698	-1.49032	0.127333	-11.7041	1.21e-31	1.22e-30
CD3G	1885.28	0.785308	0.0671037	11.7029	1.23e-31	1.24e-30
UCK2	4017.43	0.581682	0.0497068	11.7023	1.24e-31	1.25e-30
H2BC21	5899.29	-0.607433	0.0519115	-11.7013	1.25e-31	1.26e-30
MKRN1	2336.82	-0.680739	0.0581764	-11.7013	1.26e-31	1.26e-30
CCNI	9409.49	-0.455969	0.0389888	-11.6949	1.35e-31	1.36e-30
MRPS34	1464.8	0.814993	0.0697018	11.6926	1.39e-31	1.39e-30
IDH2	2103.72	-0.80348	0.068733	-11.6899	1.44e-31	1.44e-30
TMCO1	3528.79	0.653093	0.0559167	11.6797	1.62e-31	1.62e-30
LTV1	949.357	1.08608	0.0930572	11.6711	1.79e-31	1.79e-30
HMGCL	1173.77	-0.850822	0.0729024	-11.6707	1.8e-31	1.8e-30
ADNP2	2709.34	0.618221	0.0530092	11.6625	1.98e-31	1.98e-30
BBX	1855.76	-0.709627	0.0608504	-11.6618	2e-31	1.99e-30
ANKLE2	3971.79	0.541647	0.0464666	11.6567	2.12e-31	2.12e-30
ANXA2	9232.33	0.456841	0.0392087	11.6515	2.25e-31	2.25e-30
TYW3	1108.33	0.981173	0.0842247	11.6495	2.31e-31	2.3e-30
WTAP	2793.01	0.63941	0.0549165	11.6433	2.48e-31	2.47e-30
CAPZA2	4150.74	0.633572	0.0544178	11.6427	2.5e-31	2.48e-30
PHF1	1134.41	-0.889611	0.076421	-11.6409	2.55e-31	2.54e-30
SELENOS	951.7	1.01477	0.0872835	11.6262	3.03e-31	3.01e-30
ALDOA	759.962	-1.03326	0.088925	-11.6195	3.28e-31	3.25e-30
CD247	2825.09	-0.612899	0.0528172	-11.6042	3.93e-31	3.89e-30
SELPLG	2488.03	0.658341	0.0567355	11.6037	3.95e-31	3.91e-30
E2F6	1331.88	0.884889	0.0762901	11.599	4.17e-31	4.13e-30
HMGA1	9875.12	-0.511995	0.044194	-11.5852	4.9e-31	4.85e-30
ADSL	776.142	1.05547	0.0911326	11.5817	5.1e-31	5.04e-30
TIMM50	2717.56	0.645861	0.0557979	11.575	5.52e-31	5.45e-30
NIPSNAP1	3578.29	-0.570695	0.0493113	-11.5733	5.63e-31	5.55e-30
EPOP	2435.61	0.658301	0.0569177	11.5658	6.14e-31	6.05e-30
UBA52	12513.1	0.448858	0.0388229	11.5617	6.44e-31	6.35e-30
SOD2	2751.47	0.620696	0.0536916	11.5604	6.54e-31	6.44e-30
PAFAH1B2	3624.84	0.567158	0.0490956	11.5521	7.2e-31	7.09e-30
VWA8	1538.88	-0.781774	0.0676797	-11.5511	7.29e-31	7.16e-30
PLEKHA8	718.789	-1.14241	0.0989017	-11.551	7.3e-31	7.17e-30
TMED9	2873.68	0.644614	0.0558251	11.547	7.64e-31	7.5e-30
PPDPF	1519.48	-0.833282	0.0721702	-11.5461	7.73e-31	7.58e-30
PIGV	472.408	-1.32439	0.11475	-11.5414	8.16e-31	7.99e-30
HNRNPA1	16753.9	0.380834	0.0330019	11.5397	8.32e-31	8.14e-30
THOP1	2923.18	0.621636	0.053878	11.5378	8.5e-31	8.32e-30
RNF19A	2500.18	-0.699054	0.0605937	-11.5368	8.61e-31	8.42e-30
CRK	2066.98	0.673168	0.0584565	11.5157	1.1e-30	1.07e-29
GADD45GIP1	1515.48	0.820181	0.0712272	11.515	1.11e-30	1.08e-29
SQSTM1	2089.84	0.672072	0.0583762	11.5128	1.14e-30	1.11e-29
ARSB	521.327	1.26659	0.110056	11.5086	1.19e-30	1.16e-29
SNRPG	2000.29	0.686649	0.0596691	11.5076	1.21e-30	1.18e-29
TMEM216	888.58	1.0182	0.0884969	11.5054	1.24e-30	1.21e-29
SFI1	1104.18	-0.902336	0.0784637	-11.5001	1.32e-30	1.28e-29
STX11	2520	0.630765	0.0548562	11.4985	1.34e-30	1.3e-29
SNTB1	1836.62	-0.784622	0.0682441	-11.4973	1.36e-30	1.32e-29
TMEM65	3782.75	-0.591966	0.0514903	-11.4967	1.37e-30	1.33e-29
CNTRL	3455.16	-0.630083	0.054842	-11.4891	1.5e-30	1.45e-29
PRPSAP2	3384.32	-0.596243	0.0519101	-11.4861	1.55e-30	1.5e-29
TOR1A	2219.84	0.688652	0.0599674	11.4838	1.59e-30	1.54e-29
MTDH	17981.6	0.488653	0.0425523	11.4836	1.6e-30	1.54e-29
RAD51C	1539.18	0.848239	0.0738684	11.4831	1.6e-30	1.55e-29
TRIO	3497.32	-0.554522	0.0482919	-11.4827	1.61e-30	1.56e-29
SNRPB2	4231.88	0.680905	0.0593213	11.4782	1.7e-30	1.64e-29
ZNF83	755.763	-1.06504	0.0927888	-11.4781	1.7e-30	1.64e-29
GATAD2A	10079.8	0.466387	0.0406584	11.4709	1.85e-30	1.78e-29
TOX	1394.2	-0.791089	0.0689875	-11.4671	1.93e-30	1.86e-29
LMAN2L	719.989	1.11448	0.097234	11.4619	2.05e-30	1.97e-29
SLX4	1290.21	-0.8258	0.0720776	-11.4571	2.17e-30	2.08e-29
GZMA	10532.5	-0.434913	0.0379823	-11.4504	2.34e-30	2.25e-29
CENPB	3240.77	0.607498	0.0530574	11.4498	2.36e-30	2.26e-29
TP53INP2	501.408	-1.26656	0.110634	-11.4482	2.4e-30	2.3e-29
ZNF217	6592.72	-0.480032	0.0419378	-11.4463	2.45e-30	2.35e-29
TTC17	2172.17	-0.665821	0.0581695	-11.4462	2.46e-30	2.35e-29
MT-ND1	93186.1	0.384789	0.0336233	11.4441	2.52e-30	2.41e-29
MED10	1333.52	0.88586	0.0774576	11.4367	2.74e-30	2.62e-29
SGSM2	1846.28	-0.693891	0.0606908	-11.4332	2.85e-30	2.73e-29
TBX21	1986.99	0.719659	0.0629482	11.4326	2.87e-30	2.75e-29
CD151	1916.31	0.859855	0.0752264	11.4302	2.95e-30	2.82e-29
SAMHD1	4869.08	0.534168	0.0467348	11.4298	2.97e-30	2.83e-29
PLCG1	4062.16	-0.560679	0.0490563	-11.4293	2.99e-30	2.85e-29
C17orf80	1711.48	0.743558	0.0651038	11.4211	3.28e-30	3.12e-29
POLR3B	889.931	0.982292	0.0860141	11.4201	3.32e-30	3.16e-29
COPS5	4650.8	0.504361	0.0441691	11.4189	3.37e-30	3.2e-29
ZMYND19	966.166	0.958981	0.0840463	11.4101	3.72e-30	3.54e-29
PACSIN2	7758.6	0.453909	0.039795	11.4062	3.9e-30	3.7e-29
PGAM1	3596.48	-0.531131	0.0465848	-11.4014	4.12e-30	3.91e-29
ARGLU1	6824.67	-0.518664	0.0454927	-11.401	4.13e-30	3.92e-29
NTNG2	336.079	-1.44222	0.126512	-11.3998	4.19e-30	3.97e-29
MANEAL	702.587	1.08355	0.0951247	11.3909	4.64e-30	4.4e-29
DIS3L	1943.45	0.703407	0.0617605	11.3893	4.73e-30	4.48e-29
MPI	1830.62	-0.78721	0.0691241	-11.3884	4.78e-30	4.52e-29
KNOP1	1077.93	0.910059	0.0799553	11.3821	5.13e-30	4.85e-29
ABHD3	2165.04	0.669767	0.0588441	11.382	5.14e-30	4.85e-29
HIVEP1	950.915	-1.10422	0.0970409	-11.3789	5.32e-30	5.02e-29
PHAX	1511.39	0.864626	0.0760278	11.3725	5.73e-30	5.41e-29
PTGES3	13956.5	0.560354	0.0492894	11.3687	5.99e-30	5.64e-29
DOT1L	3324.74	-0.646218	0.0568435	-11.3684	6.01e-30	5.66e-29
HEATR3	2159.25	0.67752	0.0596186	11.3642	6.3e-30	5.93e-29
FAM102B	1461.08	-0.896395	0.0788885	-11.3628	6.4e-30	6.02e-29
ZMAT3	649.965	-1.23457	0.108662	-11.3616	6.5e-30	6.1e-29
MFN2	4696.62	0.515105	0.0453526	11.3578	6.78e-30	6.37e-29
ENTPD4	1700.37	-0.735065	0.0647281	-11.3562	6.91e-30	6.48e-29
FUBP1	7019.41	0.510434	0.0450663	11.3263	9.72e-30	9.12e-29
VIM	21835.1	0.396859	0.0350427	11.325	9.87e-30	9.24e-29
CDK19	1431.01	-0.784389	0.069263	-11.3248	9.89e-30	9.26e-29
RABGGTB	2318.12	0.804369	0.0710496	11.3212	1.03e-29	9.64e-29
TC2N	9730.46	-0.576779	0.0509726	-11.3155	1.1e-29	1.03e-28
FASTKD1	1618.21	0.785663	0.0694428	11.3138	1.12e-29	1.05e-28
PPP1R14B	2354.55	0.621817	0.0549619	11.3136	1.12e-29	1.05e-28
MOV10	2540.43	-0.631207	0.0557968	-11.3126	1.14e-29	1.06e-28
CWF19L1	1912.54	0.715443	0.0632695	11.3079	1.2e-29	1.12e-28
MRPS16	3670.17	0.606602	0.0536615	11.3042	1.25e-29	1.16e-28
MTHFD2	11042.7	-0.404676	0.0358212	-11.2971	1.36e-29	1.26e-28
XPO4	3468.28	0.690556	0.0611294	11.2966	1.36e-29	1.27e-28
SCAMP3	1904.14	0.746678	0.06611	11.2945	1.4e-29	1.3e-28
MBNL2	928.392	-1.00083	0.0886216	-11.2933	1.42e-29	1.32e-28
RELL1	785.011	-0.968683	0.0857774	-11.293	1.42e-29	1.32e-28
PI4KA	4411.82	-0.496541	0.0440303	-11.2773	1.7e-29	1.58e-28
PLK1	5395.77	0.524798	0.0465451	11.275	1.74e-29	1.62e-28
CLN6	1094.33	0.87525	0.0776395	11.2733	1.78e-29	1.65e-28
ARIH2	3505.63	0.548039	0.0486192	11.2721	1.8e-29	1.67e-28
RAP2A	9768.68	0.506899	0.0449729	11.2712	1.82e-29	1.68e-28
TRAF3	3004.51	0.583588	0.0517865	11.2691	1.86e-29	1.72e-28
DENR	3500.71	0.649666	0.0576607	11.267	1.91e-29	1.76e-28
FLNB	2977.64	-0.58316	0.0517657	-11.2654	1.95e-29	1.8e-28
SLC52A2	722.417	1.14528	0.101673	11.2643	1.97e-29	1.82e-28
CIAPIN1	1767.98	0.761665	0.0676341	11.2616	2.03e-29	1.87e-28
RPIA	1999.93	0.697703	0.0619589	11.2607	2.05e-29	1.89e-28
HSBP1	2656.48	0.7145	0.0634644	11.2583	2.11e-29	1.94e-28
PSD4	8105.61	-0.463092	0.0411369	-11.2574	2.13e-29	1.96e-28
PNPLA7	860.483	-1.05277	0.0936031	-11.2472	2.39e-29	2.2e-28
MDGA1	480.259	-1.38487	0.12319	-11.2418	2.54e-29	2.34e-28
EMC8	1608.64	0.814218	0.0724304	11.2414	2.55e-29	2.34e-28
PLEKHF1	948.12	0.907311	0.0807413	11.2373	2.68e-29	2.45e-28
RAB35	3173.19	0.618517	0.0550592	11.2337	2.79e-29	2.55e-28
SURF2	640.669	1.17839	0.104911	11.2322	2.83e-29	2.59e-28
SLCO4C1	277.072	-2.01806	0.179787	-11.2247	3.08e-29	2.82e-28
CTPS1	5014.6	0.535003	0.0476828	11.22	3.25e-29	2.97e-28
CNOT7	4534.81	0.569238	0.0507632	11.2136	3.5e-29	3.2e-28
RIOK3	4120.36	-0.548378	0.0489259	-11.2083	3.71e-29	3.39e-28
PPID	1166.03	0.877529	0.0783345	11.2023	3.97e-29	3.62e-28
DNAJC11	1888.59	0.705517	0.0629807	11.2021	3.98e-29	3.63e-28
SSBP1	4296.97	0.601777	0.0537223	11.2016	4e-29	3.65e-28
PPP2R5C	6002.33	-0.476931	0.0426156	-11.1915	4.49e-29	4.09e-28
SMARCA4	9084.9	-0.416328	0.0372113	-11.1882	4.66e-29	4.24e-28
DGKA	1310.57	-0.794809	0.0710657	-11.1841	4.88e-29	4.43e-28
DHX58	298.747	-1.53481	0.137231	-11.1841	4.88e-29	4.43e-28
RRN3	1933.42	0.737401	0.0659651	11.1787	5.19e-29	4.71e-28
R3HDM2	871.003	-0.945812	0.0846301	-11.1758	5.35e-29	4.86e-28
GNAS	28742.7	-0.349851	0.0313141	-11.1723	5.57e-29	5.05e-28
UBE2J2	2133.83	0.670947	0.0600652	11.1703	5.7e-29	5.16e-28
HARS1	3602.33	0.569793	0.0510216	11.1677	5.87e-29	5.31e-28
SPPL2A	1831.64	0.768913	0.0689104	11.1581	6.53e-29	5.91e-28
AGTRAP	1499.03	0.783057	0.0702193	11.1516	7.03e-29	6.36e-28
DNAJB6	3294.43	0.551677	0.0494738	11.1509	7.09e-29	6.41e-28
NDFIP2	5398.92	0.577081	0.0517562	11.15	7.16e-29	6.47e-28
ARL8B	2454.64	0.689822	0.0618895	11.146	7.49e-29	6.76e-28
ELOVL1	2034.49	0.73507	0.0659568	11.1447	7.6e-29	6.85e-28
CREBRF	284.576	-1.66072	0.149019	-11.1443	7.63e-29	6.88e-28
HS1BP3	996.247	-0.899703	0.0807583	-11.1407	7.95e-29	7.16e-28
CYTIP	4939.26	-0.512237	0.0459865	-11.1389	8.12e-29	7.3e-28
DDX10	1661.97	0.770704	0.0692048	11.1366	8.33e-29	7.49e-28
SLC35B4	2714.19	0.611133	0.0548962	11.1325	8.71e-29	7.83e-28
EIF2B3	1526	0.772023	0.0693852	11.1266	9.31e-29	8.36e-28
MRPS35	2224.68	0.684833	0.0615497	11.1265	9.32e-29	8.37e-28
ACTL6A	2701.89	0.639961	0.0575172	11.1264	9.33e-29	8.37e-28
DDX28	1113.89	0.934187	0.0839978	11.1216	9.85e-29	8.83e-28
GTPBP3	1003.69	0.882251	0.0793584	11.1173	1.03e-28	9.26e-28
FAM160B1	503.402	-1.3168	0.118451	-11.1168	1.04e-28	9.31e-28
TCAF2	774.018	-1.06439	0.0959619	-11.0918	1.38e-28	1.23e-27
MCM8	1806.09	0.755476	0.0681121	11.0917	1.38e-28	1.23e-27
PSMC4	3364.47	0.605467	0.0546186	11.0854	1.48e-28	1.32e-27
BBC3	157.83	-2.13244	0.192536	-11.0755	1.65e-28	1.47e-27
CBR1	1511.25	0.800833	0.0723203	11.0734	1.69e-28	1.51e-27
GUCD1	4022.58	0.554177	0.0500789	11.0661	1.83e-28	1.63e-27
CBLB	1235.01	-0.764618	0.0691601	-11.0558	2.06e-28	1.83e-27
GTPBP1	2940.4	-0.605471	0.0547771	-11.0534	2.11e-28	1.88e-27
PIK3C2B	1017.68	-0.856952	0.0775539	-11.0498	2.2e-28	1.95e-27
CKS2	3030.94	0.627091	0.0567665	11.0468	2.27e-28	2.02e-27
EP400	3235.37	-0.53796	0.0487034	-11.0456	2.3e-28	2.04e-27
CIAO1	3601.71	0.530792	0.0480859	11.0384	2.49e-28	2.21e-27
ATP5PB	5083.75	0.470692	0.0426715	11.0306	2.72e-28	2.41e-27
PPP2R2C	478.891	1.33424	0.120968	11.0297	2.75e-28	2.44e-27
CD37	1789.86	-0.750743	0.0680812	-11.0272	2.83e-28	2.5e-27
PRDX3	8272.11	0.458225	0.0415955	11.0162	3.19e-28	2.83e-27
PYCR3	394.536	1.44542	0.131353	11.004	3.65e-28	3.23e-27
PRELID1	2011.3	0.636587	0.0578612	11.002	3.74e-28	3.31e-27
STRAP	4681.28	0.519405	0.0472146	11.0009	3.78e-28	3.34e-27
GLRX5	1758.8	0.731555	0.0665199	10.9975	3.93e-28	3.47e-27
PITPNB	4401.65	0.612619	0.0557083	10.9969	3.96e-28	3.49e-27
DLAT	2046.9	0.687348	0.062533	10.9918	4.19e-28	3.69e-27
SIDT2	615.188	-1.07621	0.0979641	-10.9858	4.47e-28	3.94e-27
ANXA7	3202.35	0.561573	0.0511423	10.9806	4.74e-28	4.17e-27
SLC20A1	6752.34	0.458555	0.0417639	10.9797	4.79e-28	4.21e-27
IKBKE	1257.43	0.799044	0.0727904	10.9773	4.91e-28	4.32e-27
CHAMP1	2856.26	0.608845	0.05549	10.9722	5.2e-28	4.57e-27
BUB3	7144.88	0.437139	0.0398531	10.9688	5.4e-28	4.74e-27
FASTKD3	734.374	1.16314	0.106055	10.9674	5.49e-28	4.81e-27
DCAF12	3600.2	0.537862	0.0490618	10.9629	5.76e-28	5.05e-27
TKFC	887.124	-0.891357	0.0813539	-10.9565	6.18e-28	5.42e-27
FAM234B	668.988	-1.10919	0.1013	-10.9495	6.68e-28	5.85e-27
PISD	1100.73	0.907824	0.0829341	10.9463	6.92e-28	6.06e-27
ZDHHC16	1670.65	0.744245	0.0680351	10.9391	7.49e-28	6.55e-27
ANAPC1	2858.44	0.568264	0.0519545	10.9377	7.61e-28	6.65e-27
MRPL34	1473.38	0.778966	0.0712295	10.936	7.75e-28	6.77e-27
BPNT1	1353.52	0.872401	0.0797896	10.9338	7.95e-28	6.94e-27
RPS12	14078.9	0.362745	0.0331908	10.9291	8.37e-28	7.3e-27
ANO9	308.668	-1.46084	0.133668	-10.9289	8.38e-28	7.31e-27
SH3BP2	1804.19	0.692773	0.0634226	10.9231	8.94e-28	7.78e-27
EIF4E	1676.82	0.6828	0.0625191	10.9215	9.1e-28	7.92e-27
SLC35C1	978.217	1.00181	0.0918407	10.9082	1.05e-27	9.16e-27
LAMTOR4	3676.22	-0.566816	0.0519678	-10.9071	1.07e-27	9.27e-27
TNFRSF1B	11115.6	0.480876	0.0440928	10.906	1.08e-27	9.37e-27
U2AF2	7408.5	0.4768	0.0437219	10.9053	1.09e-27	9.44e-27
PDCL3	657.952	1.09544	0.100558	10.8936	1.24e-27	1.07e-26
RAC1	5990.73	0.469142	0.0431351	10.8761	1.5e-27	1.3e-26
MYO18A	2940.65	-0.595038	0.0547195	-10.8743	1.53e-27	1.32e-26
SNAP47	1310.85	0.783348	0.0720455	10.873	1.55e-27	1.34e-26
GLRX2	823.545	1.07036	0.0984701	10.8699	1.6e-27	1.39e-26
FCHSD1	923.8	-0.876959	0.0807001	-10.8669	1.66e-27	1.43e-26
TUBG1	2956.18	0.631806	0.0581602	10.8632	1.73e-27	1.49e-26
PFKP	3150.12	-0.577937	0.0532087	-10.8617	1.75e-27	1.51e-26
TMEM87A	1756.63	0.73147	0.0673845	10.8552	1.88e-27	1.63e-26
NISCH	1952.18	-0.625693	0.0576489	-10.8535	1.92e-27	1.65e-26
DDX19A	1276.51	0.781521	0.0720357	10.8491	2.01e-27	1.74e-26
NUDT21	8390.66	0.467695	0.0431111	10.8486	2.03e-27	1.74e-26
HNRNPU	25448.4	0.374013	0.0344829	10.8463	2.08e-27	1.79e-26
PITPNA	4516.72	0.538213	0.0496865	10.8322	2.42e-27	2.08e-26
AURKA	5773.71	0.465413	0.0429723	10.8305	2.47e-27	2.12e-26
SND1	10391.1	-0.403834	0.0372907	-10.8293	2.5e-27	2.15e-26
LARS2	2061.32	0.671099	0.0619844	10.8269	2.57e-27	2.2e-26
ARID3B	2826.56	-0.608491	0.0562049	-10.8263	2.58e-27	2.22e-26
ARPC4	1861.31	0.696597	0.0643837	10.8195	2.78e-27	2.39e-26
NDUFAB1	2160.89	0.73257	0.0677826	10.8076	3.17e-27	2.71e-26
SLC25A15	1865.38	0.671132	0.0621187	10.804	3.29e-27	2.82e-26
ZHX3	1227.68	-0.77064	0.0714411	-10.7871	3.96e-27	3.39e-26
SNRPE	1470.69	0.776158	0.0719564	10.7865	3.99e-27	3.41e-26
AAR2	2071.41	0.688872	0.0638706	10.7854	4.03e-27	3.45e-26
INHBE	142.389	-2.34803	0.217757	-10.7828	4.15e-27	3.54e-26
H2AZ2	7424.06	0.406738	0.0377247	10.7817	4.2e-27	3.58e-26
VSIR	1224.3	0.806265	0.0748107	10.7774	4.4e-27	3.75e-26
DOCK2	12097.9	-0.368261	0.0341755	-10.7756	4.49e-27	3.82e-26
DNAJC4	572.239	-1.12994	0.104882	-10.7735	4.59e-27	3.91e-26
CMSS1	1833.86	0.703841	0.065347	10.7708	4.73e-27	4.02e-26
CISD2	938.555	0.927599	0.0861286	10.7699	4.77e-27	4.06e-26
INTS1	2329.75	-0.616964	0.057306	-10.7661	4.98e-27	4.23e-26
FOXO3	1062.47	-0.79986	0.074321	-10.7622	5.19e-27	4.41e-26
ARL4C	7662.22	-0.419287	0.0389596	-10.7621	5.2e-27	4.41e-26
CISD3	1979.92	0.667824	0.0620558	10.7617	5.22e-27	4.43e-26
FABP5	443.785	1.16008	0.107807	10.7607	5.28e-27	4.47e-26
YDJC	1350.24	0.789121	0.0733358	10.7604	5.29e-27	4.49e-26
SENP3	1736.09	0.722654	0.067187	10.7559	5.56e-27	4.71e-26
ENOPH1	2224.84	0.702221	0.0652925	10.755	5.61e-27	4.75e-26
DOP1B	758.086	-0.937714	0.0872212	-10.751	5.86e-27	4.96e-26
PAICS	14160.5	0.451876	0.0420314	10.7509	5.87e-27	4.96e-26
RNF125	1887.93	-0.722371	0.0671988	-10.7498	5.94e-27	5.02e-26
DUS3L	1216.5	0.836439	0.0778342	10.7464	6.16e-27	5.2e-26
EIF1AD	1363.95	0.800031	0.0744481	10.7462	6.18e-27	5.21e-26
TNRC18	2723.75	-0.576887	0.0537009	-10.7426	6.42e-27	5.41e-26
TRA2A	2355.2	0.701137	0.0652765	10.741	6.53e-27	5.5e-26
FAM217B	1676.68	0.72037	0.0670855	10.7381	6.74e-27	5.67e-26
RFC2	4541.83	0.522897	0.0487136	10.7341	7.04e-27	5.92e-26
ADA2	1840.11	-0.670783	0.0624986	-10.7328	7.14e-27	6e-26
PLCD1	174.159	-1.97066	0.183745	-10.725	7.77e-27	6.53e-26
JADE2	2892.31	0.630031	0.0587491	10.7241	7.84e-27	6.59e-26
RRM2	26679.2	0.331004	0.0308658	10.724	7.86e-27	6.59e-26
ZPR1	3366.49	0.553914	0.0516533	10.7237	7.88e-27	6.61e-26
HLA-A	10623.9	-0.45592	0.0425187	-10.7228	7.96e-27	6.67e-26
SNRK	1160.13	-0.793369	0.074021	-10.7182	8.36e-27	7e-26
AGPS	4152.24	0.578912	0.0540188	10.7169	8.48e-27	7.1e-26
ARHGDIB	26686.1	-0.355951	0.0332376	-10.7093	9.21e-27	7.7e-26
ATF4	7593.05	-0.408564	0.0381622	-10.706	9.54e-27	7.97e-26
CHEK1	1840.9	0.683743	0.0638687	10.7055	9.6e-27	8.01e-26
DUSP7	931.797	0.891777	0.0833019	10.7054	9.61e-27	8.02e-26
SRP14	3189.6	0.577713	0.0539778	10.7028	9.88e-27	8.24e-26
NAA25	2673.63	0.652421	0.0610547	10.6858	1.19e-26	9.88e-26
UBXN7	3195.05	-0.590652	0.0553596	-10.6694	1.42e-26	1.18e-25
ILKAP	1499.26	0.710639	0.0666333	10.6649	1.49e-26	1.24e-25
LCLAT1	2030.98	0.638553	0.0598978	10.6607	1.55e-26	1.29e-25
MCUR1	2381.38	0.656128	0.0615533	10.6595	1.57e-26	1.31e-25
RDH11	2973.99	-0.581729	0.0545816	-10.658	1.6e-26	1.33e-25
CLSTN3	1311.29	-0.832653	0.0781361	-10.6565	1.63e-26	1.35e-25
SGK1	328.95	-1.33782	0.125542	-10.6563	1.63e-26	1.35e-25
VPS13D	2606.07	-0.564101	0.0530104	-10.6413	1.91e-26	1.59e-25
LRP10	2290.28	-0.644912	0.0606382	-10.6354	2.04e-26	1.69e-25
LMTK2	6055.79	-0.417722	0.0392936	-10.6308	2.14e-26	1.77e-25
PLXDC1	128.08	-2.24959	0.21164	-10.6293	2.18e-26	1.8e-25
PRPF8	34012	-0.344169	0.0323872	-10.6267	2.24e-26	1.85e-25
KIF1C	5103.05	0.469971	0.0442312	10.6253	2.27e-26	1.88e-25
POGLUT1	1216.41	0.842765	0.0793579	10.6198	2.41e-26	1.99e-25
SS18L2	1042.96	0.861905	0.0812198	10.612	2.62e-26	2.16e-25
ALKBH8	686.787	1.10828	0.104454	10.6101	2.67e-26	2.21e-25
CYB5B	7425.56	0.450691	0.0424782	10.6099	2.68e-26	2.21e-25
NDUFS1	6179.17	0.430759	0.0406298	10.602	2.92e-26	2.4e-25
METAP2	4513.14	0.568944	0.0536959	10.5957	3.12e-26	2.57e-25
PPM1G	10772.9	0.382623	0.0361216	10.5926	3.22e-26	2.65e-25
HERC2	2566.97	-0.558421	0.0527234	-10.5915	3.26e-26	2.68e-25
STOML2	4058.19	0.529172	0.0499946	10.5846	3.51e-26	2.89e-25
PHC3	1728.6	-0.783267	0.0740134	-10.5828	3.58e-26	2.94e-25
AP2A1	2175.06	-0.684703	0.0647067	-10.5816	3.63e-26	2.98e-25
HINT1	8482.31	0.421675	0.0398548	10.5803	3.68e-26	3.02e-25
GPR155	366.878	-1.37763	0.130236	-10.578	3.77e-26	3.09e-25
IFNG	498.32	1.30603	0.123486	10.5763	3.84e-26	3.14e-25
VPS25	2379.87	0.608171	0.0575218	10.5729	3.98e-26	3.26e-25
TRMO	502.899	1.23252	0.116577	10.5726	3.99e-26	3.27e-25
NUDT18	285.588	-1.51617	0.143451	-10.5692	4.14e-26	3.39e-25
UCP2	1616.25	-0.697354	0.0659963	-10.5666	4.26e-26	3.48e-25
SPCS2	978.37	0.812797	0.0769281	10.5657	4.3e-26	3.51e-25
PRDM4	1262.4	0.774213	0.0733068	10.5613	4.51e-26	3.68e-25
PRRC2C	13177.5	-0.445509	0.0421923	-10.559	4.62e-26	3.77e-25
YPEL1	447.954	-1.20722	0.114365	-10.5559	4.77e-26	3.89e-25
MYO19	3252.64	0.539003	0.051071	10.554	4.87e-26	3.97e-25
SYNE1	899.651	-0.859464	0.0815126	-10.5439	5.42e-26	4.41e-25
PRDM11	274.151	1.57006	0.148999	10.5374	5.81e-26	4.73e-25
SAFB	4332.44	0.529225	0.0502474	10.5324	6.13e-26	4.98e-25
UBASH3B	1757.43	-0.708751	0.0673272	-10.527	6.49e-26	5.27e-25
MLKL	1050.57	0.831527	0.0790127	10.524	6.7e-26	5.44e-25
YKT6	3828.71	0.546641	0.0519467	10.5231	6.76e-26	5.49e-25
STX3	4558.38	0.456506	0.0433919	10.5205	6.95e-26	5.64e-25
PPIB	2934.66	0.580955	0.0552279	10.5192	7.04e-26	5.71e-25
METTL1	398.347	1.37199	0.130522	10.5116	7.64e-26	6.19e-25
GPR18	806.974	-1.02384	0.0974635	-10.5049	8.2e-26	6.64e-25
HSPBP1	1030.99	0.844521	0.080404	10.5035	8.33e-26	6.74e-25
POLR1G	330.535	1.56614	0.14912	10.5025	8.41e-26	6.8e-25
COPS9	700.319	1.09224	0.104041	10.4982	8.81e-26	7.12e-25
CENPO	2132.79	0.59966	0.0571232	10.4977	8.85e-26	7.15e-25
OSTC	1889.39	0.677791	0.064587	10.4942	9.18e-26	7.41e-25
ASXL2	4587.75	-0.51728	0.0492969	-10.4932	9.29e-26	7.49e-25
TSEN54	1793.17	0.708551	0.0675488	10.4895	9.66e-26	7.79e-25
CALM2	14619.1	0.458618	0.0437311	10.4872	9.89e-26	7.97e-25
PPIA	19535.9	0.342655	0.0326865	10.4831	1.03e-25	8.32e-25
RNF122	252.038	-1.69048	0.161331	-10.4783	1.09e-25	8.74e-25
PSMD2	8288.51	0.3966	0.0378621	10.4748	1.13e-25	9.06e-25
JUNB	3937.85	0.563885	0.0538374	10.4738	1.14e-25	9.16e-25
KIF3C	1043.59	-0.802087	0.0766277	-10.4673	1.22e-25	9.8e-25
CBWD1	660.707	0.964965	0.0921937	10.4667	1.23e-25	9.86e-25
E2F3	2484.67	0.581318	0.0555537	10.4641	1.26e-25	1.01e-24
DOK2	1056.82	0.846487	0.080906	10.4626	1.28e-25	1.03e-24
CCT8	10037.5	0.447813	0.042814	10.4595	1.33e-25	1.06e-24
MAPKAPK5	2037.42	0.625589	0.0598484	10.4529	1.42e-25	1.14e-24
SLAMF6	1065.39	-0.861793	0.0824701	-10.4498	1.47e-25	1.18e-24
UBAC2	5668.24	-0.441393	0.0422486	-10.4475	1.5e-25	1.2e-24
ALG1	641.023	1.02596	0.0982349	10.444	1.56e-25	1.25e-24
SF1	11038.4	0.378623	0.0362546	10.4434	1.57e-25	1.25e-24
PUM3	2052.58	0.744769	0.071316	10.4432	1.57e-25	1.26e-24
ARF4	2724.1	0.661351	0.063331	10.4428	1.58e-25	1.26e-24
MMACHC	807.639	1.04407	0.0999824	10.4425	1.59e-25	1.26e-24
TRMT112	1778.82	0.626722	0.0600183	10.4422	1.59e-25	1.27e-24
CHD6	2185.38	-0.640275	0.0613434	-10.4376	1.67e-25	1.33e-24
BBS2	1049.57	-0.872126	0.0835564	-10.4376	1.67e-25	1.33e-24
GOLPH3	2791.12	0.567626	0.0543906	10.4361	1.7e-25	1.35e-24
C12orf29	1018.11	0.960757	0.0920956	10.4322	1.77e-25	1.41e-24
C6orf62	3832.78	0.557798	0.0535117	10.4238	1.93e-25	1.53e-24
DHX34	727.273	0.961398	0.0922358	10.4233	1.94e-25	1.54e-24
UBE2K	3747.97	0.604927	0.0580515	10.4205	2e-25	1.59e-24
MAD2L1BP	1050.89	0.89608	0.0860036	10.4191	2.03e-25	1.61e-24
IP6K1	1992.35	0.644018	0.061814	10.4186	2.04e-25	1.62e-24
PIM3	1895.87	0.680664	0.065351	10.4155	2.11e-25	1.67e-24
MRPS6	2534.64	0.599473	0.0575586	10.415	2.12e-25	1.68e-24
SLC12A2	1840.93	0.701384	0.0673747	10.4102	2.23e-25	1.76e-24
CLIP2	286.547	-1.45023	0.139308	-10.4102	2.23e-25	1.76e-24
ALG5	1265.38	0.864193	0.083015	10.4101	2.23e-25	1.76e-24
TNS1	57.4233	-5.31937	0.51177	-10.3941	2.64e-25	2.08e-24
TOMM70	3962.34	0.563248	0.0541937	10.3932	2.66e-25	2.1e-24
PCOLCE	1141.83	-0.791455	0.0761877	-10.3882	2.81e-25	2.21e-24
TBRG4	2841.4	0.621875	0.0598764	10.386	2.87e-25	2.26e-24
PLXNA1	513.2	1.09829	0.105752	10.3855	2.89e-25	2.27e-24
POLR2L	982.536	0.865493	0.083338	10.3853	2.89e-25	2.28e-24
UBFD1	2759.81	0.538238	0.0518273	10.3852	2.89e-25	2.28e-24
CD63	4200.76	0.495071	0.0476796	10.3833	2.95e-25	2.32e-24
ZFP91	4880.11	0.487721	0.0469771	10.3821	2.99e-25	2.35e-24
KPNA3	3646.98	0.599188	0.0577227	10.3805	3.04e-25	2.39e-24
ARID5A	1065.84	-0.822599	0.0792737	-10.3767	3.17e-25	2.48e-24
ST3GAL1	6492.19	-0.483217	0.0465761	-10.3748	3.23e-25	2.53e-24
GPR35	1010.49	0.980264	0.0945213	10.3708	3.37e-25	2.64e-24
ELOF1	1216.43	0.792654	0.0765566	10.3538	4.02e-25	3.15e-24
POLR2A	8489.71	-0.445522	0.043039	-10.3516	4.12e-25	3.22e-24
UBE3C	6527.2	0.436281	0.0421475	10.3513	4.13e-25	3.23e-24
SLC25A33	657.186	0.980009	0.0946842	10.3503	4.17e-25	3.26e-24
CMIP	1709.82	-0.664101	0.0641665	-10.3497	4.2e-25	3.28e-24
NUP155	6200.18	0.436584	0.0421932	10.3473	4.31e-25	3.36e-24
LRRC61	786.342	0.947593	0.0915816	10.347	4.32e-25	3.37e-24
MTMR4	3385.83	0.484725	0.0468529	10.3457	4.38e-25	3.42e-24
SELENOK	1007.74	0.845195	0.0817065	10.3443	4.44e-25	3.46e-24
HIVEP2	1203.12	-0.83847	0.0811203	-10.3361	4.84e-25	3.77e-24
FERMT3	3531.67	0.525454	0.0508489	10.3336	4.96e-25	3.87e-24
NUP85	2502.52	0.583391	0.0564576	10.3333	4.98e-25	3.88e-24
RPL34	6644.15	0.426555	0.0413004	10.3281	5.26e-25	4.09e-24
COA4	1659.12	0.711923	0.0689353	10.3274	5.3e-25	4.12e-24
HIGD1A	843.374	0.962732	0.0932415	10.3251	5.42e-25	4.21e-24
ARPC5L	3697.81	0.511809	0.0495817	10.3225	5.57e-25	4.33e-24
HMGN2	11411.3	0.414739	0.0401885	10.3199	5.73e-25	4.45e-24
CCT7	15527	0.350069	0.0339441	10.3131	6.15e-25	4.77e-24
MFSD12	742.254	0.991172	0.0961499	10.3086	6.44e-25	4.99e-24
COPG2	1801.5	-0.654024	0.0634483	-10.308	6.48e-25	5.02e-24
PGP	955.877	0.875265	0.0849402	10.3045	6.72e-25	5.21e-24
USP1	4589.33	0.624952	0.0606492	10.3044	6.73e-25	5.21e-24
PSAP	7276.49	-0.41329	0.0401104	-10.3038	6.77e-25	5.24e-24
DOHH	466.441	1.18658	0.115171	10.3028	6.85e-25	5.29e-24
TAF1D	3166.96	0.604643	0.0586947	10.3015	6.94e-25	5.36e-24
PCED1A	1142.56	-0.81843	0.0794635	-10.2995	7.09e-25	5.47e-24
PDCD5	2371.45	0.631189	0.0612962	10.2974	7.24e-25	5.59e-24
XRCC6	14730.4	0.364875	0.0354452	10.2941	7.49e-25	5.78e-24
INTS7	2539.49	0.595629	0.0578633	10.2937	7.52e-25	5.79e-24
GIMAP1	68.6736	-3.48466	0.339011	-10.2789	8.77e-25	6.75e-24
ZFP90	754.067	-0.942574	0.0917085	-10.2779	8.86e-25	6.82e-24
RALGPS1	513.031	-1.08195	0.105348	-10.2703	9.59e-25	7.38e-24
TOP1	6575.83	0.484869	0.0472143	10.2695	9.67e-25	7.43e-24
GAPDH	60145.6	-0.330309	0.032165	-10.2692	9.7e-25	7.45e-24
PTPRN2	629.127	-1.21606	0.118421	-10.2689	9.73e-25	7.47e-24
RER1	2968.8	0.567527	0.0552833	10.2658	1e-24	7.71e-24
CYREN	988.047	0.801174	0.0780737	10.2618	1.05e-24	8.03e-24
CLK2	1261.16	-0.722868	0.0704811	-10.2562	1.11e-24	8.51e-24
CALCOCO2	2608.41	-0.562829	0.0548835	-10.255	1.12e-24	8.61e-24
SLC25A30	871.825	0.901607	0.0879216	10.2547	1.13e-24	8.63e-24
RIOK1	1627.06	0.715703	0.0698196	10.2507	1.17e-24	8.98e-24
SSU72	4063.82	0.534355	0.0521734	10.2419	1.29e-24	9.84e-24
ATP5MD	2301.29	0.622104	0.0607492	10.2405	1.31e-24	9.97e-24
RAB5IF	716.84	0.920121	0.0899284	10.2317	1.43e-24	1.09e-23
TRIM38	1235.66	-0.772907	0.0755675	-10.228	1.49e-24	1.13e-23
TIMM44	2007.35	0.609355	0.0595991	10.2242	1.54e-24	1.18e-23
HMBOX1	872.135	-0.847111	0.0828538	-10.2242	1.55e-24	1.18e-23
TLE4	352.011	-1.30872	0.128011	-10.2236	1.56e-24	1.18e-23
MANBA	649.403	-0.995413	0.0974154	-10.2182	1.64e-24	1.25e-23
GSE1	3191.73	-0.507245	0.0496606	-10.2142	1.71e-24	1.3e-23
SLC4A8	1186.93	-0.733404	0.0718113	-10.2129	1.74e-24	1.32e-23
RBM19	1845.7	0.686855	0.0673065	10.2049	1.89e-24	1.43e-23
TOM1	454.575	-1.27268	0.124731	-10.2034	1.91e-24	1.45e-23
WDR75	2480.15	0.627015	0.0614608	10.2019	1.94e-24	1.48e-23
LGALS3	5411.14	0.493898	0.0484402	10.196	2.07e-24	1.57e-23
LZIC	1953.55	0.658905	0.0646416	10.1932	2.13e-24	1.61e-23
GATAD2B	3797.4	-0.499697	0.0490476	-10.188	2.24e-24	1.7e-23
FCGBP	438.651	-1.13902	0.111862	-10.1824	2.38e-24	1.8e-23
ATIC	6999.6	0.435008	0.0427295	10.1805	2.42e-24	1.83e-23
GOLGA3	2769.52	0.516124	0.0507042	10.1791	2.46e-24	1.86e-23
ST13	3483.21	0.487257	0.0478876	10.175	2.56e-24	1.94e-23
APPL2	759.86	-0.935269	0.0919192	-10.1749	2.57e-24	1.94e-23
SLC22A18	198.554	-1.72509	0.169544	-10.1749	2.57e-24	1.94e-23
SLC37A1	1941.83	-0.694003	0.0682218	-10.1728	2.62e-24	1.98e-23
ZCCHC24	251.679	-1.70448	0.167556	-10.1726	2.63e-24	1.98e-23
MAFF	221.103	-1.73413	0.1705	-10.1709	2.68e-24	2.02e-23
FBXL20	1142.97	-0.775266	0.0762508	-10.1673	2.77e-24	2.09e-23
PRNP	1662.1	0.735777	0.072397	10.1631	2.9e-24	2.18e-23
ANKRD28	3907.32	0.503141	0.0495068	10.1631	2.9e-24	2.18e-23
TIGD5	418.191	1.2112	0.11922	10.1594	3.01e-24	2.26e-23
SAMM50	1990.98	0.635836	0.0625935	10.1582	3.05e-24	2.29e-23
CALCOCO1	248.109	-1.58868	0.1564	-10.1578	3.06e-24	2.3e-23
RCC1L	2900.67	0.620644	0.0611016	10.1576	3.07e-24	2.3e-23
TOR1AIP2	3042.65	0.54424	0.0535799	10.1575	3.07e-24	2.3e-23
COTL1	21249.2	-0.391636	0.0385685	-10.1543	3.17e-24	2.38e-23
MAGOHB	878.468	0.914803	0.0901101	10.1521	3.24e-24	2.43e-23
ERCC6	1306.34	-0.757833	0.074714	-10.1431	3.56e-24	2.66e-23
ASNSD1	1188.51	0.849078	0.08372	10.1419	3.6e-24	2.7e-23
NSMF	7347.4	-0.463824	0.0457496	-10.1383	3.74e-24	2.79e-23
DBR1	825.172	0.921788	0.0909495	10.1352	3.86e-24	2.88e-23
PITPNM1	2643.33	-0.535721	0.0528619	-10.1343	3.89e-24	2.91e-23
PREB	3435.36	0.555662	0.0548341	10.1335	3.92e-24	2.93e-23
ZNF639	1642.77	0.722693	0.071354	10.1283	4.14e-24	3.09e-23
AC072022.2	94.8213	-2.45484	0.242433	-10.1258	4.24e-24	3.17e-23
CENPN	1402.52	0.766814	0.0757522	10.1227	4.38e-24	3.27e-23
SOD1	6199.74	0.450068	0.0444769	10.1192	4.54e-24	3.39e-23
VAMP2	1215.11	-0.745211	0.0736548	-10.1176	4.62e-24	3.44e-23
VPS35	5235.55	0.474184	0.0469088	10.1086	5.06e-24	3.77e-23
HIPK2	9204.5	0.38925	0.038508	10.1083	5.08e-24	3.78e-23
FAM13B	1888.17	0.735967	0.0728484	10.1027	5.37e-24	4e-23
RPL5	19593.9	0.331052	0.0327763	10.1003	5.5e-24	4.09e-23
PREP	2570.61	-0.557063	0.0551642	-10.0983	5.62e-24	4.18e-23
CELF1	5432.17	0.456322	0.0452185	10.0915	6.03e-24	4.47e-23
RICTOR	2959.02	-0.643715	0.0637901	-10.0912	6.05e-24	4.48e-23
TRMT1	1027.86	0.825321	0.0817994	10.0896	6.14e-24	4.56e-23
DUSP16	271.223	-1.42886	0.14167	-10.0858	6.38e-24	4.73e-23
EIF4E2	2511.81	0.555017	0.0550749	10.0775	6.95e-24	5.15e-23
SBDS	1023.65	0.869581	0.0862974	10.0766	7.01e-24	5.19e-23
PKNOX1	880.321	0.872755	0.0866242	10.0752	7.11e-24	5.26e-23
PSMD3	6455.39	0.412779	0.040987	10.071	7.42e-24	5.49e-23
TUSC2	932.584	0.91049	0.0904424	10.0671	7.72e-24	5.71e-23
NBR1	3177.76	-0.538954	0.0535437	-10.0657	7.83e-24	5.79e-23
AP5M1	1779.8	0.696266	0.0691737	10.0655	7.85e-24	5.79e-23
RNF34	1568.27	0.703704	0.0699246	10.0637	7.99e-24	5.89e-23
STIM1	4198.74	-0.500075	0.0497162	-10.0586	8.42e-24	6.21e-23
GGH	5750.02	0.432543	0.0430072	10.0575	8.52e-24	6.27e-23
UBQLN4	1541.09	0.658062	0.0654378	10.0563	8.62e-24	6.35e-23
GIMAP5	231.681	-1.57261	0.156428	-10.0532	8.89e-24	6.54e-23
SLC26A11	411.137	1.32112	0.131416	10.0529	8.92e-24	6.56e-23
RABIF	709.109	0.979029	0.097443	10.0472	9.45e-24	6.95e-23
RPL14	12618.7	0.361277	0.0359592	10.0469	9.48e-24	6.97e-23
RNF145	3866.97	0.468976	0.0466854	10.0455	9.62e-24	7.06e-23
PIF1	1163.28	-0.746772	0.0743803	-10.0399	1.02e-23	7.47e-23
RIPK1	3163.35	0.507072	0.0505247	10.0361	1.06e-23	7.76e-23
RPL24	10068.7	0.37976	0.03785	10.0333	1.09e-23	7.98e-23
SNRPC	3097.46	0.620804	0.0618904	10.0307	1.12e-23	8.19e-23
CCDC102A	765.015	0.916458	0.0913861	10.0284	1.14e-23	8.37e-23
SNRNP40	3828.14	0.502013	0.0500731	10.0256	1.18e-23	8.61e-23
UBP1	3490.45	0.518525	0.0517252	10.0246	1.19e-23	8.69e-23
BCAS3	288.331	-1.46439	0.146089	-10.0239	1.2e-23	8.75e-23
EMC7	1932.02	0.656167	0.0654648	10.0232	1.21e-23	8.81e-23
BST2	3285.77	0.557597	0.0556394	10.0216	1.22e-23	8.94e-23
EGLN3	157.252	-1.85339	0.184993	-10.0187	1.26e-23	9.21e-23
IPO11	2018.86	0.654687	0.0653621	10.0163	1.29e-23	9.43e-23
PSAT1	4574.23	-0.454904	0.0454279	-10.0137	1.33e-23	9.67e-23
CD72	151.547	-2.0718	0.206902	-10.0135	1.33e-23	9.69e-23
TMEM147	1082.73	0.770633	0.0769661	10.0126	1.34e-23	9.77e-23
USP14	2535.6	0.633577	0.0633146	10.0068	1.42e-23	1.04e-22
ABCC4	1591.83	0.680775	0.0681054	9.99591	1.59e-23	1.16e-22
DDX52	2638.93	0.598123	0.0598741	9.98967	1.69e-23	1.23e-22
C20orf27	2129.58	0.595677	0.0596449	9.98706	1.74e-23	1.26e-22
HIPK1	5469.49	-0.420524	0.0421295	-9.98171	1.83e-23	1.33e-22
MAP2K2	4543.97	-0.478239	0.0479185	-9.98027	1.86e-23	1.35e-22
SF3B6	4422.98	0.484293	0.0485292	9.9794	1.88e-23	1.36e-22
CDK5RAP2	3449.28	-0.49219	0.0493223	-9.97905	1.88e-23	1.36e-22
IFT122	738.276	-0.89908	0.0901328	-9.97506	1.96e-23	1.42e-22
ATXN7L1	210.597	-1.58644	0.159068	-9.97336	1.99e-23	1.44e-22
RPS23	4561.8	0.429664	0.0430906	9.97119	2.04e-23	1.47e-22
NOC2L	3943.37	0.479758	0.0481279	9.96838	2.1e-23	1.52e-22
BTBD2	1770.31	-0.675742	0.0677906	-9.96808	2.1e-23	1.52e-22
PTBP1	14954.2	0.364606	0.0365816	9.96692	2.13e-23	1.54e-22
ARF3	5809.06	0.463115	0.0465014	9.95918	2.3e-23	1.66e-22
FCF1	2112.49	0.626435	0.0629142	9.95697	2.35e-23	1.7e-22
TXK	501.337	-1.07066	0.107559	-9.9541	2.42e-23	1.75e-22
CCDC117	2132.93	0.635145	0.0638114	9.95347	2.44e-23	1.76e-22
RSF1	2091.99	-0.5982	0.0601176	-9.95049	2.51e-23	1.81e-22
TIAL1	4760.86	0.452439	0.0454719	9.94986	2.53e-23	1.82e-22
ODF2	3298.72	-0.524203	0.0526918	-9.94847	2.56e-23	1.84e-22
TRAF4	1998.84	0.656239	0.0659642	9.94841	2.56e-23	1.84e-22
CHAC2	639.951	1.18725	0.119458	9.93867	2.83e-23	2.03e-22
NDUFAF6	561.292	1.11855	0.112564	9.93705	2.87e-23	2.06e-22
TNRC6B	4401.23	-0.470447	0.0473825	-9.92871	3.12e-23	2.24e-22
NDUFA12	2832.1	0.572148	0.0576262	9.92861	3.13e-23	2.24e-22
TSPAN5	1165.05	-0.77862	0.0785015	-9.91854	3.46e-23	2.48e-22
SYPL1	5463.26	-0.442185	0.0445915	-9.91635	3.53e-23	2.53e-22
NFKBIB	942.077	0.864429	0.0872077	9.91231	3.68e-23	2.64e-22
PRMT6	852.228	0.909516	0.0917606	9.91183	3.7e-23	2.65e-22
SLC39A6	2983.2	0.530432	0.0535227	9.91042	3.75e-23	2.68e-22
TMEM208	988.171	0.840113	0.0847999	9.907	3.88e-23	2.78e-22
API5	3946.84	0.498349	0.0503093	9.90571	3.93e-23	2.81e-22
ZW10	1539.32	0.688666	0.0695233	9.90554	3.94e-23	2.81e-22
EMC10	881.115	0.81415	0.0821921	9.90546	3.94e-23	2.81e-22
FAM8A1	943.319	-0.972168	0.0981816	-9.90173	4.09e-23	2.92e-22
PELI1	604.237	-1.00186	0.101252	-9.89472	4.39e-23	3.13e-22
TM9SF4	2803.63	-0.531516	0.0537378	-9.89092	4.56e-23	3.25e-22
ATP2A3	8126.38	-0.415948	0.0420694	-9.8872	4.73e-23	3.37e-22
RPL30	17667.7	0.335941	0.0339965	9.88163	5e-23	3.56e-22
HOXC10	549.756	1.13773	0.115194	9.87667	5.25e-23	3.74e-22
FASTKD5	1613.2	0.685803	0.0694721	9.87162	5.53e-23	3.93e-22
MLC1	2252.17	0.576653	0.0584275	9.86956	5.64e-23	4.01e-22
CCDC51	714.542	0.977336	0.0990872	9.86339	6e-23	4.26e-22
SRSF9	2623.67	0.539602	0.0547089	9.86315	6.01e-23	4.27e-22
CSTB	2556.46	0.627983	0.0637234	9.85482	6.53e-23	4.64e-22
ZNHIT6	1147.12	0.815456	0.0828033	9.84812	6.98e-23	4.95e-22
POLR1F	1796.38	0.709264	0.0720394	9.84551	7.17e-23	5.08e-22
TOB2	1185.23	0.70733	0.0718583	9.84339	7.32e-23	5.19e-22
RRM1	8646.29	0.383516	0.038987	9.83701	7.8e-23	5.52e-22
ZBED2	85.4017	-2.62668	0.267071	-9.83514	7.95e-23	5.62e-22
NUP35	939.361	0.883848	0.0898889	9.83267	8.14e-23	5.76e-22
PRPF6	4470.09	0.480836	0.0489018	9.83269	8.14e-23	5.76e-22
RAE1	2902.71	0.549246	0.0558631	9.832	8.2e-23	5.79e-22
TRAPPC4	1078.61	0.830818	0.0845172	9.83016	8.35e-23	5.9e-22
CTC1	1316.07	-0.674954	0.0686764	-9.82805	8.53e-23	6.02e-22
HASPIN	2188.34	-0.56212	0.0571992	-9.82742	8.58e-23	6.05e-22
GTF2A2	1940.22	0.644546	0.0655908	9.82677	8.63e-23	6.09e-22
RTCB	3733.54	0.488022	0.0496788	9.82355	8.91e-23	6.28e-22
GTF3C2	3181.55	0.521796	0.0531408	9.81912	9.32e-23	6.56e-22
MTHFR	1180.25	-0.736085	0.0749651	-9.81904	9.32e-23	6.56e-22
INPPL1	2154.15	-0.587084	0.0598078	-9.81619	9.59e-23	6.75e-22
TRMU	1959.23	0.592843	0.0604194	9.81213	9.98e-23	7.02e-22
NUDT15	1104.26	0.833243	0.0849454	9.80916	1.03e-22	7.23e-22
NSUN5	1654.24	0.645351	0.065851	9.80017	1.12e-22	7.9e-22
RFC3	2664.76	0.572438	0.058436	9.79598	1.17e-22	8.23e-22
ATF6B	1480.22	-0.642739	0.0656293	-9.79348	1.2e-22	8.43e-22
SLC25A36	2250	-0.684442	0.0699163	-9.78944	1.25e-22	8.77e-22
C1orf122	685.139	1.00366	0.102527	9.78915	1.25e-22	8.79e-22
MCM6	11816	0.349591	0.0357179	9.78757	1.27e-22	8.92e-22
MARK4	1225.79	-0.713358	0.0729319	-9.78115	1.36e-22	9.5e-22
UPK1A	60.9649	-3.68601	0.376944	-9.77867	1.39e-22	9.73e-22
AURKAIP1	2187	0.597992	0.0612135	9.76895	1.53e-22	1.07e-21
MC1R	379.788	1.22908	0.12582	9.76858	1.54e-22	1.07e-21
S100A4	8742.26	0.409355	0.0419251	9.76396	1.61e-22	1.12e-21
PPP1CC	9331.81	0.437201	0.0447924	9.7606	1.66e-22	1.16e-21
HENMT1	3097.83	0.559646	0.0573425	9.75971	1.68e-22	1.17e-21
DDX46	4430.68	0.538018	0.0551272	9.75956	1.68e-22	1.17e-21
UGDH	763.494	0.906046	0.0928978	9.75314	1.79e-22	1.25e-21
MRS2	1614.78	0.688157	0.070561	9.75264	1.8e-22	1.25e-21
RPS14	19475.3	0.339133	0.0347733	9.75268	1.8e-22	1.25e-21
FBXO6	1302.55	0.746857	0.0766259	9.74679	1.9e-22	1.33e-21
IL1RL1	563.378	-0.969579	0.0995943	-9.73529	2.13e-22	1.48e-21
MKKS	981.231	0.821917	0.0844518	9.73238	2.19e-22	1.53e-21
TRAK2	3624.23	0.50068	0.0514543	9.73058	2.23e-22	1.55e-21
PCYOX1	1756.75	0.633312	0.0651009	9.72816	2.29e-22	1.59e-21
AASDHPPT	1902.01	0.719675	0.0740101	9.72401	2.38e-22	1.65e-21
CCAR1	3232.98	0.575708	0.0592287	9.72009	2.48e-22	1.72e-21
KIZ	1403.71	-0.678187	0.0697717	-9.72008	2.48e-22	1.72e-21
SLC25A23	719.603	-0.91785	0.0944347	-9.71941	2.49e-22	1.73e-21
SSBP4	3542.42	0.517185	0.0532236	9.71721	2.55e-22	1.76e-21
CIAO2A	2328.5	0.632433	0.0650993	9.7149	2.61e-22	1.8e-21
ALDH6A1	441.6	-1.13558	0.116896	-9.7144	2.62e-22	1.81e-21
CCNA2	6078.52	0.414878	0.0427114	9.71351	2.64e-22	1.83e-21
RAD23B	7903.48	0.399621	0.0412275	9.69308	3.23e-22	2.23e-21
EIF2B5	2899.23	0.501135	0.0517307	9.6874	3.41e-22	2.36e-21
ELP1	2507.28	0.536304	0.0553652	9.68665	3.44e-22	2.37e-21
FBXO24	188.755	-1.57823	0.16304	-9.68004	3.67e-22	2.53e-21
CBX7	422.277	-1.08489	0.112088	-9.67892	3.71e-22	2.56e-21
H4C8	4288.31	0.433486	0.0448114	9.67355	3.91e-22	2.69e-21
VPS39	2276.92	-0.546285	0.0564807	-9.67206	3.96e-22	2.73e-21
PVR	635.086	0.970866	0.100431	9.66699	4.16e-22	2.87e-21
HP1BP3	7032.67	-0.447833	0.0463328	-9.66559	4.22e-22	2.91e-21
TRPM7	3623.84	0.546184	0.0565133	9.66469	4.26e-22	2.93e-21
GFUS	1375.36	0.655255	0.0678374	9.6592	4.49e-22	3.09e-21
ORAI3	227.99	-1.57084	0.162678	-9.65613	4.63e-22	3.18e-21
PSMF1	4392.91	0.436594	0.0452329	9.65214	4.81e-22	3.31e-21
DIMT1	909.799	0.828306	0.0859758	9.63417	5.74e-22	3.94e-21
SERP1	4732.53	0.46695	0.0484724	9.63331	5.78e-22	3.97e-21
APOBEC3F	673.181	-0.984977	0.102294	-9.62891	6.04e-22	4.14e-21
NECAB3	1439.46	0.667257	0.069305	9.62783	6.1e-22	4.18e-21
ABRACL	1328	0.735543	0.0764104	9.62622	6.2e-22	4.25e-21
LAP3	2210.2	0.571459	0.0593755	9.62448	6.3e-22	4.32e-21
RWDD1	1242.56	0.769195	0.079936	9.62263	6.42e-22	4.39e-21
G3BP2	7234.45	0.434694	0.0451801	9.62135	6.5e-22	4.44e-21
CD38	213.864	-1.636	0.170087	-9.61859	6.67e-22	4.56e-21
C9orf64	1182.64	0.718954	0.0747517	9.6179	6.72e-22	4.59e-21
ACCS	132.736	-2.06494	0.214773	-9.6145	6.94e-22	4.74e-21
PPP1R3E	773.983	-0.890344	0.0926576	-9.60897	7.33e-22	5e-21
CLIC1	17394.6	0.367312	0.0382266	9.6088	7.34e-22	5.01e-21
TUT7	1367.86	-0.704078	0.0732934	-9.60628	7.52e-22	5.13e-21
NABP2	2745.21	0.531689	0.0553535	9.60534	7.59e-22	5.17e-21
RPL11	20784.2	0.33014	0.0343715	9.60505	7.61e-22	5.19e-21
GCC2	1097.24	-0.880739	0.09174	-9.60038	7.97e-22	5.42e-21
KCTD20	9083.59	0.349804	0.0364378	9.60003	7.99e-22	5.44e-21
ENTR1	1887.9	0.59604	0.0620894	9.5997	8.02e-22	5.45e-21
AHCTF1	2461.65	0.554325	0.0577589	9.59723	8.21e-22	5.58e-21
APOL2	1380.22	0.652472	0.0679872	9.59699	8.23e-22	5.59e-21
PCMT1	3302.7	0.504727	0.0525928	9.59687	8.24e-22	5.6e-21
CYTH2	1165.06	-0.717771	0.0748144	-9.59402	8.47e-22	5.75e-21
CLEC2B	1381.96	-0.797639	0.0831421	-9.59368	8.5e-22	5.77e-21
PDIA6	9177.18	0.362518	0.0377914	9.5926	8.59e-22	5.82e-21
UBE2S	6143.04	0.43564	0.045424	9.59052	8.76e-22	5.94e-21
ECPAS	3932.62	0.460591	0.0480298	9.58969	8.84e-22	5.98e-21
ATMIN	2196.79	0.561221	0.0585522	9.58497	9.25e-22	6.26e-21
PM20D2	2793.6	0.592844	0.0618605	9.58357	9.37e-22	6.34e-21
GATAD1	2720.87	-0.518538	0.0541087	-9.58327	9.4e-22	6.36e-21
ATP5F1E	5455.15	0.447162	0.0466961	9.576	1.01e-21	6.82e-21
GRAMD1A	1821.01	-0.596224	0.0622821	-9.57296	1.04e-21	7.02e-21
AIM2	295.75	-1.43625	0.150094	-9.56902	1.08e-21	7.29e-21
DPY30	1256.34	0.749653	0.0783598	9.5668	1.1e-21	7.44e-21
RBM14	2597.56	0.531193	0.0555406	9.56405	1.13e-21	7.64e-21
GNB1L	333.752	1.22711	0.128343	9.56125	1.16e-21	7.84e-21
NKAPD1	1919.76	0.611768	0.0639898	9.5604	1.17e-21	7.9e-21
TTLL12	4015.66	0.452091	0.0472924	9.5595	1.18e-21	7.97e-21
N4BP2L1	327.099	-1.46485	0.153241	-9.55915	1.19e-21	7.99e-21
YPEL5	551.919	-2.00943	0.210237	-9.55795	1.2e-21	8.08e-21
ATE1	1238.36	0.71811	0.0751347	9.55763	1.2e-21	8.1e-21
COL15A1	319.368	1.66827	0.174628	9.55324	1.26e-21	8.45e-21
CAPZA1	10869.6	0.463681	0.0485555	9.54952	1.3e-21	8.75e-21
SPATA5	1633.61	0.613652	0.064261	9.54938	1.3e-21	8.76e-21
MTIF2	3151.12	0.556478	0.0582791	9.54849	1.32e-21	8.83e-21
DHX15	9966.44	0.365177	0.0382557	9.54571	1.35e-21	9.07e-21
TRIM28	12045.5	0.387221	0.0405771	9.54283	1.39e-21	9.32e-21
GDAP1	1606.34	-0.698404	0.0732138	-9.53923	1.44e-21	9.64e-21
TRAPPC3	1821.05	0.603986	0.063367	9.53157	1.55e-21	1.04e-20
ATP6V0A2	2394.96	0.523071	0.0549046	9.52691	1.62e-21	1.08e-20
MEX3D	991.622	0.830426	0.0871821	9.5252	1.65e-21	1.1e-20
GRN	1350.3	-0.677421	0.0711413	-9.52219	1.7e-21	1.13e-20
MT-ND5	99650.4	-0.296198	0.0311141	-9.51975	1.74e-21	1.16e-20
TMX1	3500.73	0.527605	0.0554923	9.50773	1.95e-21	1.3e-20
OTOF	416.728	-1.15467	0.121494	-9.50392	2.02e-21	1.35e-20
ZCCHC17	965.476	0.77629	0.0817031	9.50135	2.07e-21	1.38e-20
TSPAN3	2139.47	0.551959	0.058143	9.49313	2.24e-21	1.5e-20
PEDS1	1161.21	0.811363	0.0855121	9.48828	2.35e-21	1.57e-20
ORMDL1	1641.97	0.652923	0.0688457	9.48386	2.45e-21	1.63e-20
BAG4	2987.43	0.545733	0.0575664	9.48005	2.54e-21	1.69e-20
DTX3L	4455.24	0.42993	0.0453602	9.47814	2.59e-21	1.72e-20
ITGA6	644.972	-0.929953	0.0981274	-9.47699	2.62e-21	1.74e-20
ZNF12	1234.24	-0.751788	0.0793549	-9.47374	2.7e-21	1.8e-20
ARRB1	5813.01	0.407232	0.0429898	9.47276	2.73e-21	1.81e-20
KLHL6	1021.41	-0.741416	0.07827	-9.47255	2.73e-21	1.81e-20
ATP5F1A	33464.8	0.287642	0.0303687	9.47167	2.75e-21	1.83e-20
ELOA	2256.81	0.580722	0.0613418	9.46699	2.88e-21	1.91e-20
RBL1	2590.68	0.576886	0.0609366	9.46699	2.88e-21	1.91e-20
LETMD1	1677.21	-0.597171	0.0630818	-9.46661	2.89e-21	1.92e-20
ALDH1B1	1917.33	0.579429	0.0612191	9.46483	2.94e-21	1.95e-20
ENO1	144367	-0.308691	0.0326161	-9.46438	2.95e-21	1.96e-20
YWHAZ	26039.2	0.349412	0.0369223	9.46346	2.98e-21	1.97e-20
UBE2C	4861.38	0.438889	0.0464095	9.45687	3.17e-21	2.1e-20
GHITM	7825.58	0.382205	0.0404234	9.45504	3.23e-21	2.13e-20
SLC35F3	269.332	1.37453	0.145401	9.45342	3.28e-21	2.17e-20
ARSA	302.343	-1.33622	0.141488	-9.44403	3.59e-21	2.37e-20
RFX1	443.096	-1.08786	0.115262	-9.43812	3.8e-21	2.51e-20
CERS2	3491.63	0.462995	0.049063	9.43676	3.84e-21	2.54e-20
HNRNPC	17644.3	0.314287	0.0333137	9.43416	3.94e-21	2.6e-20
MRPL45	1968.35	0.583864	0.0618977	9.43273	4e-21	2.63e-20
MRPS30	1949.46	0.595548	0.0631423	9.43183	4.03e-21	2.65e-20
PYGB	3904.65	0.478233	0.0507498	9.42333	4.37e-21	2.88e-20
ADRB1	382.612	-1.24922	0.132602	-9.4208	4.48e-21	2.95e-20
MDC1	3689.58	-0.501922	0.053298	-9.41726	4.63e-21	3.05e-20
SLC41A2	579.337	1.00108	0.106338	9.4141	4.77e-21	3.14e-20
JTB	1073.67	0.758666	0.0805936	9.41348	4.8e-21	3.15e-20
PRELID3B	4929.9	0.441204	0.0469127	9.40479	5.21e-21	3.42e-20
PTTG1	4891.06	0.462984	0.0492645	9.39792	5.57e-21	3.65e-20
CD48	8154.83	-0.392039	0.0417212	-9.39662	5.63e-21	3.7e-20
DENND4B	2218.94	-0.592231	0.0630369	-9.39499	5.72e-21	3.75e-20
RPL21	5380.75	0.380521	0.0405114	9.39293	5.84e-21	3.82e-20
DCUN1D5	2136.56	0.639807	0.0681507	9.38812	6.11e-21	4e-20
RPL37A	17773.3	0.362498	0.0386392	9.38163	6.5e-21	4.25e-20
BOD1L1	1881.75	-0.612898	0.0653656	-9.37646	6.82e-21	4.47e-20
VPS33A	891.355	0.836231	0.0891997	9.37482	6.93e-21	4.53e-20
UCHL5	3325.63	0.559182	0.0596564	9.37338	7.02e-21	4.59e-20
CBR4	1050.15	-0.800593	0.0854512	-9.36901	7.32e-21	4.78e-20
DGKE	2615.06	0.545916	0.0582786	9.36734	7.44e-21	4.86e-20
DSN1	2586.79	0.509435	0.0543884	9.3666	7.49e-21	4.89e-20
GRSF1	4053.4	0.480341	0.051293	9.36464	7.63e-21	4.98e-20
DDX23	4935.33	0.397526	0.0424588	9.36261	7.78e-21	5.07e-20
RSBN1	1992.84	-0.607024	0.0648468	-9.36089	7.91e-21	5.15e-20
SMIM12	1411.06	0.694707	0.0742244	9.35955	8.01e-21	5.22e-20
FAM174C	857.05	0.827494	0.088422	9.35846	8.09e-21	5.27e-20
ZNHIT3	1637.95	0.64309	0.0687747	9.35067	8.71e-21	5.67e-20
[truncated: 11,006 more rows]

## Sheet: ChIPseq_NK_F_D13
Supplementary Table 3. ChIP-seq consensus peaks in NK-F-D13 annotated by Homer
PeakID	Chr	Start	End	Strand	Peak Score	Focus Ratio/Region Size	Annotation	Detailed Annotation	Distance to TSS	Nearest PromoterID	Entrez ID	Nearest Unigene	Nearest Refseq	Nearest Ensembl	Gene Name	Gene Alias	Gene Description	Gene Type
Interval_3961	chr6	35466826	35468636	+	0	NA	promoter-TSS (NM_007104)	promoter-TSS (NM_007104)	-670	NM_007104	4736	Hs.148340	NM_007104	ENSG00000198755	RPL10A	CSA19|Csa-19|L10A|NEDD6	ribosomal protein L10a	protein-coding
Interval_3922	chr6	27809749	27811691	+	0	NA	TTS (NM_003536)	TTS (NM_003536)	656	NM_003536	8357	Hs.591778	NM_003536	ENSG00000278828	HIST1H3H	H3/k|H3F1K|H3FK	histone cluster 1 H3 family member h	protein-coding
Interval_4264	chr7	20217585	20218651	+	0	NA	promoter-TSS (NM_182762)	promoter-TSS (NM_182762)	541	NR_134568	100506098	Hs.59203	NR_134567	ENSG00000233834	LOC100506098	-	uncharacterized LOC100506098	ncRNA
Interval_3865	chr6	5626694	5628038	+	0	NA	intron (NM_006567, intron 6 of 6)	intron (NM_006567, intron 6 of 6)	67906	NR_110842	101927950	Hs.571136	NR_110842	ENSG00000270174	LOC101927950	-	uncharacterized LOC101927950	ncRNA
Interval_3137	chr3	46385959	46386508	+	0	NA	intron (NR_125406, intron 2 of 3)	MER41E|LTR|ERV1	16091	NM_000579	1234	Hs.450802	NM_000579	ENSG00000160791	CCR5	CC-CKR-5|CCCKR5|CCR-5|CD195|CKR-5|CKR5|CMKBR5|IDDM22	C-C motif chemokine receptor 5 (gene/pseudogene)	protein-coding
Interval_348	chr1	172659077	172659564	+	0	NA	exon (NM_000639, exon 1 of 4)	exon (NM_000639, exon 1 of 4)	217	NM_000639	356	Hs.2007	NM_000639	ENSG00000117560	FASLG	ALPS1B|APT1LG1|APTL|CD178|CD95-L|CD95L|FASL|TNFSF6|TNLG1A	Fas ligand	protein-coding
Interval_1226	chr12	123075943	123077252	+	0	NA	intron (NM_020845, intron 1 of 24)	intron (NM_020845, intron 1 of 24)	-4787	NR_038290	100507091	Hs.683912	NR_038290	ENSG00000251497	PITPNM2-AS1	-	PITPNM2 antisense RNA 1	ncRNA
Interval_2054	chr17	74463242	74464438	+	0	NA	Intergenic	Intergenic	-2533	NM_001330456	11314	Hs.9688	NM_007261	ENSG00000167851	CD300A	CLM-8|CMRF-35-H9|CMRF-35H|CMRF35-H|CMRF35-H9|CMRF35H|CMRF35H9|IGSF12|IRC1|IRC1/IRC2|IRC2|IRp60	CD300a molecule	protein-coding
Interval_3800	chr5	157569594	157570466	+	0	NA	intron (NM_033274, intron 2 of 22)	AluSz|SINE|Alu	5745	NM_033274	8728	Hs.483944	NM_023038	ENSG00000135074	ADAM19	FKSG34|MADDAM|MLTNB	ADAM metallopeptidase domain 19	protein-coding
Interval_3461	chr4	48163587	48164393	+	0	NA	intron (NM_003215, intron 7 of 17)	MIRc|SINE|MIR	-29740	NM_003328	7294	Hs.479669	NM_003328	ENSG00000074966	TXK	BTKL|PSCTK5|PTK4|RLK|TKL	TXK tyrosine kinase	protein-coding
Interval_3625	chr5	42951083	42952521	+	0	NA	Intergenic	CpG	41531	NR_104643	643977	Hs.535791	NR_104643		FLJ32255	-	uncharacterized LOC643977	ncRNA
Interval_1692	chr15	90656826	90659256	+	0	NA	intron (NR_120372, intron 2 of 3)	MER44A|DNA|TcMar-Tigger	-2193	NR_120371	101929765	Hs.615348	NR_120371	ENSG00000245479	LINC01585	-	long intergenic non-protein coding RNA 1585	ncRNA
Interval_4581	chr8	90000888	90001835	+	0	NA	promoter-TSS (NM_001359)	promoter-TSS (NM_001359)	9	NM_001330575	1666	Hs.492212	NM_001359	ENSG00000104325	DECR1	DECR|NADPH|SDR18C1	2,4-dienoyl-CoA reductase 1	protein-coding
Interval_1896	chr17	5418323	5419686	+	0	NA	promoter-TSS (NM_001160246)	promoter-TSS (NM_001160246)	-637	NM_001033002	84268	Hs.462086	NM_032308	ENSG00000129197	RPAIN	HRIP|RIP	RPA interacting protein	protein-coding
Interval_4596	chr8	101155249	101156578	+	0	NA	Intergenic	Intergenic	49760	NM_016096	51123	Hs.374485	NM_016096	ENSG00000120963	ZNF706	HSPC038|PNAS-106|PNAS-113	zinc finger protein 706	protein-coding
Interval_981	chr11	123430507	123431578	+	0	NA	exon (NM_001367421, exon 2 of 21)	exon (NM_001367421, exon 2 of 21)	773	NM_001354837	57476	Hs.144725	NM_020716	ENSG00000023171	GRAMD1B	LINC01059	GRAM domain containing 1B	protein-coding
Interval_4445	chr7	154927086	154930872	+	0	NA	non-coding (NR_024477, exon 2 of 5)	non-coding (NR_024477, exon 2 of 5)	462	NR_024477	100132707	Hs.586358	NR_024476	ENSG00000214106	PAXIP1-AS2	PAXIP1OS	PAXIP1 antisense RNA 2	ncRNA
Interval_2332	chr19	46600670	46601648	+	0	NA	promoter-TSS (NM_001370551)	promoter-TSS (NM_001370551)	41	NM_001205281	100506012	Hs.671661	NM_001205281	ENSG00000230510	PPP5D1	-	PPP5 tetratricopeptide repeat domain containing 1	protein-coding
Interval_3468	chr4	54792563	54793204	+	0	NA	Intergenic	Intergenic	134955	NM_000222	3815	Hs.479754	NM_000222	ENSG00000157404	KIT	C-Kit|CD117|MASTC|PBT|SCFR	KIT proto-oncogene, receptor tyrosine kinase	protein-coding
Interval_4238	chr7	7424222	7425513	+	0	NA	intron (NM_001037763, intron 25 of 34)	intron (NM_001037763, intron 25 of 34)	111006	NM_001037763	340267	Hs.491104	NM_001037763	ENSG00000215018	COL28A1	COL28	collagen type XXVIII alpha 1 chain	protein-coding
Interval_2286	chr19	18374377	18375296	+	0	NA	Intergenic	Intergenic	-11322	NM_004864	9518	Hs.616962	NM_004864	ENSG00000130513	GDF15	GDF-15|MIC-1|MIC1|NAG-1|PDF|PLAB|PTGFB	growth differentiation factor 15	protein-coding
Interval_4021	chr6	85460765	85461896	+	0	NA	intron (NM_002526, intron 1 of 8)	intron (NM_002526, intron 1 of 8)	11247	NM_002526	4907	Hs.153952	NM_002526	ENSG00000135318	NT5E	CALJA|CD73|E5NT|NT|NT5|NTE|eN|eNT	5'-nucleotidase ecto	protein-coding
Interval_1276	chr13	41915167	41916793	+	0	NA	intron (NM_001009814, intron 2 of 25)	MIR|SINE|MIR	45105	NM_001009814	23078	Hs.368282	NM_015058	ENSG00000102763	VWA8	KIAA0564|P7BP2	von Willebrand factor A domain containing 8	protein-coding
Interval_4140	chr6	138592996	138593875	+	0	NA	Intergenic	Intergenic	-20866	NM_020464	57224	Hs.652741	NM_020464	ENSG00000135540	NHSL1	C6orf63	NHS like 1	protein-coding
Interval_4992	chrX	150571491	150574867	+	0	NA	intron (NM_000252, intron 1 of 14)	intron (NM_000252, intron 1 of 14)	4582	NM_000252	4534	Hs.655056	NM_000252	ENSG00000171100	MTM1	CNM|MTMX|XLMTM	myotubularin 1	protein-coding
Interval_1368	chr14	22555392	22556883	+	0	NA	TTS (NR_146543)	TTS (NR_146543)	925	NR_146543	105370400		NR_146543	ENSG00000259054	LINC02332	-	long intergenic non-protein coding RNA 2332	ncRNA
Interval_2609	chr2	165902747	165903458	+	0	NA	intron (NM_024753, intron 19 of 28)	A-rich|Low_complexity|Low_complexity	-30755	NR_038984	100506134	Hs.672319	NR_038983		TTC21B-AS1	-	TTC21B antisense RNA 1	ncRNA
Interval_2080	chr17	81343339	81345977	+	0	NA	Intergenic	CpG	-35410	NR_038080	284185	Hs.631762	NM_178519		LINC00482	C17orf55	long intergenic non-protein coding RNA 482	ncRNA
Interval_3945	chr6	31576276	31577878	+	0	NA	intron (NM_000594, intron 3 of 3).3	intron (NM_000594, intron 3 of 3).3	1512	NM_000594	7124	Hs.241570	NM_000594	ENSG00000232810	TNF	DIF|TNF-alpha|TNFA|TNFSF2|TNLG1F	tumor necrosis factor	protein-coding
Interval_2308	chr19	39297860	39299642	+	0	NA	TTS (NM_172140)	TTS (NM_172140)	2344	NM_172140	282618	Hs.406745	NM_172140	ENSG00000182393	IFNL1	IL-29|IL29	interferon lambda 1	protein-coding
Interval_4775	chr9	89454044	89455727	+	0	NA	intron (NM_001371200, intron 2 of 20)	intron (NM_001371200, intron 2 of 20)	25005	NR_163889
Interval_4733	chr9	37300809	37305051	+	0	NA	intron (NR_110317, intron 2 of 7)	intron (NR_110317, intron 2 of 7)	-119766	NM_012203	9380	Hs.155742	NM_012203	ENSG00000137106	GRHPR	GLXR|GLYD|PH2	glyoxylate and hydroxypyruvate reductase	protein-coding
Interval_4682	chr8	144146675	144147801	+	0	NA	promoter-TSS (NM_032450)	promoter-TSS (NM_032450)	-778	NM_001099280	727957	Hs.443139	NM_032450	ENSG00000179832	MROH1	HEATR7A	maestro heat like repeat family member 1	protein-coding
Interval_4578	chr8	80893426	80894054	+	0	NA	Intergenic	CpG	-18959	NM_001033723	619279	Hs.434957	NM_032651	ENSG00000164684	ZNF704	Gig1	zinc finger protein 704	protein-coding
Interval_623	chr10	49568379	49568926	+	0	NA	Intergenic	MLT1E3-int|LTR|ERVL-MaLR	-29114	NM_001277059	2074	Hs.49063	NM_000124	ENSG00000225830	ERCC6	ARMD5|CKN2|COFS|COFS1|CSB|CSB-PGBD3|POF11|RAD26|UVSS1	ERCC excision repair 6, chromatin remodeling factor	protein-coding
Interval_668	chr10	73167468	73168349	+	0	NA	promoter-TSS (NM_007265)	promoter-TSS (NM_007265)	100	NM_007265	11319	Hs.631822	NM_007265	ENSG00000122882	ECD	GCR2|HSGT1|SGT1	ecdysoneless cell cycle regulator	protein-coding
Interval_4141	chr6	138957528	138958832	+	0	NA	intron (NM_031922, intron 1 of 19)	intron (NM_031922, intron 1 of 19)	30081	NM_001128617	85021	Hs.334603	NM_031922	ENSG00000135597	REPS1	NBIA7|RALBP1	RALBP1 associated Eps domain containing 1	protein-coding
Interval_497	chr1	235998890	235999671	+	0	NA	intron (NM_002508, intron 12 of 19)	intron (NM_002508, intron 12 of 19)	65810	NM_002508	4811	Hs.356624	NM_002508	ENSG00000116962	NID1	NID	nidogen 1	protein-coding
Interval_1671	chr15	81000569	81002299	+	0	NA	5' UTR (NM_022566, exon 1 of 1)	5' UTR (NM_022566, exon 1 of 1)	511	NM_022566	59274	Hs.513071	NM_022566	ENSG00000140406	TLNRD1	MESDC1	talin rod domain containing 1	protein-coding
Interval_942	chr11	104917613	104919664	+	0	NA	promoter-TSS (NR_034078)	promoter-TSS (NR_034078)	-463	NR_034078	643733	Hs.713751	NR_034078	ENSG00000235505	CASP17P	-	caspase 17, pseudogene	pseudo
Interval_415	chr1	206578052	206580353	+	0	NA	intron (NM_182665, intron 1 of 4)	intron (NM_182665, intron 1 of 4)	22038	NM_182665	83593	Hs.497579	NM_031437	ENSG00000266094	RASSF5	Maxp1|NORE1|NORE1A|NORE1B|RAPL|RASSF3	Ras association domain family member 5	protein-coding
Interval_2613	chr2	168457709	168459555	+	0	NA	intron (NM_001256126, intron 1 of 10)	intron (NM_001256126, intron 1 of 10)	2360	NM_203463	253782	Hs.506829	NM_203463	ENSG00000172292	CERS6	CERS5|LASS6	ceramide synthase 6	protein-coding
Interval_1917	chr17	17848750	17851581	+	0	NA	intron (NM_001350333, intron 12 of 13)	intron (NM_001350333, intron 12 of 13)	-13154	NM_004176	6720	Hs.592123	NM_004176	ENSG00000072310	SREBF1	SREBP1|bHLHd1	sterol regulatory element binding transcription factor 1	protein-coding
Interval_4429	chr7	141699842	141702574	+	0	NA	intron (NM_001080392, intron 1 of 8)	intron (NM_001080392, intron 1 of 8)	958	NM_001080392	57189	Hs.521240	NM_001080392	ENSG00000257093	DENND11	KIAA1147|LCHN|PRO2561	DENN domain containing 11	protein-coding
Interval_1386	chr14	34873300	34874936	+	0	NA	promoter-TSS (NR_160776)	promoter-TSS (NR_160776)	-73	NR_160776	112268124	Hs.509140	NR_160776		LOC112268124	-	uncharacterized LOC112268124	ncRNA
Interval_3888	chr6	15248528	15249448	+	0	NA	promoter-TSS (NR_120502)	promoter-TSS (NR_120502)	133	NM_001267040	3720	Hs.269059	NM_004973	ENSG00000008083	JARID2	JMJ	jumonji and AT-rich interaction domain containing 2	protein-coding
Interval_3550	chr4	128060496	128061217	+	0	NA	promoter-TSS (NM_032239)	promoter-TSS (NM_032239)	-456	NM_001350531	55132	Hs.654971	NM_018078	ENSG00000138709	LARP1B	LARP2	La ribonucleoprotein domain family member 1B	protein-coding
Interval_2143	chr18	34858246	34862327	+	0	NA	intron (NM_001198945, intron 9 of 10)	AluSg7|SINE|Alu	41905	NM_032981	1837	Hs.643454	NM_001390	ENSG00000134769	DTNA	D18S892E|DRP3|DTN|DTN-A|LVNC1	dystrobrevin alpha	protein-coding
Interval_2920	chr21	37447482	37448509	+	0	NA	intron (NM_001347721, intron 2 of 11)	intron (NM_001347721, intron 2 of 11)	27696	NM_130438	1859	Hs.368240	NM_001396	ENSG00000157540	DYRK1A	DYRK|DYRK1|HP86|MNB|MNBH|MRD7	dual specificity tyrosine phosphorylation regulated kinase 1A	protein-coding
Interval_1849	chr16	80569548	80570530	+	0	NA	promoter-TSS (NR_104665)	promoter-TSS (NR_104665)	-429	NR_104665	101928276	Hs.149769	NR_104665	ENSG00000260737	LINC01227	-	long intergenic non-protein coding RNA 1227	ncRNA
Interval_3244	chr3	119237963	119239537	+	0	NA	intron (NM_003778, intron 1 of 7)	MER44A|DNA|TcMar-Tigger	2128	NM_003778	8702	Hs.13225	NM_003778	ENSG00000121578	B4GALT4	B4Gal-T4|beta4Gal-T4	beta-1,4-galactosyltransferase 4	protein-coding
Interval_2608	chr2	161991216	161993071	+	0	NA	TTS (NM_001935)	TTS (NM_001935)	82072	NM_001935	1803	Hs.368912	NM_001935	ENSG00000197635	DPP4	ADABP|ADCP2|CD26|DPPIV|TP103	dipeptidyl peptidase 4	protein-coding
Interval_1099	chr12	44839850	44840876	+	0	NA	intron (NM_006159, intron 3 of 20)	intron (NM_006159, intron 3 of 20)	35298	NM_001145109	4753	Hs.505326	NM_006159	ENSG00000184613	NELL2	NRP2	neural EGFL like 2	protein-coding
Interval_4808	chr9	105359901	105360763	+	0	NA	intron (NM_001330731, intron 7 of 15)	L2a|LINE|L2	-87702	NM_001287191	83856	Hs.136901	NM_031919	ENSG00000106701	FSD1L	CCDC10|CSDUFD1|FSD1CL|FSD1NL|MIR1	fibronectin type III and SPRY domain containing 1 like	protein-coding
Interval_573	chr10	17100041	17100384	+	0	NA	exon (NM_001081, exon 14 of 67)	exon (NM_001081, exon 14 of 67)	29605	NM_001081	8029	Hs.166206	NM_001081	ENSG00000107611	CUBN	IFCR|MGA1|gp280	cubilin	protein-coding
Interval_1869	chr16	88971386	88972595	+	0	NA	intron (NM_005187, intron 1 of 11)	intron (NM_005187, intron 1 of 11)	5217	NM_005187	863	Hs.513811	NM_005187	ENSG00000129993	CBFA2T3	ETO2|MTG16|MTGR2|RUNX1T3|ZMYND4	CBFA2/RUNX1 partner transcriptional co-repressor 3	protein-coding
Interval_567	chr10	14658266	14660927	+	0	NA	intron (NM_001282695, intron 2 of 5)	intron (NM_001282695, intron 2 of 5)	-55195	NM_001282696	83641	Hs.446315	NM_031453	ENSG00000065809	FAM107B	C10orf45|HITS	family with sequence similarity 107 member B	protein-coding
Interval_3828	chr5	177478921	177479866	+	0	NA	Intergenic	L2a|LINE|L2	-5700	NM_001363541	1627	Hs.130316	NM_004395	ENSG00000113758	DBN1	D0S117E	drebrin 1	protein-coding
Interval_66	chr1	25063855	25066858	+	0	NA	Intergenic	Intergenic	41853	NR_039623	100616365		NR_039623	ENSG00000264371	MIR4425	-	microRNA 4425	ncRNA
Interval_4483	chr8	22718387	22720179	+	0	NA	intron (NM_001363233, intron 6 of 6)	intron (NM_001363233, intron 6 of 6)	-25803	NM_004430	1960	Hs.534313	NM_004430	ENSG00000179388	EGR3	EGR-3|PILOT	early growth response 3	protein-coding
Interval_3990	chr6	45328164	45328710	+	0	NA	non-coding (NR_103533, exon 1 of 3)	non-coding (NR_103533, exon 1 of 3)	107	NR_103533	860	Hs.535845	NM_004348	ENSG00000124813	RUNX2	AML3|CBF-alpha-1|CBFA1|CCD|CCD1|CLCD|OSF-2|OSF2|PEA2aA|PEBP2aA	RUNX family transcription factor 2	protein-coding
Interval_1265	chr13	32736519	32737980	+	0	NA	intron (NM_015032, intron 21 of 34)	L1MEg|LINE|L1	150797	NM_015032	23047	Hs.744901	NM_015032	ENSG00000083642	PDS5B	APRIN|AS3|CG008	PDS5 cohesin associated factor B	protein-coding
Interval_4585	chr8	96144959	96146220	+	0	NA	intron (NM_001001557, intron 1 of 1)	CpG	15217	NM_001001557	392255	Hs.492277	NM_001001557	ENSG00000156466	GDF6	BMP-13|BMP13|CDMP2|KFM|KFS|KFS1|KFSL|SGM1|SYNS4	growth differentiation factor 6	protein-coding
Interval_2517	chr2	96939624	96942916	+	0	NA	intron (NM_001122646, intron 8 of 16)	intron (NM_001122646, intron 8 of 16)	22164	NR_110209	101927053	Hs.677537	NR_110209		LOC101927053	-	uncharacterized LOC101927053	ncRNA
Interval_4088	chr6	111522188	111522879	+	0	NA	intron (NR_034109, intron 1 of 1)	LTR40a|LTR|ERVL	-38818	NM_001286432	5980	Hs.232021	NM_002912	ENSG00000009413	REV3L	POLZ|REV3	REV3 like, DNA directed polymerase zeta catalytic subunit	protein-coding
Interval_3612	chr5	39073438	39075210	+	0	NA	promoter-TSS (NM_152756)	promoter-TSS (NM_152756)	75	NM_001285440	253260	Hs.407926	NM_152756	ENSG00000164327	RICTOR	AVO3|PIA|hAVO3	RPTOR independent companion of MTOR complex 2	protein-coding
Interval_4304	chr7	38306205	38308386	+	0	NA	Intergenic	Intergenic	-33648	NM_001003799	445347	Hs.534032	NM_001003799		TARP	CD3G|TCRG|TCRGC1|TCRGC2|TCRGV	TCR gamma alternate reading frame protein	protein-coding
Interval_3534	chr4	112287506	112289773	+	0	NA	Intergenic	Intergenic	-2735	NM_052864	92610	Hs.310640	NM_052864	ENSG00000145365	TIFA	T2BP|T6BP|TIFAA	TRAF interacting protein with forkhead associated domain	protein-coding
Interval_3892	chr6	15402837	15405716	+	0	NA	intron (NM_004973, intron 2 of 17)	intron (NM_004973, intron 2 of 17)	155421	NM_001267040	3720	Hs.269059	NM_004973	ENSG00000008083	JARID2	JMJ	jumonji and AT-rich interaction domain containing 2	protein-coding
Interval_4277	chr7	26185204	26186005	+	0	NA	exon (NM_004289, exon 4 of 4)	exon (NM_004289, exon 4 of 4)	15142	NM_031243	3181	Hs.487774	NM_002137	ENSG00000122566	HNRNPA2B1	HNRNPA2|HNRNPB1|HNRPA2|HNRPA2B1|HNRPB1|IBMPFD2|RNPA2|SNRPB1	heterogeneous nuclear ribonucleoprotein A2/B1	protein-coding
Interval_4960	chrX	79337042	79337836	+	0	NA	Intergenic	L1M3c|LINE|L1	29895	NM_004867	9452	Hs.17109	NM_004867	ENSG00000078596	ITM2A	BRICD2A|E25A	integral membrane protein 2A	protein-coding
Interval_3597	chr5	14594749	14595611	+	0	NA	intron (NM_019018, intron 1 of 7)	intron (NM_019018, intron 1 of 7)	13388	NM_019018	54491	Hs.155085	NM_019018	ENSG00000145569	OTULINL	FAM105A|NET20	OTU deubiquitinase with linear linkage specificity like	protein-coding
Interval_551	chr10	11149435	11151390	+	0	NA	intron (NM_001326334, intron 2 of 13)	intron (NM_001326334, intron 2 of 13)	-14469	NM_001326347	10659	Hs.309288	NM_006561	ENSG00000048740	CELF2	BRUNOL3|CELF-2|CUG-BP2|CUGBP2|ETR-3|ETR3|NAPOR	CUGBP Elav-like family member 2	protein-coding
Interval_4101	chr6	121334393	121335721	+	0	NA	promoter-TSS (NM_152730)	promoter-TSS (NM_152730)	-328	NM_001367759	221322	Hs.121396	NM_152730	ENSG00000146350	TBC1D32	BROMI|C6orf170|C6orf171	TBC1 domain family member 32	protein-coding
Interval_2092	chr18	3062789	3063731	+	0	NA	Intergenic	L1MEc|LINE|L1	-51313	NM_014646	9663	Hs.132342	NM_014646	ENSG00000101577	LPIN2	-	lipin 2	protein-coding
Interval_251	chr1	116914467	116915807	+	0	NA	intron (NM_020440, intron 1 of 8)	intron (NM_020440, intron 1 of 8)	5221	NM_020440	5738	Hs.418093	NM_020440	ENSG00000134247	PTGFRN	CD315|CD9P-1|EWI-F|FPRP|SMAP-6	prostaglandin F2 receptor inhibitor	protein-coding
Interval_4143	chr6	139290095	139292272	+	0	NA	intron (NM_153235, intron 1 of 9)	intron (NM_153235, intron 1 of 9)	815	NM_153235	167838	Hs.535820	NM_153235	ENSG00000164440	TXLNB	C6orf198|LST001|MDP77|dJ522B19.2	taxilin beta	protein-coding
Interval_3877	chr6	12112844	12114319	+	0	NA	intron (NM_002114, intron 3 of 8)	intron (NM_002114, intron 3 of 8)	101269	NM_002114	3096	Hs.567284	NM_002114	ENSG00000095951	HIVEP1	CIRIP|CRYBP1|GAAP|MBP-1|PRDII-BF1|Schnurri-1|ZAS1|ZNF40|ZNF40A	human immunodeficiency virus type I enhancer binding protein 1	protein-coding
Interval_918	chr11	83070210	83071213	+	0	NA	intron (NM_014488, intron 1 of 5)	intron (NM_014488, intron 1 of 5)	751	NM_001286061	27314	Hs.40758	NM_014488	ENSG00000137502	RAB30	-	RAB30, member RAS oncogene family	protein-coding
Interval_4064	chr6	106185814	106187452	+	0	NA	exon (NM_001286107, exon 7 of 7)	exon (NM_001286107, exon 7 of 7)	87692	NM_182907	639	Hs.436023	NM_001198	ENSG00000057657	PRDM1	BLIMP1|PRDI-BF1	PR/SET domain 1	protein-coding
Interval_1258	chr13	30743997	30744732	+	0	NA	intron (NM_001204406, intron 3 of 5)	intron (NM_001204406, intron 3 of 5)	8856	NM_001629	241	Hs.507658	NM_001629	ENSG00000132965	ALOX5AP	FLAP	arachidonate 5-lipoxygenase activating protein	protein-coding
Interval_3633	chr5	50744124	50745407	+	0	NA	intron (NM_024615, intron 2 of 25)	intron (NM_024615, intron 2 of 25)	77351	NM_001331028	79668	Hs.369581	NM_024615	ENSG00000151883	PARP8	ARTD16|pART16	poly(ADP-ribose) polymerase family member 8	protein-coding
Interval_1336	chr13	99258737	99259532	+	0	NA	promoter-TSS (NM_005292)	promoter-TSS (NM_005292)	-706	NM_001098200	2841	Hs.741589	NM_005292	ENSG00000125245	GPR18	-	G protein-coupled receptor 18	protein-coding
Interval_4872	chr9	130027255	130029418	+	0	NA	intron (NM_001363755, intron 1 of 15)	intron (NM_001363755, intron 1 of 15)	14853	NM_015033	23048	Hs.189409	NM_015033	ENSG00000187239	FNBP1	FBP17	formin binding protein 1	protein-coding
Interval_1752	chr16	11296129	11298885	+	0	NA	Intergenic	L1ME2|LINE|L1	9020	NR_031678	100313773		NR_031678	ENSG00000221801	MIR548H2	MIR548H-2|MIRN548H2	microRNA 548h-2	ncRNA
Interval_2138	chr18	31682592	31683025	+	0	NA	intron (NM_004775, intron 1 of 8)	intron (NM_004775, intron 1 of 8)	1937	NM_001330570	9331	Hs.591063	NM_004775	ENSG00000118276	B4GALT6	B4Gal-T6|beta4Gal-T6	beta-1,4-galactosyltransferase 6	protein-coding
Interval_4508	chr8	30722842	30725832	+	0	NA	intron (NM_000637, intron 1 of 12)	intron (NM_000637, intron 1 of 12)	3509	NM_000637	2936	Hs.271510	NM_000637	ENSG00000104687	GSR	GR|HEL-75|HEL-S-122m	glutathione-disulfide reductase	protein-coding
Interval_2129	chr18	23377313	23379203	+	0	NA	intron (NM_032933, intron 5 of 14)	AluJr|SINE|Alu	59703	NM_032933	85019	Hs.137562	NM_032933	ENSG00000134490	TMEM241	C18orf45|hVVT	transmembrane protein 241	protein-coding
Interval_3376	chr3	193620956	193621657	+	0	NA	intron (NR_046634, intron 1 of 2)	intron (NR_046634, intron 1 of 2)	6026	NR_046634	100873941	Hs.679364	NR_046634	ENSG00000224855	OPA1-AS1	-	OPA1 antisense RNA 1	ncRNA
Interval_1165	chr12	92504868	92507005	+	0	NA	Intergenic	Intergenic	39257	NR_144532	100507616	Hs.339918	NR_144532		LINC02397	-	long intergenic non-protein coding RNA 2397	ncRNA
Interval_419	chr1	206767697	206770582	+	0	NA	intron (NM_000572, intron 4 of 4)	intron (NM_000572, intron 4 of 4)	-1634	NM_153758	29949	Hs.661017	NM_013371	ENSG00000142224	IL19	IL-10C|MDA1|NG.1|ZMDA1	interleukin 19	protein-coding
Interval_4074	chr6	107819828	107824587	+	0	NA	intron (NM_198081, intron 1 of 7)	intron (NM_198081, intron 1 of 7)	2106	NM_001286408	256380	Hs.486109	NM_198081	ENSG00000146285	SCML4	dJ47M23.1	Scm polycomb group protein like 4	protein-coding
Interval_4232	chr7	5656300	5656723	+	0	NA	intron (NM_207111, intron 13 of 16)	intron (NM_207111, intron 13 of 16)	23950	NR_046834	100874342	Hs.665728	NR_046834	ENSG00000237738	RNF216-IT1	-	RNF216 intronic transcript 1	ncRNA
Interval_1364	chr14	22447170	22449306	+	0	NA	intron (NR_148361, intron 2 of 4)	L2|LINE|L2	-15485	NR_148362	105370401	Hs.435144	NR_148361		LOC105370401	-	uncharacterized LOC105370401	ncRNA
Interval_152	chr1	64980851	64981748	+	0	NA	intron (NR_119383, intron 5 of 6)	intron (NR_119383, intron 5 of 6)	-14363	NM_001320923	3716	Hs.207538	NM_002227	ENSG00000162434	JAK1	JAK1A|JAK1B|JTK3	Janus kinase 1	protein-coding
Interval_4070	chr6	106523640	106525979	+	0	NA	intron (NM_001371242, intron 4 of 21)	intron (NM_001371242, intron 4 of 21)	12954	NM_001624	202	Hs.724262	NM_001624	ENSG00000112297	CRYBG1	AIM1|ST4	crystallin beta-gamma domain containing 1	protein-coding
Interval_1791	chr16	31399933	31400690	+	0	NA	intron (NM_001318185, intron 5 of 29)	intron (NM_001318185, intron 5 of 29)	6976	NM_001318185	3681	Hs.679163	NM_005353	ENSG00000156886	ITGAD	ADB2|CD11D	integrin subunit alpha D	protein-coding
Interval_2713	chr2	230415678	230417102	+	0	NA	promoter-TSS (NM_001206704)	promoter-TSS (NM_001206704)	189	NM_003113	6672	Hs.369056	NM_003113	ENSG00000067066	SP100	lysp100b	SP100 nuclear antigen	protein-coding
Interval_4298	chr7	36692141	36693112	+	0	NA	intron (NM_001637, intron 1 of 20)	intron (NM_001637, intron 1 of 20)	31868	NM_001637	313	Hs.488007	NM_001637	ENSG00000136250	AOAH	-	acyloxyacyl hydrolase	protein-coding
Interval_4604	chr8	102285794	102289634	+	0	NA	intron (NM_001282873, intron 36 of 58)	intron (NM_001282873, intron 36 of 58)	48263	NR_125415	101927221	Hs.492445	NR_125415	ENSG00000246263	UBR5-AS1	-	UBR5 antisense RNA 1	ncRNA
Interval_4411	chr7	139109028	139115304	+	0	NA	Intergenic	A-rich|Low_complexity|Low_complexity	-2446	NM_024625	56829	Hs.133512	NM_020119	ENSG00000105939	ZC3HAV1	ARTD13|FLB6421|PARP13|ZAP|ZC3H2|ZC3HDC2	zinc finger CCCH-type containing, antiviral 1	protein-coding
Interval_1065	chr12	12705561	12707280	+	0	NA	Intergenic	L2-1_AMi|LINE|L2	-10237	NM_006143	2842	Hs.657862	NM_006143	ENSG00000183150	GPR19	-	G protein-coupled receptor 19	protein-coding
Interval_2172	chr18	58740572	58741804	+	0	NA	intron (NM_006785, intron 13 of 16)	L1ME3F|LINE|L1	-69315	NM_001289967	101927322	Hs.644875	NM_001289967		LOC101927322	-	uncharacterized LOC101927322	protein-coding
Interval_44	chr1	20732364	20733454	+	0	NA	promoter-TSS (NM_001103160)	promoter-TSS (NM_001103160)	-206	NM_001103161	400745	Hs.591522	NM_001103160	ENSG00000189410	SH2D5	-	SH2 domain containing 5	protein-coding
Interval_1488	chr14	81220669	81221604	+	0	NA	promoter-TSS (NR_135252)	promoter-TSS (NR_135252)	-82	NR_135252	101928504	Hs.510068	NR_135252		LOC101928504	-	uncharacterized LOC101928504	ncRNA
Interval_4243	chr7	7967772	7969266	+	0	NA	promoter-TSS (NM_138426)	promoter-TSS (NM_138426)	233	NR_110018	100505921	Hs.634989	NR_110018		LOC100505921	-	uncharacterized LOC100505921	ncRNA
Interval_3232	chr3	113606622	113607615	+	0	NA	intron (NM_001322295, intron 14 of 24)	intron (NM_001322295, intron 14 of 24)	12242	NR_039648	100616476		NR_039648	ENSG00000265253	MIR4446	mir-4446	microRNA 4446	ncRNA
Interval_2894	chr21	33379779	33389402	+	0	NA	Intergenic	Intergenic	-18306	NM_005534	3460	Hs.634632	NM_005534	ENSG00000159128	IFNGR2	AF-1|IFGR2|IFNGT1|IMD28	interferon gamma receptor 2	protein-coding
Interval_781	chr11	4610114	4610836	+	0	NA	Intergenic	Intergenic	-2244	NM_001304496	55128	Hs.523438	NM_018073	ENSG00000167333	TRIM68	GC109|RNF137|SS-56|SS56	tripartite motif containing 68	protein-coding
Interval_3327	chr3	171284480	171286016	+	0	NA	intron (NM_001161563, intron 2 of 31)	intron (NM_001161563, intron 2 of 31)	175157	NM_001161563	23043	Hs.34024	NM_015028	ENSG00000154310	TNIK	MRT54	TRAF2 and NCK interacting kinase	protein-coding
Interval_3209	chr3	105861340	105863386	+	0	NA	intron (NR_135809, intron 2 of 18)	L2c|LINE|L2	5228	NM_001321813	868	Hs.430589	NM_170662	ENSG00000114423	CBLB	Cbl-b|Nbla00127|RNF56	Cbl proto-oncogene B	protein-coding
Interval_4587	chr8	96282857	96284210	+	0	NA	intron (NM_001290225, intron 2 of 10)	MER112|DNA|hAT-Charlie	21631	NM_014754	9791	Hs.292579	NM_014754	ENSG00000156471	PTDSS1	LMHD|PSS1|PSSA	phosphatidylserine synthase 1	protein-coding
Interval_1193	chr12	106774088	106775464	+	0	NA	promoter-TSS (NR_147134)	promoter-TSS (NR_147134)	55	NR_040246	100287944	Hs.742087	NR_040246	ENSG00000257545	LOC100287944	-	uncharacterized LOC100287944	ncRNA
Interval_3103	chr3	33088830	33090747	+	0	NA	TTS (NM_001136238)	TTS (NM_001136238)	7044	NM_001079811	2720	Hs.443031	NM_000404	ENSG00000170266	GLB1	EBP|ELNR1|MPS4B	galactosidase beta 1	protein-coding
Interval_4821	chr9	111915570	111916958	+	0	NA	intron (NM_003358, intron 2 of 8)	intron (NM_003358, intron 2 of 8)	-15836	NR_039814	100616114		NR_039814	ENSG00000266315	MIR4668	mir-4668	microRNA 4668	ncRNA
Interval_3437	chr4	36255455	36257516	+	0	NA	promoter-TSS (NR_122080)	promoter-TSS (NR_122080)	-33	NR_122080	439933	Hs.591071	NR_122079	ENSG00000247193	LOC439933	-	uncharacterized LOC439933	ncRNA
Interval_1947	chr17	35929920	35931238	+	0	NA	promoter-TSS (NM_001163122)	promoter-TSS (NM_001163122)	194	NM_145654	201299	Hs.194411	NM_145654	ENSG00000278023	RDM1	RAD52B	RAD52 motif containing 1	protein-coding
Interval_1356	chr13	114129683	114132065	+	0	NA	intron (NM_001320821, intron 1 of 25).2	intron (NM_001320821, intron 1 of 25).2	1749	NM_007368	22821	Hs.593075	NM_007368	ENSG00000185989	RASA3	GAP1IP4BP|GAPIII	RAS p21 protein activator 3	protein-coding
Interval_187	chr1	89911159	89911874	+	0	NA	intron (NM_001134479, intron 2 of 2)	intron (NM_001134479, intron 2 of 2)	83450	NR_002830	492303	Hs.550796	NR_002830		GEMIN8P4	-	gem nuclear organelle associated protein 8 pseudogene 4	pseudo
Interval_4473	chr8	19696102	19696876	+	0	NA	intron (NR_148898, intron 1 of 9)	intron (NR_148898, intron 1 of 9)	-13728	NR_024040	55790	Hs.613729	NM_018371	ENSG00000147408	CSGALNACT1	CSGalNAcT-1|ChGn|ChGn-1|beta4GalNAcT	chondroitin sulfate N-acetylgalactosaminyltransferase 1	protein-coding
Interval_3032	chr3	5021770	5024091	+	0	NA	Intergenic	AluSz|SINE|Alu	-42969	NR_125916	100507582	Hs.434505	NR_037903	ENSG00000235831	BHLHE40-AS1	-	BHLHE40 antisense RNA 1	ncRNA
Interval_57	chr1	24856963	24859719	+	0	NA	Intergenic	AluJr|SINE|Alu	61075	NR_106789	102465437		NR_106789	ENSG00000278034	MIR6731	hsa-mir-6731	microRNA 6731	ncRNA
Interval_2652	chr2	191637319	191638783	+	0	NA	Intergenic	Tigger15a|DNA|TcMar-Tigger	-40021	NM_001254736	64859	Hs.591610	NM_022837	ENSG00000173559	NABP1	OBFC2A|SOSS-B2|SSB2	nucleic acid binding protein 1	protein-coding
Interval_3426	chr4	26129897	26132492	+	0	NA	Intergenic	Charlie29a|DNA|hAT-Charlie	-188516	NM_005349	3516	Hs.479396	NM_005349	ENSG00000168214	RBPJ	AOS3|CBF1|IGKJRB|IGKJRB1|KBF2|RBP-J|RBPJK|RBPSUH|SUH|csl	recombination signal binding protein for immunoglobulin kappa J region	protein-coding
Interval_2396	chr2	19900283	19902091	+	0	NA	intron (NM_001008237, intron 1 of 2)	intron (NM_001008237, intron 1 of 2)	796	NM_001008237	130502	Hs.591547	NM_001008237	ENSG00000183891	TTC32	-	tetratricopeptide repeat domain 32	protein-coding
Interval_1670	chr15	80679215	80679598	+	0	NA	Intergenic	MER41B|LTR|ERV1	-15904	NM_021214	58489	Hs.459072	NM_021214	ENSG00000136379	ABHD17C	FAM108C1	abhydrolase domain containing 17C	protein-coding
Interval_4836	chr9	114805795	114806832	+	0	NA	promoter-TSS (NM_005118)	promoter-TSS (NM_005118)	-274	NM_005118	9966	Hs.23349	NM_005118	ENSG00000181634	TNFSF15	TL1|TL1A|TNLG1B|VEGI|VEGI192A	TNF superfamily member 15	protein-coding
Interval_1814	chr16	57647963	57648984	+	0	NA	intron (NM_001370454, intron 2 of 13)	intron (NM_001370454, intron 2 of 13)	8981	NM_001145774	9289	Hs.513633	NM_005682	ENSG00000205336	ADGRG1	BFPP|BPPR|GPR56|TM7LN4|TM7XN1	adhesion G protein-coupled receptor G1	protein-coding
Interval_1493	chr14	89066391	89068748	+	0	NA	Intergenic	MLT1B|LTR|ERVL-MaLR	242918	NM_001366535	123016	Hs.303055	NM_144596	ENSG00000165533	TTC8	BBS8|RP51	tetratricopeptide repeat domain 8	protein-coding
Interval_4909	chrX	12999488	13000516	+	0	NA	Intergenic	Intergenic	24892	NM_021109	7114	Hs.437277	NM_021109	ENSG00000205542	TMSB4X	FX|PTMB4|TB4X|TMSB4	thymosin beta 4 X-linked	protein-coding
Interval_2165	chr18	51151152	51153017	+	0	NA	Intergenic	Intergenic	45597	NM_016626	51320	Hs.465144	NM_016626	ENSG00000176624	MEX3C	BM-013|MEX-3C|RKHD2|RNF194	mex-3 RNA binding family member C	protein-coding
Interval_2047	chr17	68352558	68353647	+	0	NA	intron (NM_001352899, intron 5 of 12)	MIRb|SINE|MIR	-60521	NM_001278433	5573	Hs.280342	NM_002734	ENSG00000108946	PRKAR1A	ACRDYS1|ADOHR|CAR|CNC|CNC1|PKR1|PPNAD1|PRKAR1|TSE1	protein kinase cAMP-dependent type I regulatory subunit alpha	protein-coding
Interval_133	chr1	51442434	51442819	+	0	NA	intron (NM_001981, intron 11 of 24)	intron (NM_001981, intron 11 of 24)	-20531	NM_001159969	2060	Hs.83722	NM_001981	ENSG00000085832	EPS15	AF-1P|AF1P|MLLT5	epidermal growth factor receptor pathway substrate 15	protein-coding
Interval_248	chr1	116532442	116533512	+	0	NA	intron (NM_001779, intron 3 of 5)	intron (NM_001779, intron 3 of 5)	27134	NR_039621	100616384		NR_039621	ENSG00000264419	MIR548AC	-	microRNA 548ac	ncRNA
Interval_1209	chr12	116142816	116143794	+	0	NA	intron (NM_015335, intron 2 of 30)	FLAM_C|SINE|Alu	5349	NR_030351	693205		NR_030351	ENSG00000207967	MIR620	MIRN620|hsa-mir-620	microRNA 620	ncRNA
Interval_1486	chr14	78005998	78007847	+	0	NA	Intergenic	MLT1F2|LTR|ERVL-MaLR	-163451	NM_001330195	9369	Hs.368307	NM_004796	ENSG00000021645	NRXN3	C14orf60	neurexin 3	protein-coding
Interval_4349	chr7	77695702	77696282	+	0	NA	promoter-TSS (NM_198467)	promoter-TSS (NM_198467)	273	NR_134251	100505854	Hs.72451	NR_038361	ENSG00000214293	APTR	RSBN1L-AS1	Alu-mediated CDKN1A/p21 transcriptional regulator	ncRNA
Interval_396	chr1	199941863	199942774	+	0	NA	Intergenic	Intergenic	-85392	NM_003822	2494	Hs.33446	NM_003822	ENSG00000116833	NR5A2	B1F|B1F2|CPF|FTF|FTZ-F1|FTZ-F1beta|LRH-1|LRH1|hB1F-2	nuclear receptor subfamily 5 group A member 2	protein-coding
Interval_1260	chr13	31039047	31039592	+	0	NA	Intergenic	L2a|LINE|L2	106663	NM_152325	122046	Hs.124463	NM_152325	ENSG00000175664	TEX26	C13orf26	testis expressed 26	protein-coding
Interval_1225	chr12	121791830	121792300	+	0	NA	intron (NM_019034, intron 2 of 4)	intron (NM_019034, intron 2 of 4)	1623	NM_019034	54509	Hs.707579	NM_019034	ENSG00000139725	RHOF	ARHF|RIF	ras homolog family member F, filopodia associated	protein-coding
Interval_4398	chr7	130926109	130928340	+	0	NA	Intergenic	Intergenic	13760	NR_109780	100506860	Hs.635013	NR_109780		LINC00513	-	long intergenic non-protein coding RNA 513	ncRNA
Interval_1639	chr15	70474657	70475678	+	0	NA	Intergenic	Intergenic	30761	NR_146562	105370880		NR_146562	ENSG00000259473	LINC02205	-	long intergenic non-protein coding RNA 2205	ncRNA
Interval_3416	chr4	15777779	15779673	+	0	NA	intron (NR_132660, intron 1 of 6)	CpG	398	NM_001775	952	Hs.479214	NM_001775	ENSG00000004468	CD38	ADPRC 1|ADPRC1	CD38 molecule	protein-coding
Interval_2534	chr2	102355519	102356559	+	0	NA	promoter-TSS (NM_001282399)	promoter-TSS (NM_001282399)	243	NM_001371421
Interval_4647	chr8	128305803	128307903	+	0	NA	Intergenic	Intergenic	156737	NR_031613	100302281		NR_031613	ENSG00000221261	MIR1208	MIRN1208|hsa-mir-1208	microRNA 1208	ncRNA
Interval_4642	chr8	127975660	127977986	+	0	NA	intron (NR_003367, intron 3 of 8)	MIRb|SINE|MIR	16190	NR_031610	100302161		NR_031610	ENSG00000221771	MIR1205	MIRN1205|hsa-mir-1205	microRNA 1205	ncRNA
Interval_4936	chrX	45714632	45715585	+	0	NA	Intergenic	Intergenic	-15980	NR_102268	392452	Hs.745266	NR_102268		LOC392452	-	mitochondrial fission factor pseudogene	pseudo
Interval_612	chr10	34340513	34342074	+	0	NA	intron (NM_001184789, intron 15 of 22)	intron (NM_001184789, intron 15 of 22)	474003	NM_001184793	56288	Hs.131489	NM_019619	ENSG00000148498	PARD3	ASIP|Baz|PAR3|PAR3alpha|PARD-3|PARD3A|PPP1R118|SE2-5L16|SE2-5LT1|SE2-5T2	par-3 family cell polarity regulator	protein-coding
Interval_2962	chr22	24992872	24994951	+	0	NA	Intergenic	AluSq2|SINE|Alu	-34063	NM_001145206	85379	Hs.419171	NM_001145206	ENSG00000197077	KIAA1671	-	KIAA1671	protein-coding
Interval_2083	chr17	82863482	82865093	+	0	NA	intron (NM_005993, intron 13 of 38)	intron (NM_005993, intron 13 of 38)	-24265	NM_024702	79755	Hs.464391	NM_024702	ENSG00000141579	ZNF750	ZFP750	zinc finger protein 750	protein-coding
Interval_3840	chr6	338630	340486	+	0	NA	intron (NR_104474, intron 3 of 5)	intron (NR_104474, intron 3 of 5)	47501	NM_001286555	56940	Hs.29106	NM_020185	ENSG00000112679	DUSP22	JKAP|JSP-1|JSP1|LMW-DSP2|LMWDSP2|MKP-x|MKPX|VHX	dual specificity phosphatase 22	protein-coding
Interval_4765	chr9	85715513	85716426	+	0	NA	intron (NM_015239, intron 1 of 25)	L2-3_Crp|LINE|L2	26060	NM_015239	23287	Hs.719980	NM_015239	ENSG00000135049	AGTPBP1	CCP1|CONDCA|NNA1	ATP/GTP binding protein 1	protein-coding
Interval_4522	chr8	47541613	47542712	+	0	NA	intron (NM_001352958, intron 10 of 21)	intron (NM_001352958, intron 10 of 21)	-111926	NM_001352959	23514	Hs.381058	NM_001080394	ENSG00000164808	SPIDR	KIAA0146	scaffold protein involved in DNA repair	protein-coding
Interval_1678	chr15	85379518	85380500	+	0	NA	promoter-TSS (NR_106993)	promoter-TSS (NR_106993)	-587	NR_106993	102465803		NR_106993	ENSG00000284160	MIR7706	hsa-mir-7706	microRNA 7706	ncRNA
Interval_4382	chr7	107891061	107891927	+	0	NA	intron (NM_001289752, intron 1 of 12)	CpG	311	NM_000108	1738	Hs.131711	NM_000108	ENSG00000091140	DLD	DLDD|DLDH|E3|GCSL|LAD|PHE3	dihydrolipoamide dehydrogenase	protein-coding
Interval_2832	chr20	49775582	49776779	+	0	NA	Intergenic	L2c|LINE|L2	-36533	NM_001260491	23315	Hs.444202	NM_015266	ENSG00000197818	SLC9A8	NHE-8|NHE8	solute carrier family 9 member A8	protein-coding
Interval_1449	chr14	65889510	65890670	+	0	NA	Intergenic	Intergenic	418988	NR_030355	693210		NR_030355	ENSG00000207781	MIR625	MIRN625|hsa-mir-625	microRNA 625	ncRNA
Interval_770	chr11	268770	269685	+	0	NA	Intergenic	L1MB4|LINE|L1	-9180	NM_001276700	171389	Hs.352611	NM_138329	ENSG00000174885	NLRP6	AVR|CLR11.4|NALP6|NAVR|NAVR/AVR|PAN3|PYPAF5	NLR family pyrin domain containing 6	protein-coding
Interval_3678	chr5	82676286	82677174	+	0	NA	Intergenic	Intergenic	-163425	NR_039773	100616297		NR_039773	ENSG00000283359	MIR3977	-	microRNA 3977	ncRNA
Interval_1202	chr12	111402147	111408841	+	0	NA	promoter-TSS (NM_005475)	promoter-TSS (NM_005475)	-454	NM_005475	10019	Hs.506784	NM_005475	ENSG00000111252	SH2B3	IDDM20|LNK	SH2B adaptor protein 3	protein-coding
Interval_3273	chr3	128764004	128764649	+	0	NA	intron (NM_004637, intron 1 of 5)	intron (NM_004637, intron 1 of 5)	38190	NM_004637	7879	Hs.684374	NM_004637	ENSG00000075785	RAB7A	PRO2706|RAB7	RAB7A, member RAS oncogene family	protein-coding
Interval_4050	chr6	105600907	105602523	+	0	NA	Intergenic	Intergenic	-198633	NM_002726	5550	Hs.436564	NM_002726	ENSG00000085377	PREP	PE|PEP	prolyl endopeptidase	protein-coding
Interval_3564	chr4	148445376	148446171	+	0	NA	Intergenic	CpG-21555	-1075	NM_001354819	4306	Hs.163924	NM_000901	ENSG00000151623	NR3C2	MCR|MLR|MR|NR3C2VIT	nuclear receptor subfamily 3 group C member 2	protein-coding
Interval_220	chr1	107833059	107834374	+	0	NA	intron (NM_006113, intron 2 of 26)	intron (NM_006113, intron 2 of 26)	-63507	NR_107006	102465839		NR_107006	ENSG00000275455	MIR7852	hsa-mir-7852	microRNA 7852	ncRNA
Interval_2468	chr2	61418529	61419413	+	0	NA	intron (NM_014709, intron 2 of 79)	intron (NM_014709, intron 2 of 79)	-1594	NR_003707	100124537	Hs.675825	NR_003707	ENSG00000206937	SNORA70B	-	small nucleolar RNA, H/ACA box 70B	snoRNA
Interval_2660	chr2	197191712	197192961	+	0	NA	intron (NM_153697, intron 1 of 9)	intron (NM_153697, intron 1 of 9)	-5655	NR_135584	101927596		NR_135584	ENSG00000231621	LOC101927596	-	uncharacterized LOC101927596	ncRNA
Interval_1083	chr12	26277580	26278285	+	0	NA	Intergenic	Intergenic	82359	NM_005086	8082	Hs.183428	NM_005086	ENSG00000123096	SSPN	DAGA5|KRAG|NSPN|SPN1|SPN2	sarcospan	protein-coding
Interval_89	chr1	30756748	30757797	+	0	NA	intron (NM_006762, intron 1 of 7)	intron (NM_006762, intron 1 of 7)	502	NM_006762	7805	Hs.371021	NM_006762	ENSG00000162511	LAPTM5	CLAST6	lysosomal protein transmembrane 5	protein-coding
Interval_1786	chr16	30775498	30776279	+	0	NA	3' UTR (NM_014771, exon 20 of 20)	3' UTR (NM_014771, exon 20 of 20)	11317	NM_001080417	23361	Hs.301094	NM_001080417	ENSG00000102870	ZNF629	ZNF|ZNF65	zinc finger protein 629	protein-coding
Interval_3500	chr4	83230495	83232963	+	0	NA	Intergenic	Intergenic	53066	NM_001358921	27235	Hs.144304	NM_015697	ENSG00000173085	COQ2	CL640|COQ10D1|MSA1|PHB:PPT	coenzyme Q2, polyprenyltransferase	protein-coding
Interval_869	chr11	63534894	63537748	+	0	NA	promoter-TSS (NM_004585)	promoter-TSS (NM_004585)	-487	NM_004585	5920	Hs.17466	NM_004585	ENSG00000133321	PLAAT4	HRASLS4|HRSL4|PLA1/2-3|PLAAT-4|RARRES3|RIG1|TIG3	phospholipase A and acyltransferase 4	protein-coding
Interval_1838	chr16	72919831	72921805	+	0	NA	intron (NM_001164766, intron 2 of 8)	AluJr4|SINE|Alu	127310	NM_006885	463	Hs.598297	NM_006885	ENSG00000140836	ZFHX3	ATBF1|ATBT|ZNF927	zinc finger homeobox 3	protein-coding
Interval_1583	chr15	50261490	50262812	+	0	NA	intron (NM_001306146, intron 2 of 10)	intron (NM_001306146, intron 2 of 10)	3575	NM_001306146	3067	Hs.1481	NM_002112	ENSG00000140287	HDC	-	histidine decarboxylase	protein-coding
Interval_646	chr10	62816005	62819060	+	0	NA	intron (NM_001136178, intron 2 of 3)	CpG-2954	-1166	NM_001136177	1959	Hs.1395	NM_000399	ENSG00000122877	EGR2	AT591|CHN1|CMT1D|CMT4E|KROX20	early growth response 2	protein-coding
Interval_1781	chr16	29666219	29667163	+	0	NA	3' UTR (NM_003123, exon 2 of 2)	3' UTR (NM_003123, exon 2 of 2)	3444	NM_003123	6693	Hs.632188	NM_003123	ENSG00000197471	SPN	CD43|GALGP|GPL115|LSN	sialophorin	protein-coding
Interval_2153	chr18	44838957	44839461	+	0	NA	intron (NM_001130110, intron 2 of 3)	intron (NM_001130110, intron 2 of 3)	130957	NR_036203	100422829		NR_036203	ENSG00000265957	MIR4319	-	microRNA 4319	ncRNA
Interval_514	chr1	247407015	247408010	+	0	NA	Intergenic	Intergenic	-8644	NM_001127461	114548	Hs.159483	NM_004895	ENSG00000162711	NLRP3	AGTAVPRL|AII|AVP|C1orf7|CIAS1|CLR1.1|DFNA34|FCAS|FCAS1|FCU|KEFH|MWS|NALP3|PYPAF1	NLR family pyrin domain containing 3	protein-coding
Interval_458	chr1	226407086	226408254	+	0	NA	intron (NM_001618, intron 1 of 22)	CpG	423	NM_001618	142	Hs.177766	NM_001618	ENSG00000143799	PARP1	ADPRT|ADPRT 1|ADPRT1|ARTD1|PARP|PARP-1|PPOL|pADPRT-1	poly(ADP-ribose) polymerase 1	protein-coding
Interval_1557	chr15	41114432	41117137	+	0	NA	intron (NM_017553, intron 1 of 35)	intron (NM_017553, intron 1 of 35)	462	NR_104038	54617	Hs.292949	NM_017553	ENSG00000128908	INO80	INO80A|INOC1	INO80 complex ATPase subunit	protein-coding
Interval_2980	chr22	36360305	36361977	+	0	NA	intron (NM_002473, intron 1 of 40)	intron (NM_002473, intron 1 of 40)	26926	NM_002473	4627	Hs.474751	NM_002473	ENSG00000100345	MYH9	BDPLT6|DFNA17|EPSTS|FTNS|MATINS|MHA|NMHC-II-A|NMMHC-IIA|NMMHCA	myosin heavy chain 9	protein-coding
Interval_4129	chr6	135739509	135739911	+	0	NA	Intergenic	MER44B|DNA|TcMar-Tigger	-111991	NM_018945	27115	Hs.744230	NM_018945	ENSG00000171408	PDE7B	bA472E5.1	phosphodiesterase 7B	protein-coding
Interval_4268	chr7	23345719	23347665	+	0	NA	intron (NM_006547, intron 7 of 14)	AluSc|SINE|Alu	47353	NM_138446	115416	Hs.87385	NM_138446	ENSG00000156928	MALSU1	C7orf30|mtRsfA	mitochondrial assembly of ribosomal large subunit 1	protein-coding
Interval_571	chr10	17002254	17005218	+	0	NA	intron (NM_001081, intron 28 of 66)	intron (NM_001081, intron 28 of 66)	126081	NM_001081	8029	Hs.166206	NM_001081	ENSG00000107611	CUBN	IFCR|MGA1|gp280	cubilin	protein-coding
Interval_64	chr1	25003741	25005445	+	0	NA	Intergenic	MLT1H1|LTR|ERVL-MaLR	-18910	NR_039623	100616365		NR_039623	ENSG00000264371	MIR4425	-	microRNA 4425	ncRNA
Interval_4511	chr8	37873704	37875571	+	0	NA	exon (NM_025151, exon 3 of 5)	exon (NM_025151, exon 3 of 5)	-24776	NM_018310	55290	Hs.709301	NM_018310	ENSG00000104221	BRF2	BRFU|TFIIIB50	BRF2 RNA polymerase III transcription initiation factor subunit	protein-coding
Interval_4717	chr9	26936325	26937984	+	0	NA	intron (NM_001321546, intron 1 of 12)	AluSq10|SINE|Alu	-9836	NM_001099223	80173	Hs.145402	NM_025103	ENSG00000096872	IFT74	BBS20|CCDC2|CMG-1|CMG1	intraflagellar transport 74	protein-coding
Interval_386	chr1	198234166	198235245	+	0	NA	intron (NM_133494, intron 2 of 9)	intron (NM_133494, intron 2 of 9)	77707	NM_133494	140609	Hs.24119	NM_133494	ENSG00000151414	NEK7	-	NIMA related kinase 7	protein-coding
Interval_4603	chr8	102239258	102240303	+	0	NA	promoter-TSS (NM_001172478)	promoter-TSS (NM_001172478)	329	NR_125415	101927221	Hs.492445	NR_125415	ENSG00000246263	UBR5-AS1	-	UBR5 antisense RNA 1	ncRNA
Interval_880	chr11	65471938	65472912	+	0	NA	Intergenic	Intergenic	17139	NR_160547	101927789		NR_160547		LOC101927789	-	FAU, ubiquitin like and ribosomal protein S30 fusion pseudogene	pseudo
Interval_2073	chr17	78747791	78748779	+	0	NA	intron (NM_004762, intron 1 of 12)	intron (NM_004762, intron 1 of 12)	-11383	NM_001365040	9267	Hs.191215	NM_004762	ENSG00000108669	CYTH1	B2-1|CYTOHESIN-1|D17S811E|PSCD1|SEC7	cytohesin 1	protein-coding
Interval_1179	chr12	101709559	101709964	+	0	NA	intron (NM_020244, intron 1 of 8)	intron (NM_020244, intron 1 of 8)	12121	NM_020244	56994	Hs.293077	NM_020244	ENSG00000111666	CHPT1	CPT|CPT1	choline phosphotransferase 1	protein-coding
Interval_4529	chr8	55843495	55844963	+	0	NA	Intergenic	MIRc|SINE|MIR	-35606	NM_001111097	4067	Hs.491767	NM_002350	ENSG00000254087	LYN	JTK8|p53Lyn|p56Lyn	LYN proto-oncogene, Src family tyrosine kinase	protein-coding
Interval_2507	chr2	85688879	85689830	+	0	NA	Intergenic	L1ME2|LINE|L1	-5004	NM_012483	10578	Hs.105806	NM_006433	ENSG00000115523	GNLY	D2S69E|LAG-2|LAG2|NKG5|TLA519	granulysin	protein-coding
Interval_59	chr1	24923552	24927225	+	0	NA	intron (NM_001320672, intron 4 of 6)	MIR3|SINE|MIR	4888	NM_004350	864	Hs.170019	NM_004350	ENSG00000020633	RUNX3	AML2|CBFA3|PEBP2aC	RUNX family transcription factor 3	protein-coding
Interval_3690	chr5	95915743	95916666	+	0	NA	intron (NM_012081, intron 3 of 11)	L2b|LINE|L2	45647	NM_012081	22936	Hs.192221	NM_012081	ENSG00000118985	ELL2	MRCCAT1	elongation factor for RNA polymerase II 2	protein-coding
Interval_933	chr11	96252931	96255144	+	0	NA	intron (NM_032427, intron 1 of 4)	intron (NM_032427, intron 1 of 4)	-87401	NR_036125	100422991		NR_036125	ENSG00000266192	MIR1260B	mir-1260b	microRNA 1260b	ncRNA
Interval_2320	chr19	42279395	42280138	+	0	NA	intron (NM_001304815, intron 2 of 20)	intron (NM_001304815, intron 2 of 20)	-4899	NM_015125	23152	Hs.388236	NM_015125	ENSG00000079432	CIC	MRD45	capicua transcriptional repressor	protein-coding
Interval_1479	chr14	75514530	75515502	+	0	NA	Intergenic	Intergenic	-7453	NM_006399	10538	Hs.509964	NM_006399	ENSG00000156127	BATF	B-ATF|BATF1|SFA-2|SFA2	basic leucine zipper ATF-like transcription factor	protein-coding
Interval_2668	chr2	201272896	201274243	+	0	NA	intron (NM_033358, intron 6 of 7)	intron (NM_033358, intron 6 of 7)	13033	NM_033356	841	Hs.599762	NM_001228	ENSG00000064012	CASP8	ALPS2B|CAP4|Casp-8|FLICE|MACH|MCH5	caspase 8	protein-coding
Interval_3780	chr5	150456944	150457656	+	0	NA	Intergenic	L2a|LINE|L2	-7561	NM_001025070	6208	Hs.744846	NM_005617	ENSG00000164587	RPS14	EMTB|S14	ribosomal protein S14	protein-coding
Interval_4877	chr9	131404417	131408451	+	0	NA	Intergenic	Intergenic	-23656	NM_013318	84726	Hs.743955	NM_013318	ENSG00000130723	PRRC2B	BAT2L|BAT2L1|KIAA0515|LQFBS-1	proline rich coiled-coil 2B	protein-coding
Interval_636	chr10	61811643	61812758	+	0	NA	Intergenic	L2a|LINE|L2	-89499	NM_032199	84159	Hs.535297	NM_032199	ENSG00000150347	ARID5B	DESRT|MRF-2|MRF2	AT-rich interaction domain 5B	protein-coding
Interval_214	chr1	101004558	101007026	+	0	NA	intron (NM_001077394, intron 4 of 7)	intron (NM_001077394, intron 4 of 7)	19992	NM_001077395	51611	Hs.440776	NM_015958	ENSG00000117543	DPH5	AD-018|CGI-30|HSPC143|NPD015	diphthamide biosynthesis 5	protein-coding
Interval_134	chr1	52138996	52140384	+	0	NA	Intergenic	Intergenic	-2399	NM_007324	9372	Hs.532345	NM_004799	ENSG00000157077	ZFYVE9	MADHIP|NSP|PPP1R173|SARA|SMADIP	zinc finger FYVE-type containing 9	protein-coding
Interval_2677	chr2	205957571	205958064	+	0	NA	Intergenic	MER74A|LTR|ERVL	128357	NM_017759	54891	Hs.445036	NM_017759	ENSG00000114933	INO80D	-	INO80 complex subunit D	protein-coding
Interval_55	chr1	24534821	24536043	+	0	NA	3' UTR (NM_001251984, exon 4 of 4)	3' UTR (NM_001251984, exon 4 of 4)	20592	NR_109781	100506985	Hs.607088	NR_109781		NCMAP-DT	-	NCMAP divergent transcript	ncRNA
Interval_3939	chr6	30787970	30791043	+	0	NA	intron (NR_138037, intron 2 of 3)	intron (NR_138037, intron 2 of 3)	22681	NR_138037	105375013	Hs.348584	NR_138037	ENSG00000228022	HCG20	NCRNA00149	HLA complex group 20	ncRNA
Interval_3185	chr3	71443550	71444988	+	0	NA	intron (NR_146142, intron 3 of 19)	intron (NR_146142, intron 3 of 19)	97820	NR_031697	100302112		NR_031697	ENSG00000221264	MIR1284	MIRN1284|hsa-mir-1284|mir-1284	microRNA 1284	ncRNA
Interval_2297	chr19	35673109	35674847	+	0	NA	promoter-TSS (NR_046420)	promoter-TSS (NR_046420)	-687	NR_046420	100862728	Hs.569952	NR_046420	ENSG00000226510	UPK1A-AS1	-	UPK1A antisense RNA 1	ncRNA
Interval_338	chr1	169692280	169697403	+	0	NA	intron (NR_029467, intron 6 of 6)	L2|LINE|L2	14016	NR_029467	6402	Hs.728756	NM_000655	ENSG00000188404	SELL	CD62L|LAM1|LECAM1|LEU8|LNHR|LSEL|LYAM1|PLNHR|TQ1	selectin L	protein-coding
Interval_1001	chr11	130439081	130439421	+	0	NA	Intergenic	Intergenic	-9723	NM_139055	170689	Hs.534221	NM_139055	ENSG00000166106	ADAMTS15	-	ADAM metallopeptidase with thrombospondin type 1 motif 15	protein-coding
Interval_3495	chr4	82989327	82990812	+	0	NA	intron (NM_001115007, intron 1 of 12)	HERVL40-int|LTR|ERVL	20754	NM_001288996	132660	Hs.96952	NM_194282	ENSG00000189308	LIN54	CXCDC1|JC8.6|MIP120|TCX1	lin-54 DREAM MuvB core complex component	protein-coding
Interval_3723	chr5	124649566	124650112	+	0	NA	intron (NM_020747, intron 2 of 8)	intron (NM_020747, intron 2 of 8)	95273	NM_020747	57507	Hs.266616	NM_020747	ENSG00000168916	ZNF608	NY-REN-36	zinc finger protein 608	protein-coding
Interval_2252	chr19	12993227	12995647	+	0	NA	Intergenic	Intergenic	-1038	NM_002501	4784	Hs.257970	NM_002501	ENSG00000008441	NFIX	CTF|MRSHSS|NF-I/X|NF1-X|NF1A|SOTOS2	nuclear factor I X	protein-coding
Interval_1443	chr14	64457001	64458614	+	0	NA	intron (NM_001364837, intron 26 of 26)	intron (NM_001364837, intron 26 of 26)	-7692	NM_004857	9495	Hs.656683	NM_004857	ENSG00000179841	AKAP5	AKAP75|AKAP79|H21	A-kinase anchoring protein 5	protein-coding
Interval_3331	chr3	172131543	172132768	+	0	NA	intron (NM_001135095, intron 2 of 25)	L2c|LINE|L2	91624	NM_001135095	64778	Hs.744888	NM_022763	ENSG00000075420	FNDC3B	FAD104|PRO4979|YVTM2421	fibronectin type III domain containing 3B	protein-coding
Interval_2322	chr19	43798695	43799601	+	0	NA	intron (NM_001031749, intron 2 of 4)	intron (NM_001031749, intron 2 of 4)	881	NM_001288763	284348	Hs.44289	NM_182573	ENSG00000159871	LYPD5	PRO4356	LY6/PLAUR domain containing 5	protein-coding
Interval_813	chr11	23688691	23689430	+	0	NA	Intergenic	MLT1F2|LTR|ERVL-MaLR	-269870	NR_107021	102465860		NR_107021	ENSG00000275868	MIR8054	hsa-mir-8054	microRNA 8054	ncRNA
Interval_1905	chr17	8860954	8862100	+	0	NA	intron (NM_001010855, intron 1 of 19)	MER44C|DNA|TcMar-Tigger	6150	NM_001290211	146850	Hs.255809	NM_001010855	ENSG00000276231	PIK3R6	C17orf38|HsT41028|p84 PIKAP|p87(PIKAP)|p87PIKAP	phosphoinositide-3-kinase regulatory subunit 6	protein-coding
Interval_4307	chr7	39566027	39566706	+	0	NA	promoter-TSS (NM_020192)	promoter-TSS (NM_020192)	-38	NM_001282446	57002	Hs.72168	NM_020192	ENSG00000241127	YAE1	C7orf36|CIAB2|GK003|YAE1D1	YAE1 maturation factor of ABCE1	protein-coding
Interval_1829	chr16	68847319	68847974	+	0	NA	intron (NM_024562, intron 1 of 17)	intron (NM_024562, intron 1 of 17)	4115	NM_024562	79613	Hs.13526	NM_024562	ENSG00000103047	TANGO6	TMCO7	transport and golgi organization 6 homolog	protein-coding
Interval_2655	chr2	196168713	196171934	+	0	NA	intron (NM_004226, intron 1 of 7)	intron (NM_004226, intron 1 of 7)	1255	NM_004226	9262	Hs.88297	NM_004226	ENSG00000081320	STK17B	DRAK2	serine/threonine kinase 17b	protein-coding
Interval_3156	chr3	52873038	52876677	+	0	NA	intron (NM_001198974, intron 1 of 9)	AluSx1|SINE|Alu	22691	NM_001198974	100526772		NM_001198974	ENSG00000248592	STIMATE-MUSTN1	TMEM110-MUSTN1	STIMATE-MUSTN1 readthrough	protein-coding
Interval_1839	chr16	75148558	75149510	+	0	NA	promoter-TSS (NM_001318475)	promoter-TSS (NM_001318475)	-17	NM_001318475	162239	Hs.388813	NM_153688	ENSG00000184517	ZFP1	ZNF475	ZFP1 zinc finger protein	protein-coding
Interval_1617	chr15	66946128	66948497	+	0	NA	intron (NR_135687, intron 1 of 2)	AluSx1|SINE|Alu	9203	NR_135687	102723481	Hs.512978	NR_135687	ENSG00000259289	LINC02206	-	long intergenic non-protein coding RNA 2206	ncRNA
Interval_427	chr1	211328936	211331355	+	0	NA	intron (NM_001319207, intron 1 of 10)	intron (NM_001319207, intron 1 of 10)	3312	NM_001319207	7188	Hs.523930	NM_004619	ENSG00000082512	TRAF5	MGC:39780|RNF84	TNF receptor associated factor 5	protein-coding
Interval_3350	chr3	183540921	183542924	+	0	NA	intron (NM_130446, intron 1 of 6)	intron (NM_130446, intron 1 of 6)	-6813	NR_046687	100874019		NR_046687	ENSG00000242522	KLHL6-AS1	-	KLHL6 antisense RNA 1	ncRNA
Interval_1054	chr12	10668039	10669332	+	0	NA	intron (NM_018423, intron 1 of 10)	AluSq|SINE|Alu	5367	NM_018423	55359	Hs.24979	NM_018423	ENSG00000060140	STYK1	NOK|SuRTK106	serine/threonine/tyrosine kinase 1	protein-coding
Interval_3173	chr3	59783530	59783939	+	0	NA	intron (NM_001354590, intron 7 of 8)	MER20|DNA|hAT-Charlie	-125237	NR_149028	339902	Hs.132446	NR_149028		LOC339902	-	hCG1813818	ncRNA
Interval_239	chr1	111221135	111222110	+	0	NA	Intergenic	Intergenic	-6037	NM_001025197	1117	Hs.514840	NM_004000	ENSG00000064886	CHI3L2	CHIL2|YKL-39|YKL39	chitinase 3 like 2	protein-coding
Interval_3172	chr3	59759104	59760080	+	0	NA	intron (NM_001354590, intron 7 of 8)	intron (NM_001354590, intron 7 of 8)	-101095	NR_149028	339902	Hs.132446	NR_149028		LOC339902	-	hCG1813818	ncRNA
Interval_1329	chr13	88919675	88920772	+	0	NA	Intergenic	Intergenic	293370	NR_047490	100861553	Hs.560132	NR_047490	ENSG00000261666	LINC00560	-	long intergenic non-protein coding RNA 560	ncRNA
Interval_2245	chr19	11277894	11281053	+	0	NA	Intergenic	AluSz|SINE|Alu	-16687	NM_001282510	26526	Hs.579784	NM_012466	ENSG00000130167	TSPAN16	TM-8|TM4-B|TM4SF16	tetraspanin 16	protein-coding
Interval_4378	chr7	106069841	106072587	+	0	NA	Intergenic	AluJo|SINE|Alu	41098	NM_182715	6856	Hs.80919	NM_006754	ENSG00000008282	SYPL1	H-SP1|SYPL	synaptophysin like 1	protein-coding
Interval_2044	chr17	68180491	68181676	+	0	NA	Intergenic	LTR12C|LTR|ERV1	-17577	NR_027283	440461	Hs.661522	NR_027283		ARHGAP27P2	-	Rho GTPase activating protein 27 pseudogene 2	pseudo
Interval_14	chr1	9412179	9414173	+	0	NA	Intergenic	Intergenic	15740	NR_104623	100506022	Hs.131775	NR_104622	ENSG00000284693	LINC02606	-	long intergenic non-protein coding RNA 2606	ncRNA
Interval_393	chr1	199172101	199173933	+	0	NA	intron (NR_147896, intron 3 of 3)	MLT1F2|LTR|ERVL-MaLR	24419	NR_147896	400800	Hs.369324	NR_147896	ENSG00000231718	LINC02789	-	long intergenic non-protein coding RNA 2789	ncRNA
Interval_694	chr10	88823948	88826554	+	0	NA	intron (NM_144590, intron 4 of 5)	intron (NM_144590, intron 4 of 5)	22521	NM_001128215	340654	Hs.55118	NM_001128215	ENSG00000173239	LIPM	LIPL3|bA304I5.1	lipase family member M	protein-coding
Interval_326	chr1	168487741	168488765	+	0	NA	intron (NR_125956, intron 2 of 4)	MIR1_Amn|SINE|MIR	7391	NR_125956	101928565	Hs.563806	NR_125956	ENSG00000228697	LOC101928565	-	uncharacterized LOC101928565	ncRNA
Interval_812	chr11	23563217	23565598	+	0	NA	Intergenic	Intergenic	-145217	NR_107021	102465860		NR_107021	ENSG00000275868	MIR8054	hsa-mir-8054	microRNA 8054	ncRNA
Interval_1280	chr13	42377174	42379167	+	0	NA	Intergenic	Intergenic	-46722	NR_135319	105370177		NR_135319	ENSG00000283554	LINC02341	-	long intergenic non-protein coding RNA 2341	ncRNA
Interval_2737	chr2	234461036	234462575	+	0	NA	Intergenic	Intergenic	-7210	NR_146988	105373934	Hs.471685	NR_146988	ENSG00000231682	LINC01891	-	long intergenic non-protein coding RNA 1891	ncRNA
Interval_48	chr1	22103802	22105801	+	0	NA	Intergenic	Intergenic	38296	NM_030761	54361	Hs.25766	NM_030761	ENSG00000162552	WNT4	SERKAL|WNT-4	Wnt family member 4	protein-coding
Interval_3142	chr3	48042151	48042928	+	0	NA	intron (NM_002375, intron 1 of 18)	L1MB8|LINE|L1	46309	NM_030885	4134	Hs.517949	NM_002375	ENSG00000047849	MAP4	-	microtubule associated protein 4	protein-coding
Interval_2573	chr2	135931875	135932951	+	0	NA	intron (NM_001293312, intron 6 of 14)	intron (NM_001293312, intron 6 of 14)	-52763	NR_110200	101928243	Hs.602178	NR_110199	ENSG00000231890	DARS-AS1	-	DARS antisense RNA 1	ncRNA
Interval_859	chr11	59858240	59858849	+	0	NA	intron (NM_001062, intron 5 of 8)	intron (NM_001062, intron 5 of 8)	7943	NM_001062	6947	Hs.2012	NM_001062	ENSG00000134827	TCN1	HC|TC-1|TC1|TCI	transcobalamin 1	protein-coding
Interval_2499	chr2	74545766	74546528	+	0	NA	intron (NM_032603, intron 4 of 13)	L2a|LINE|L2	-2873	NM_001197260	1796	Hs.103854	NM_001381	ENSG00000115325	DOK1	P62DOK|pp62	docking protein 1	protein-coding
Interval_2909	chr21	35047654	35051641	+	0	NA	promoter-TSS (NM_001754)	promoter-TSS (NM_001754)	-349	NM_001754	861	Hs.149261	NM_001754	ENSG00000159216	RUNX1	AML1|AML1-EVI-1|AMLCR1|CBF2alpha|CBFA2|EVI-1|PEBP2aB|PEBP2alpha	RUNX family transcription factor 1	protein-coding
Interval_745	chr10	112981158	112982195	+	0	NA	intron (NM_001367943, intron 4 of 14)	intron (NM_001367943, intron 4 of 14)	31426	NM_001363501	6934	Hs.593995	NM_030756	ENSG00000148737	TCF7L2	TCF-4|TCF4	transcription factor 7 like 2	protein-coding
Interval_1085	chr12	26748480	26749320	+	0	NA	intron (NM_002223, intron 2 of 56)	intron (NM_002223, intron 2 of 56)	84294	NM_002223	3709	Hs.512235	NM_002223	ENSG00000123104	ITPR2	ANHD|CFAP48|INSP3R2|IP3R2	inositol 1,4,5-trisphosphate receptor type 2	protein-coding
Interval_2651	chr2	191193819	191194469	+	0	NA	Intergenic	Intergenic	-42548	NM_001243835	6775	Hs.80642	NM_003151	ENSG00000138378	STAT4	SLEB11	signal transducer and activator of transcription 4	protein-coding
Interval_1621	chr15	67101314	67104229	+	0	NA	intron (NM_005902, intron 1 of 8)	intron (NM_005902, intron 1 of 8)	-22945	NM_001145102	4088	Hs.727986	NM_005902	ENSG00000166949	SMAD3	HSPC193|HsT17436|JV15-2|LDS1C|LDS3|MADH3	SMAD family member 3	protein-coding
Interval_4763	chr9	84001409	84002907	+	0	NA	exon (NM_001358294, exon 3 of 3)	exon (NM_001358294, exon 3 of 3)	21353	NM_024945	80010	Hs.726327	NM_024945	ENSG00000178966	RMI1	BLAP75|C9orf76|FAAP75	RecQ mediated genome instability 1	protein-coding
Interval_2302	chr19	37369944	37371356	+	0	NA	promoter-TSS (NM_032453)	promoter-TSS (NM_032453)	-449	NM_032453	84503	Hs.590940	NM_032453	ENSG00000189164	ZNF527	-	zinc finger protein 527	protein-coding
Interval_1131	chr12	59595313	59597831	+	0	NA	intron (NM_001270623, intron 1 of 5)	CpG	543	NM_001270622	9194	Hs.88156	NM_004731	ENSG00000118596	SLC16A7	MCT2	solute carrier family 16 member 7	protein-coding
Interval_2398	chr2	23380391	23381303	+	0	NA	Intergenic	Intergenic	-4332	NM_052920	114818	Hs.130593	NM_025067	ENSG00000119771	KLHL29	KBTBD9	kelch like family member 29	protein-coding
Interval_2550	chr2	112782125	112782743	+	0	NA	intron (NM_000575, intron 3 of 6)	intron (NM_000575, intron 3 of 6)	2964	NM_000575	3552	Hs.1722	NM_000575	ENSG00000115008	IL1A	IL-1A|IL1|IL1-ALPHA|IL1F1	interleukin 1 alpha	protein-coding
Interval_2018	chr17	61138363	61139520	+	0	NA	intron (NM_001330413, intron 23 of 25)	intron (NM_001330413, intron 23 of 25)	228763	NR_136397	101927855	Hs.662123	NR_136397	ENSG00000267131	LOC101927855	-	uncharacterized LOC101927855	ncRNA
Interval_2844	chr20	51494185	51499566	+	0	NA	intron (NM_012340, intron 3 of 10)	L2c|LINE|L2	-43898	NR_036162	100422889		NR_036162	ENSG00000266761	MIR3194	mir-3194	microRNA 3194	ncRNA
Interval_3481	chr4	73258286	73260106	+	0	NA	promoter-TSS (NM_015574)	promoter-TSS (NM_015574)	-398	NM_015574	26057	Hs.601206	NM_015574	ENSG00000132466	ANKRD17	GTAR|MASK2|NY-BR-16	ankyrin repeat domain 17	protein-coding
Interval_776	chr11	2428326	2428626	+	0	NA	Intergenic	(GTG)n|Simple_repeat|Simple_repeat	-5431	NM_014555	29850	Hs.272287	NM_014555	ENSG00000070985	TRPM5	LTRPC5|MTR1	transient receptor potential cation channel subfamily M member 5	protein-coding
Interval_4516	chr8	42216974	42217946	+	0	NA	Intergenic	MIRb|SINE|MIR	-9895	NM_033011	5327	Hs.491582	NM_000930	ENSG00000104368	PLAT	T-PA|TPA	plasminogen activator, tissue type	protein-coding
Interval_337	chr1	169604493	169605750	+	0	NA	intron (NM_003005, intron 9 of 16)	intron (NM_003005, intron 9 of 16)	-18590	NM_000130	2153	Hs.30054	NM_000130	ENSG00000198734	F5	FVL|PCCF|RPRGL1|THPH2	coagulation factor V	protein-coding
Interval_3091	chr3	28171655	28172574	+	0	NA	Intergenic	Intergenic	-69505	NM_001331189	152100	Hs.444724	NM_182523	ENSG00000187118	CMC1	C3orf68	C-X9-C motif containing 1	protein-coding
Interval_4716	chr9	22101922	22102634	+	0	NA	intron (NR_003529, intron 14 of 18)	intron (NR_003529, intron 14 of 18)	-92965	NM_078487	1030	Hs.72901	NM_004936	ENSG00000147883	CDKN2B	CDK4I|INK4B|MTS2|P15|TP15|p15INK4b	cyclin dependent kinase inhibitor 2B	protein-coding
Interval_938	chr11	102451870	102453459	+	0	NA	promoter-TSS (NR_135053)	promoter-TSS (NR_135053)	101	NM_052932	114908	Hs.503709	NM_052932	ENSG00000152558	TMEM123	KCT3|PORIMIN|PORMIN	transmembrane protein 123	protein-coding
Interval_3126	chr3	45103745	45106909	+	0	NA	intron (NM_022842, intron 4 of 8)	intron (NM_022842, intron 4 of 8)	41051	NM_022842	64866	Hs.476093	NM_022842	ENSG00000163814	CDCP1	CD318|SIMA135|TRASK	CUB domain containing protein 1	protein-coding
Interval_2978	chr22	36238776	36239869	+	0	NA	intron (NM_030882, intron 1 of 4)	MIR|SINE|MIR	205	NM_030882	23780	Hs.474740	NM_030882	ENSG00000128335	APOL2	APOL-II|APOL3	apolipoprotein L2	protein-coding
Interval_2233	chr19	8269029	8270038	+	0	NA	Intergenic	LTR13|LTR|ERVK	38825	NM_016579	51293	Hs.558499	NM_016579	ENSG00000167775	CD320	8D6|8D6A|TCBLR|TCN2R	CD320 molecule	protein-coding
Interval_3744	chr5	134128758	134134302	+	0	NA	intron (NM_001366502, intron 1 of 7)	intron (NM_001366502, intron 1 of 7)	7912	NM_001366502	6932	Hs.573153	NM_003202	ENSG00000081059	TCF7	TCF-1	transcription factor 7	protein-coding
Interval_4634	chr8	125644765	125645361	+	0	NA	Intergenic	L2c|LINE|L2	212854	NM_001282985	10221	Hs.444947	NM_025195	ENSG00000173334	TRIB1	C8FW|GIG-2|GIG2|SKIP1|TRB-1|TRB1	tribbles pseudokinase 1	protein-coding
Interval_889	chr11	67435712	67437872	+	0	NA	3' UTR (NM_020441, exon 11 of 11)	3' UTR (NM_020441, exon 11 of 11)	890	NM_005608	5790	Hs.155975	NM_005608	ENSG00000213402	PTPRCAP	CD45-AP|LPAP	protein tyrosine phosphatase receptor type C associated protein	protein-coding
Interval_4476	chr8	20436325	20438103	+	0	NA	Intergenic	Intergenic	-133251	NM_021020	11178	Hs.521432	NM_021020	ENSG00000061337	LZTS1	F37|FEZ1	leucine zipper tumor suppressor 1	protein-coding
Interval_2634	chr2	181300103	181301856	+	0	NA	intron (NR_130784, intron 3 of 4)	intron (NR_130784, intron 3 of 4)	4673	NR_039637	100616213		NR_039637	ENSG00000266705	MIR4437	mir-4437	microRNA 4437	ncRNA
Interval_3150	chr3	50572410	50574974	+	0	NA	intron (NM_001317851, intron 4 of 10)	intron (NM_001317851, intron 4 of 10)	-2665	NM_001171741	51161	Hs.517860	NM_016210	ENSG00000088543	C3orf18	G20	chromosome 3 open reading frame 18	protein-coding
Interval_4237	chr7	7158817	7160401	+	0	NA	Intergenic	Intergenic	-23006	NM_020156	56913	Hs.239666	NM_020156	ENSG00000106392	C1GALT1	C1GALT|T-synthase	core 1 synthase, glycoprotein-N-acetylgalactosamine 3-beta-galactosyltransferase 1	protein-coding
Interval_1766	chr16	21599248	21600376	+	0	NA	promoter-TSS (NR_110930)	promoter-TSS (NR_110930)	235	NM_016025	51108	Hs.279583	NM_016025	ENSG00000197006	METTL9	CGI-81|DREV|DREV1|PAP1	methyltransferase like 9	protein-coding
Interval_2250	chr19	12777655	12778414	+	0	NA	Intergenic	Intergenic	-2482	NM_013312	29911	Hs.30792	NM_013312	ENSG00000095066	HOOK2	HK2	hook microtubule tethering protein 2	protein-coding
Interval_4388	chr7	112789642	112790801	+	0	NA	non-coding (NR_109840, exon 1 of 4)	non-coding (NR_109840, exon 1 of 4)	172	NM_022484	64418	Hs.606345	NM_022484	ENSG00000146802	TMEM168	-	transmembrane protein 168	protein-coding
Interval_1552	chr15	39084821	39085757	+	0	NA	Intergenic	Intergenic	-165380	NR_144507	400360	Hs.376109	NM_207445	ENSG00000175746	C15orf54	-	chromosome 15 open reading frame 54 (putative)	ncRNA
Interval_1111	chr12	48157445	48158496	+	0	NA	promoter-TSS (NM_001319296)	promoter-TSS (NM_001319296)	-455	NM_001319297	140461	Hs.432699	NM_024095	ENSG00000177981	ASB8	PP14212	ankyrin repeat and SOCS box containing 8	protein-coding
Interval_851	chr11	47408121	47408521	+	0	NA	promoter-TSS (NM_152264)	promoter-TSS (NM_152264)	-174	NM_152264	91252	Hs.523664	NM_152264	ENSG00000165915	SLC39A13	EDSSPD3|LZT-Hs9|SCDEDS|ZIP13	solute carrier family 39 member 13	protein-coding
Interval_2379	chr2	8511845	8513063	+	0	NA	Intergenic	AmnSINE1|SINE|5S-Deu-L2	71338	NR_110257	101929567	Hs.634706	NR_110257	ENSG00000236008	LINC01814	-	long intergenic non-protein coding RNA 1814	ncRNA
Interval_816	chr11	32775030	32776802	+	0	NA	intron (NM_001008391, intron 1 of 17)	intron (NM_001008391, intron 1 of 17)	18742	NM_001008391	493860	Hs.706808	NM_001008391	ENSG00000186714	CCDC73	NY-SAR-79	coiled-coil domain containing 73	protein-coding
Interval_3947	chr6	31651781	31652945	+	0	NA	promoter-TSS (NM_001098534).2	promoter-TSS (NM_001098534).2	27	NM_001098534	7917	Hs.440900	NM_004639	ENSG00000204463	BAG6	BAG-6|BAT3|D6S52E|G3	BCL2 associated athanogene 6	protein-coding
Interval_3162	chr3	56789006	56790991	+	0	NA	intron (NM_001128615, intron 4 of 12)	intron (NM_001128615, intron 4 of 12)	11951	NM_019555	50650	Hs.476402	NM_019555	ENSG00000163947	ARHGEF3	GEF3|STA3|XPLN	Rho guanine nucleotide exchange factor 3	protein-coding
Interval_772	chr11	350222	351789	+	0	NA	Intergenic	MER41-int|LTR|ERV1	-18494	NM_178537	338707	Hs.148074	NM_178537	ENSG00000182272	B4GALNT4	-	beta-1,4-N-acetyl-galactosaminyltransferase 4	protein-coding
Interval_749	chr10	119133580	119134483	+	0	NA	intron (NM_207009, intron 8 of 8)	intron (NM_207009, intron 8 of 8)	29918	NM_001303113	404636	Hs.434241	NM_207009	ENSG00000119979	DENND10	FAM45A	DENN domain containing 10	protein-coding
Interval_1755	chr16	11361387	11363886	+	0	NA	Intergenic	Intergenic	17177	NM_152308	116028	Hs.347524	NM_152308	ENSG00000175643	RMI2	BLAP18|C16orf75	RecQ mediated genome instability 2	protein-coding
Interval_168	chr1	77779308	77780194	+	0	NA	promoter-TSS (NM_001363583)	promoter-TSS (NM_001363583)	-54	NM_001363584	374986	Hs.437755	NM_198549	ENSG00000180488	MIGA1	FAM73A	mitoguardin 1	protein-coding
Interval_4467	chr8	9152199	9153378	+	0	NA	Intergenic	Intergenic	-1249	NM_001201329	79660	Hs.458513	NM_024607	ENSG00000173281	PPP1R3B	GL|PPP1R4|PTG	protein phosphatase 1 regulatory subunit 3B	protein-coding
Interval_1980	chr17	44348296	44348887	+	0	NA	intron (NM_002087, intron 1 of 12)	intron (NM_002087, intron 1 of 12)	3505	NM_002087	2896	Hs.514220	NM_002087	ENSG00000030582	GRN	CLN11|GEP|GP88|PCDGF|PEPI|PGRN	granulin precursor	protein-coding
Interval_3447	chr4	39355801	39357364	+	0	NA	intron (NM_001204747, intron 1 of 24)	intron (NM_001204747, intron 1 of 24)	9780	NM_001204747	5981	Hs.507475	NM_002913	ENSG00000035928	RFC1	A1|CANVAS|MHCBFB|PO-GA|RECC1|RFC|RFC140	replication factor C subunit 1	protein-coding
Interval_4929	chrX	41579902	41582024	+	0	NA	intron (NM_003688, intron 14 of 26)	intron (NM_003688, intron 14 of 26)	-108010	NM_005300	2857	Hs.495989	NM_005300	ENSG00000171659	GPR34	LYPSR1	G protein-coupled receptor 34	protein-coding
Interval_3904	chr6	24926220	24926938	+	0	NA	intron (NM_001286446, intron 1 of 13)	intron (NM_001286446, intron 1 of 13)	9381	NM_001286445	9750	Hs.559459	NM_014722	ENSG00000111913	RIPOR2	C6orf32|DFNB104|DIFF40|DIFF48|FAM65B|MYONAP|PL48	RHO family interacting cell polarization regulator 2	protein-coding
Interval_665	chr10	72260639	72262089	+	0	NA	Intergenic	Intergenic	-12560	NM_019058	54541	Hs.744875	NM_019058	ENSG00000168209	DDIT4	Dig2|REDD-1|REDD1	DNA damage inducible transcript 4	protein-coding
Interval_3015	chr22	46071576	46073249	+	0	NA	Intergenic	CpG-19219	-1391	NR_148973	642648	Hs.631363	NR_148973		LOC642648	-	uncharacterized LOC642648	ncRNA
Interval_3623	chr5	41767867	41768547	+	0	NA	intron (NR_157114, intron 12 of 15)	MLT1J1|LTR|ERVL-MaLR	75450	NM_001364303	5019	Hs.278277	NM_000436	ENSG00000083720	OXCT1	OXCT|SCOT	3-oxoacid CoA-transferase 1	protein-coding
Interval_1152	chr12	76158574	76159611	+	0	NA	Intergenic	Intergenic	-74407	NM_001307924	4673	Hs.524599	NM_004537	ENSG00000187109	NAP1L1	NAP1|NAP1L|NRP	nucleosome assembly protein 1 like 1	protein-coding
Interval_4215	chr7	906761	911107	+	0	NA	intron (NM_006869, intron 4 of 10)	CpG	11955	NM_001284311	11033	Hs.602573	NM_006869	ENSG00000105963	ADAP1	CENTA1|GCS1L|p42IP4	ArfGAP with dual PH domains 1	protein-coding
Interval_4841	chr9	117783420	117784566	+	0	NA	Intergenic	Intergenic	79590	NM_138554	7099	Hs.174312	NM_003266	ENSG00000136869	TLR4	ARMD10|CD284|TLR-4|TOLL	toll like receptor 4	protein-coding
Interval_3851	chr6	557331	560380	+	0	NA	intron (NM_018303, intron 17 of 27)	(ATGTTG)n|Simple_repeat|Simple_repeat	98109	NM_148959	135458	Hs.669039	NM_148959	ENSG00000188996	HUS1B	-	HUS1 checkpoint clamp component B	protein-coding
Interval_3096	chr3	30289383	30289972	+	0	NA	Intergenic	MIRb|SINE|MIR	-229191	NR_147054	101928015	Hs.581534	NR_147054		LINC01985	-	long intergenic non-protein coding RNA 1985	ncRNA
Interval_2431	chr2	39123992	39124820	+	0	NA	Intergenic	CpG	-3943	NM_005633	6654	Hs.709893	NM_005633	ENSG00000115904	SOS1	GF1|GGF1|GINGF|HGF|NS4|SOS-1	SOS Ras/Rac guanine nucleotide exchange factor 1	protein-coding
Interval_4426	chr7	141557323	141559263	+	0	NA	intron (NM_018238, intron 2 of 15)	AluSx|SINE|Alu	6883	NM_001364948	55750	Hs.685880	NM_018238	ENSG00000006530	AGK	CATC5|CTRCT38|MTDPS10|MULK	acylglycerol kinase	protein-coding
Interval_588	chr10	22618022	22619601	+	0	NA	intron (NM_005028, intron 1 of 9)	intron (NM_005028, intron 1 of 9)	95297	NM_001330062	5305	Hs.57079	NM_005028	ENSG00000150867	PIP4K2A	PI5P4KA|PIP5K2A|PIP5KII-alpha|PIP5KIIA|PIPK	phosphatidylinositol-5-phosphate 4-kinase type 2 alpha	protein-coding
Interval_3709	chr5	109409314	109410554	+	0	NA	promoter-TSS (NM_014819)	promoter-TSS (NM_014819)	40	NM_014819	9867	Hs.483036	NM_014819	ENSG00000198961	PJA2	Neurodap1|RNF131	praja ring finger ubiquitin ligase 2	protein-coding
Interval_3157	chr3	52983491	52984394	+	0	NA	intron (NM_016329, intron 1 of 20)	L2a|LINE|L2	62131	NM_016329	51460	Hs.343679	NM_016329	ENSG00000163935	SFMBT1	RU1|SFMBT|hSFMBT	Scm like with four mbt domains 1	protein-coding
Interval_2267	chr19	16139452	16140442	+	0	NA	intron (NR_163150, intron 1 of 7)	intron (NR_163150, intron 1 of 7)	-3738	NM_001369809	84941	Hs.631617	NM_032855	ENSG00000196684	HSH2D	ALX|HSH2	hematopoietic SH2 domain containing	protein-coding
Interval_879	chr11	65430880	65431964	+	0	NA	non-coding (NR_131012, exon 1 of 1)	non-coding (NR_131012, exon 1 of 1)	8624	NR_028272	283131	Hs.523789	NR_002802	ENSG00000245532	NEAT1	LINC00084|NCRNA00084|TncRNA|VINC	nuclear paraspeckle assembly transcript 1	ncRNA
Interval_4500	chr8	27763957	27764776	+	0	NA	intron (NR_156432, intron 2 of 7)	AluJb|SINE|Alu	8274	NR_130762	55246	Hs.445512	NM_018246	ENSG00000147419	CCDC25	-	coiled-coil domain containing 25	protein-coding
Interval_2260	chr19	14361828	14362285	+	0	NA	intron (NR_134908, intron 1 of 3)	L2a|LINE|L2	1934	NR_134908	105372288	Hs.628463	NR_134908	ENSG00000266913	LINC01841	-	long intergenic non-protein coding RNA 1841	ncRNA
Interval_1842	chr16	75647254	75647816	+	0	NA	promoter-TSS (NM_018975)	promoter-TSS (NM_018975)	152	NM_001130089	3735	Hs.3100	NM_005548	ENSG00000065427	KARS	CMTRIB|DFNB89|KARS1|KARS2|KRS	lysyl-tRNA synthetase	protein-coding
Interval_2058	chr17	75338221	75339726	+	0	NA	intron (NM_002086, intron 2 of 5)	intron (NM_002086, intron 2 of 5)	-49524	NM_021734	60386	Hs.514470	NM_021734	ENSG00000125454	SLC25A19	DNC|MCPHA|MUP1|THMD3|THMD4|TPC	solute carrier family 25 member 19	protein-coding
Interval_3383	chr3	196623697	196625589	+	0	NA	Intergenic	L3|LINE|CR1	7944	NR_132101	101929769	Hs.518527	NR_132101	ENSG00000232065	LINC01063	-	long intergenic non-protein coding RNA 1063	ncRNA
Interval_459	chr1	226674533	226677938	+	0	NA	intron (NM_002221, intron 2 of 7)	intron (NM_002221, intron 2 of 7)	-1167	NR_103784	100506443	Hs.664293	NR_103784		ITPKB-IT1	-	ITPKB intronic transcript 1	ncRNA
Interval_2646	chr2	190880845	190883495	+	0	NA	intron (NM_014905, intron 1 of 17)	intron (NM_014905, intron 1 of 17)	1349	NM_001256310	2744	Hs.116448	NM_014905	ENSG00000115419	GLS	AAD20|CASGID|EIEE71|GAC|GAM|GDPAG|GLS1|KGA	glutaminase	protein-coding
Interval_3175	chr3	66479692	66482811	+	0	NA	intron (NM_015541, intron 1 of 18)	intron (NM_015541, intron 1 of 18)	19170	NM_015541	26018	Hs.518055	NM_015541	ENSG00000144749	LRIG1	LIG-1|LIG1	leucine rich repeats and immunoglobulin like domains 1	protein-coding
Interval_4285	chr7	29284976	29285997	+	0	NA	intron (NM_001293072, intron 1 of 12)	L3|LINE|CR1	-76516	NR_120522	102724484	Hs.638665	NR_120522		LOC102724484	-	uncharacterized LOC102724484	ncRNA
Interval_1298	chr13	50365248	50367714	+	0	NA	intron (NR_109974, intron 2 of 6)	intron (NR_109974, intron 2 of 6)	160968	NR_125753	103689915	Hs.722230	NR_125753	ENSG00000186047	DLEU1-AS1	LINC01308	DLEU1 antisense RNA 1	ncRNA
Interval_3751	chr5	137857409	137859104	+	0	NA	Intergenic	MIRc|SINE|MIR	-9600	NM_006790	9499	Hs.84665	NM_006790	ENSG00000120729	MYOT	LGMD1|LGMD1A|MFM3|TTID|TTOD	myotilin	protein-coding
Interval_310	chr1	164651319	164651966	+	0	NA	intron (NM_001204963, intron 2 of 8)	intron (NM_001204963, intron 2 of 8)	91920	NM_001353130	5087	Hs.557097	NM_002585	ENSG00000185630	PBX1	CAKUHED	PBX homeobox 1	protein-coding
Interval_4752	chr9	76687734	76688418	+	0	NA	intron (NM_001308049, intron 1 of 11)	intron (NM_001308049, intron 1 of 11)	4339	NM_001308049	158471	Hs.262857	NM_015225	ENSG00000106772	PRUNE2	BMCC1|BNIPXL|C9orf65|KIAA0367	prune homolog 2 with BCH domain	protein-coding
Interval_1985	chr17	46179087	46180478	+	0	NA	intron (NM_001193465, intron 2 of 15).2	intron (NM_001193465, intron 2 of 15).2	13000	NM_001193466	284058	Hs.648744	NM_015443	ENSG00000120071	KANSL1	CENP-36|KDVS|KIAA1267|MSL1v1|NSL1|hMSL1v1	KAT8 regulatory NSL complex subunit 1	protein-coding
Interval_90	chr1	30869120	30869477	+	0	NA	TTS (NM_014654)	TTS (NM_014654)	39460	NM_014654	9672	Hs.158287	NM_014654	ENSG00000162512	SDC3	SDCN|SYND3	syndecan 3	protein-coding
Interval_3247	chr3	119468720	119470319	+	0	NA	intron (NR_024265, intron 1 of 10)	intron (NR_024265, intron 1 of 10)	556	NM_152305	56983	Hs.231750	NM_152305	ENSG00000163389	POGLUT1	C3orf9|CLP46|KDELCL1|KTELC1|LGMD2Z|LGMDR21|MDS010|MDSRP|Rumi|hCLP46	protein O-glucosyltransferase 1	protein-coding
Interval_2965	chr22	28673719	28675012	+	0	NA	intron (NM_001145418, intron 1 of 22)	intron (NM_001145418, intron 1 of 22)	5500	NM_001145418	23331	Hs.387856	NM_015281	ENSG00000100154	TTC28	TPRBK	tetratricopeptide repeat domain 28	protein-coding
Interval_1346	chr13	100611835	100612609	+	0	NA	intron (NR_146794, intron 16 of 18)	intron (NR_146794, intron 16 of 18)	-23430	NM_001195087	87769	Hs.350868	NM_033110	ENSG00000134864	GGACT	A2LD1	gamma-glutamylamine cyclotransferase	protein-coding
Interval_2551	chr2	113167024	113169529	+	0	NA	Intergenic	Intergenic	-5695	NM_012455	23550	Hs.516306	NM_012455	ENSG00000125637	PSD4	EFA6B|TIC	pleckstrin and Sec7 domain containing 4	protein-coding
Interval_3704	chr5	100882982	100885557	+	0	NA	intron (NM_005668, intron 3 of 4)	intron (NM_005668, intron 3 of 4)	19013	NM_005668	7903	Hs.308628	NM_005668	ENSG00000113532	ST8SIA4	PST|PST1|SIAT8D|ST8SIA-IV	ST8 alpha-N-acetyl-neuraminide alpha-2,8-sialyltransferase 4	protein-coding
Interval_1823	chr16	67935924	67936953	+	0	NA	exon (NM_002801, exon 2 of 8)	exon (NM_002801, exon 2 of 8)	412	NM_002801	5699	Hs.9661	NM_002801	ENSG00000205220	PSMB10	LMP10|MECL1|beta2i	proteasome subunit beta 10	protein-coding
Interval_1451	chr14	67487834	67488970	+	0	NA	intron (NM_001348546, intron 1 of 2)	intron (NM_001348546, intron 1 of 2)	319	NM_001348543	161145	Hs.509707	NM_182526	ENSG00000198133	TMEM229B	C14orf83	transmembrane protein 229B	protein-coding
Interval_3182	chr3	71087245	71088656	+	0	NA	intron (NR_146142, intron 7 of 19)	intron (NR_146142, intron 7 of 19)	-23026	NM_001349344	27086	Hs.59368	NM_032682	ENSG00000114861	FOXP1	12CC4|HSPC215|MFH|QRF1|hFKH1B	forkhead box P1	protein-coding
Interval_261	chr1	148372480	148373684	+	0	NA	Intergenic	LTR56|LTR|ERV1	-10549	NR_104082	101954273		NR_104082	ENSG00000207340	RNVU1-1	RNU1-10P|RNU1-53|RNU1P10|RNVU1-10|U1.4|U1P14|vU1.1|vU1.10	RNA, variant U1 small nuclear 1	snRNA
Interval_4312	chr7	43833715	43835645	+	0	NA	Intergenic	LTR12F|LTR|ERV1	34837	NM_032014	64951	Hs.284286	NM_032014	ENSG00000062582	MRPS24	HSPC335|MRP-S24|S24mt|bMRP-47|bMRP47	mitochondrial ribosomal protein S24	protein-coding
Interval_2081	chr17	81412412	81413415	+	0	NA	intron (NM_001291324, intron 1 of 27)	intron (NM_001291324, intron 1 of 27)	-12135	NR_039894	100616294		NR_039894	ENSG00000266392	MIR4740	-	microRNA 4740	ncRNA
Interval_3610	chr5	37738059	37739268	+	0	NA	intron (NM_001345998, intron 17 of 17)	intron (NM_001345998, intron 17 of 17)	96159	NM_001278098	2668	Hs.248114	NM_000514	ENSG00000168621	GDNF	ATF|ATF1|ATF2|HFB1-GDNF|HSCR3	glial cell derived neurotrophic factor	protein-coding
Interval_2607	chr2	161978773	161979886	+	0	NA	intron (NM_001354451, intron 25 of 25)	intron (NM_001354451, intron 25 of 25)	94886	NM_001935	1803	Hs.368912	NM_001935	ENSG00000197635	DPP4	ADABP|ADCP2|CD26|DPPIV|TP103	dipeptidyl peptidase 4	protein-coding
Interval_482	chr1	234866705	234867788	+	0	NA	Intergenic	Intergenic	96753	NR_125945	101927851	Hs.520684	NR_125945	ENSG00000238005	LOC101927851	-	uncharacterized LOC101927851	ncRNA
Interval_2428	chr2	38663652	38664439	+	0	NA	Intergenic	Intergenic	-2069	NM_138801	130589	Hs.435012	NM_138801	ENSG00000143891	GALM	BLOCK25|GLAT|HEL-S-63p|IBD1	galactose mutarotase	protein-coding
Interval_1941	chr17	35431991	35432523	+	0	NA	5' UTR (NM_018042, exon 1 of 4)	5' UTR (NM_018042, exon 1 of 4)	243	NM_018042	55106	Hs.663548	NM_018042	ENSG00000172123	SLFN12	SLFN3	schlafen family member 12	protein-coding
Interval_4218	chr7	2037339	2038456	+	0	NA	intron (NM_001013837, intron 12 of 18)	Tigger1|DNA|TcMar-Tigger	51155	NR_145797	109623488		NR_145797		SNORA114	-	small nucleolar RNA, H/ACA box 114	snoRNA
Interval_1322	chr13	79480881	79482067	+	0	NA	promoter-TSS (NR_046685)	promoter-TSS (NR_046685)	-243	NR_046685	100874208	Hs.602801	NR_046685	ENSG00000232132	NDFIP2-AS1	-	NDFIP2 antisense RNA 1	ncRNA
Interval_3213	chr3	107599027	107600324	+	0	NA	intron (NM_001276286, intron 2 of 16)	intron (NM_001276286, intron 2 of 16)	76713	NM_001142568	56987	Hs.124366	NM_020235	ENSG00000114439	BBX	ARTC1|HBP2|HSPC339|MDS001	BBX high mobility group box domain containing	protein-coding
Interval_1951	chr17	36153209	36155028	+	0	NA	Intergenic	Intergenic	22460	NM_001291462	101060321	Hs.454716	NM_001291462	ENSG00000260287	TBC1D3G	TBC1D3C|TBC1D3D	TBC1 domain family member 3G	protein-coding
Interval_1767	chr16	21642588	21648335	+	0	NA	intron (NM_005849, intron 2 of 5).2	AluSz|SINE|Alu	7147	NM_005849	10261	Hs.530902	NM_005849	ENSG00000140749	IGSF6	DORA	immunoglobulin superfamily member 6	protein-coding
Interval_4575	chr8	80367086	80368539	+	0	NA	Intergenic	Intergenic	-117781	NM_001277145	65986	Hs.591868	NM_023929	ENSG00000205189	ZBTB10	RINZF	zinc finger and BTB domain containing 10	protein-coding
Interval_1381	chr14	31126388	31128706	+	0	NA	intron (NM_015382, intron 26 of 42)	AluSq2|SINE|Alu	80246	NM_015382	25831	Hs.708017	NM_015382	ENSG00000092148	HECTD1	EULIR	HECT domain E3 ubiquitin protein ligase 1	protein-coding
Interval_3571	chr4	153432730	153434723	+	0	NA	Intergenic	Intergenic	-32620	NM_015196	23240	Hs.732450	NM_015196	ENSG00000121210	TMEM131L	KIAA0922	transmembrane 131 like	protein-coding
Interval_4299	chr7	36706082	36707975	+	0	NA	intron (NM_001637, intron 1 of 20)	Tigger1|DNA|TcMar-Tigger	17466	NM_001637	313	Hs.488007	NM_001637	ENSG00000136250	AOAH	-	acyloxyacyl hydrolase	protein-coding
Interval_655	chr10	69222234	69223301	+	0	NA	intron (NM_025130, intron 1 of 17)	intron (NM_025130, intron 1 of 17)	2435	NM_025130	80201	Hs.522988	NM_025130	ENSG00000156510	HKDC1	-	hexokinase domain containing 1	protein-coding
Interval_1272	chr13	40764285	40764745	+	0	NA	intron (NM_005830, intron 2 of 6)	MER119|DNA|hAT-Charlie	6675	NM_005830	10240	Hs.596607	NM_005830	ENSG00000102738	MRPS31	IMOGN38|MRP-S31|S31mt	mitochondrial ribosomal protein S31	protein-coding
Interval_3778	chr5	150045494	150050395	+	0	NA	intron (NM_014983, intron 17 of 19)	intron (NM_014983, intron 17 of 19)	38696	NR_109969	1436	Hs.586219	NM_005211	ENSG00000182578	CSF1R	C-FMS|CD115|CSF-1R|CSFR|FIM2|FMS|HDLS|M-CSF-R	colony stimulating factor 1 receptor	protein-coding
Interval_2355	chr19	54903835	54905018	+	0	NA	Intergenic	L1PA16|LINE|L1	-1722	NM_001145458	9437	Hs.97084	NM_004829	ENSG00000189430	NCR1	CD335|LY94|NK-p46|NKP46	natural cytotoxicity triggering receptor 1	protein-coding
Interval_870	chr11	63566782	63567497	+	0	NA	Intergenic	LTR43|LTR|ERV1	-3760	NM_017878	54979	Hs.272805	NM_017878	ENSG00000133328	PLAAT2	HRASLS2|PLA1/2-2|PLAAT-2	phospholipase A and acyltransferase 2	protein-coding
Interval_4075	chr6	108260649	108262191	+	0	NA	promoter-TSS (NM_001300928)	promoter-TSS (NM_001300928)	-380	NM_003795	8724	Hs.12102	NM_003795	ENSG00000112335	SNX3	Grd19|MCOPS8|SDP3	sorting nexin 3	protein-coding
Interval_2985	chr22	37275257	37275981	+	0	NA	Intergenic	Intergenic	-6889	NM_001318024	27128	Hs.170944	NM_013385	ENSG00000100055	CYTH4	CYT4|DJ63G5.1|PSCD4|cytohesin-4	cytohesin 4	protein-coding
Interval_3830	chr5	177944266	177944828	+	0	NA	intron (NR_149047, intron 1 of 3)	CpG	5020	NR_149047	100128340	Hs.710582	NR_149047		LOC100128340	-	uncharacterized LOC100128340	ncRNA
Interval_4468	chr8	9908718	9909757	+	0	NA	Intergenic	Intergenic	-5765	NR_029668	406907		NR_029668	ENSG00000284321	MIR124-1	MIR124A|MIR124A1|MIRN124-1|MIRN124A1|mir-124-1	microRNA 124-1	ncRNA
Interval_1515	chr14	97524484	97525412	+	0	NA	intron (NR_110166, intron 2 of 4)	intron (NR_110166, intron 2 of 4)	66132	NR_110166	101929241	Hs.650839	NR_110165	ENSG00000246084	LINC02325	-	long intergenic non-protein coding RNA 2325	ncRNA
Interval_240	chr1	111475128	111479379	+	0	NA	intron (NM_001300835, intron 3 of 4)	intron (NM_001300835, intron 3 of 4)	3269	NM_001300834	128346	Hs.288010	NM_174896	ENSG00000143110	C1orf162	-	chromosome 1 open reading frame 162	protein-coding
Interval_1063	chr12	12384306	12385879	+	0	NA	intron (NM_001300742, intron 2 of 3).2	L1ME1|LINE|L1	28014	NM_001300742	118426	Hs.504805	NM_058169	ENSG00000165714	BORCS5	LOH12CR1|LOH1CR12	BLOC-1 related complex subunit 5	protein-coding
Interval_3714	chr5	116134648	116136096	+	0	NA	intron (NM_001308080, intron 5 of 6)	intron (NM_001308080, intron 5 of 6)	49910	NM_001308080	51397	Hs.483136	NM_016144	ENSG00000145781	COMMD10	PTD002	COMM domain containing 10	protein-coding
Interval_2150	chr18	44729454	44729986	+	0	NA	intron (NM_001130110, intron 2 of 3)	intron (NM_001130110, intron 2 of 3)	48832	NM_015559	26040	Hs.435458	NM_015559	ENSG00000152217	SETBP1	MRD29|SEB	SET binding protein 1	protein-coding
Interval_1898	chr17	6660631	6661377	+	0	NA	intron (NR_045985, intron 4 of 4)	intron (NR_045985, intron 4 of 4)	3285	NR_045985	100652883	Hs.549540	NR_045985		ALOX15P1	ALOX15P	arachidonate 15-lipoxygenase pseudogene 1	pseudo
Interval_3082	chr3	20039460	20040185	+	0	NA	promoter-TSS (NM_003884)	promoter-TSS (NM_003884)	-624	NM_003884	8850	Hs.533055	NM_003884	ENSG00000114166	KAT2B	CAF|P/CAF|PCAF	lysine acetyltransferase 2B	protein-coding
Interval_183	chr1	89125656	89130472	+	0	NA	Intergenic	LTR12C|LTR|ERV1	-1950	NM_004120	2634	Hs.386567	NM_004120	ENSG00000162645	GBP2	-	guanylate binding protein 2	protein-coding
Interval_2009	chr17	58006492	58007252	+	0	NA	intron (NM_006924, intron 1 of 3)	CpG	374	NM_006924	6426	Hs.68714	NM_006924	ENSG00000136450	SRSF1	ASF|SF2|SF2p33|SFRS1|SRp30a	serine and arginine rich splicing factor 1	protein-coding
Interval_1655	chr15	75197946	75200484	+	0	NA	Intergenic	Intergenic	-2667	NM_015492	56905	Hs.17936	NM_015492	ENSG00000167173	C15orf39	-	chromosome 15 open reading frame 39	protein-coding
Interval_4749	chr9	76576440	76578387	+	0	NA	Intergenic	HAL1|LINE|L1	76780	NM_001097636	2650	Hs.521568	NM_001490	ENSG00000187210	GCNT1	C2GNT|C2GNT-L|C2GNT1|G6NT|NACGT2|NAGCT2	glucosaminyl (N-acetyl) transferase 1	protein-coding
Interval_4190	chr6	158805559	158808063	+	0	NA	intron (NM_003379, intron 1 of 12)	intron (NM_003379, intron 1 of 12)	-11168	NR_102425	101409257	Hs.571207	NR_102425	ENSG00000233893	EZR-AS1	-	EZR antisense RNA 1	ncRNA
Interval_88	chr1	29712094	29712454	+	0	NA	Intergenic	Intergenic	325338	NR_110790	101929406	Hs.639413	NR_110790	ENSG00000233399	LINC01648	-	long intergenic non-protein coding RNA 1648	ncRNA
Interval_3166	chr3	56915869	56916801	+	0	NA	exon (NM_001289698, exon 1 of 11)	exon (NM_001289698, exon 1 of 11)	101	NM_001289698	50650	Hs.476402	NM_019555	ENSG00000163947	ARHGEF3	GEF3|STA3|XPLN	Rho guanine nucleotide exchange factor 3	protein-coding
Interval_1969	chr17	40539570	40543347	+	0	NA	Intergenic	Intergenic	18936	NM_001301718	1236	Hs.370036	NM_001838	ENSG00000126353	CCR7	BLR2|CC-CKR-7|CCR-7|CD197|CDw197|CMKBR7|EBI1	C-C motif chemokine receptor 7	protein-coding
Interval_516	chr1	248924899	248925532	+	0	NA	Intergenic	Intergenic	18972	NM_001017434	267002	Hs.602037	NM_170725	ENSG00000185220	PGBD2	-	piggyBac transposable element derived 2	protein-coding
Interval_3583	chr4	184333564	184334683	+	0	NA	Intergenic	MSTA|LTR|ERVL-MaLR	19854	NR_040108	728175	Hs.590107	NR_040108	ENSG00000180712	LINC02363	-	long intergenic non-protein coding RNA 2363	ncRNA
Interval_4488	chr8	23217955	23218373	+	0	NA	intron (NM_003844, intron 1 of 9)	(GT)n|Simple_repeat|Simple_repeat	6938	NM_003844	8797	Hs.213467	NM_003844	ENSG00000104689	TNFRSF10A	APO2|CD261|DR4|TRAILR-1|TRAILR1	TNF receptor superfamily member 10a	protein-coding
Interval_3582	chr4	174282994	174284094	+	0	NA	promoter-TSS (NM_001145314)	promoter-TSS (NM_001145314)	-360	NM_001145314	80817	Hs.555989	NM_030633	ENSG00000164118	CEP44	KIAA1712|PS1TP3	centrosomal protein 44	protein-coding
Interval_3511	chr4	99053985	99054747	+	0	NA	intron (NM_015143, intron 9 of 10)	Tigger1|DNA|TcMar-Tigger	34422	NM_000671	128	Hs.78989	NM_000671	ENSG00000197894	ADH5	ADH-3|ADHX|FALDH|FDH|GSH-FDH|GSNOR|HEL-S-60p	alcohol dehydrogenase 5 (class III), chi polypeptide	protein-coding
Interval_1987	chr17	47702877	47704945	+	0	NA	intron (NM_014726, intron 6 of 8)	MIRb|SINE|MIR	8647	NM_014726	9755	Hs.94790	NM_014726	ENSG00000198933	TBKBP1	ProSAPiP2|SINTBAD	TBK1 binding protein 1	protein-coding
Interval_2804	chr20	38841058	38844264	+	0	NA	intron (NM_015568, intron 2 of 10)	Charlie15a|DNA|hAT-Charlie	36964	NM_001172735	26051	Hs.45719	NM_015568	ENSG00000101445	PPP1R16B	ANKRD4|TIMAP	protein phosphatase 1 regulatory subunit 16B	protein-coding
Interval_359	chr1	174156995	174157874	+	0	NA	intron (NR_121197, intron 2 of 3)	intron (NR_121197, intron 2 of 3)	1853	NR_121197	102724601	Hs.563791	NR_121197	ENSG00000227373	RABGAP1L-DT	-	RABGAP1L divergent transcript	ncRNA
Interval_3435	chr4	36237397	36238981	+	0	NA	intron (NR_146894, intron 1 of 32)	intron (NR_146894, intron 1 of 32)	5750	NR_146893	116984	Hs.479451	NM_015230	ENSG00000047365	ARAP2	CENTD1|PARX	ArfGAP with RhoGAP domain, ankyrin repeat and PH domain 2	protein-coding
Interval_4331	chr7	69695090	69696824	+	0	NA	intron (NM_015570, intron 1 of 18)	intron (NM_015570, intron 1 of 18)	97482	NM_015570	26053	Hs.21631	NM_015570	ENSG00000158321	AUTS2	FBRSL2|MRD26	activator of transcription and developmental regulator AUTS2	protein-coding
Interval_1577	chr15	48641192	48642240	+	0	NA	intron (NM_000138, intron 2 of 65)	intron (NM_000138, intron 2 of 65)	4072	NM_000138	2200	Hs.591133	NM_000138	ENSG00000166147	FBN1	ACMICD|ECTOL1|FBN|GPHYSD2|MASS|MFLS|MFS1|OCTD|SGS|SSKS|WMS|WMS2	fibrillin 1	protein-coding
Interval_3646	chr5	55848937	55849737	+	0	NA	Intergenic	HAL1|LINE|L1	-2020	NM_001297570	133396	Hs.55378	NM_139017	ENSG00000164509	IL31RA	CRL|CRL3|GLM-R|GLMR|GPL|IL-31RA|PLCA2|PRO21384|hGLM-R	interleukin 31 receptor A	protein-coding
Interval_1123	chr12	53751008	53752679	+	0	NA	promoter-TSS (NR_104333)	promoter-TSS (NR_104333)	-8	NR_104333	102216268	Hs.742074	NR_104332	ENSG00000260492	CISTR	CISTR-ACT|CISTRACT|re52431	chondrogenesis-associated transcript	ncRNA
Interval_3367	chr3	187963215	187964077	+	0	NA	intron (NR_135538, intron 2 of 2)	intron (NR_135538, intron 2 of 2)	12761	NR_135537	105374266	Hs.570518	NR_135537		LINC01991	-	long intergenic non-protein coding RNA 1991	ncRNA
Interval_1061	chr12	12006819	12013103	+	0	NA	Intergenic	Intergenic	-39900	NM_001370268	79370	Hs.210343	NM_030766	ENSG00000121380	BCL2L14	BCLG	BCL2 like 14	protein-coding
Interval_3323	chr3	158801697	158802946	+	0	NA	intron (NM_001167903, intron 1 of 14)	CpG	267	NM_022736	64747	Hs.58663	NM_022736	ENSG00000118855	MFSD1	SMAP4	major facilitator superfamily domain containing 1	protein-coding
Interval_4861	chr9	126819479	126820412	+	0	NA	intron (NM_014007, intron 2 of 2)	Tigger1|DNA|TcMar-Tigger	14905	NM_014007	23099	Hs.355581	NM_014007	ENSG00000169155	ZBTB43	ZBTB22B|ZNF-X|ZNF297B	zinc finger and BTB domain containing 43	protein-coding
Interval_2738	chr2	234483627	234484205	+	0	NA	Intergenic	MLT1C|LTR|ERVL-MaLR	13133	NM_005737	10123	Hs.111554	NM_005737	ENSG00000188042	ARL4C	ARL7|LAK	ADP ribosylation factor like GTPase 4C	protein-coding
Interval_2204	chr19	1897666	1898107	+	0	NA	Intergenic	Intergenic	-7513	NM_001329540	113178	Hs.144980	NM_079834	ENSG00000227500	SCAMP4	SCAMP-4	secretory carrier membrane protein 4	protein-coding
Interval_3912	chr6	26439178	26441033	+	0	NA	promoter-TSS (NM_006994)	promoter-TSS (NM_006994)	-399	NM_197974	10384	Hs.167741	NM_006994	ENSG00000111801	BTN3A3	BTF3|BTN3.3	butyrophilin subfamily 3 member A3	protein-coding
Interval_4219	chr7	2050214	2050905	+	0	NA	intron (NM_001013837, intron 12 of 18)	intron (NM_001013837, intron 12 of 18)	38493	NR_145797	109623488		NR_145797		SNORA114	-	small nucleolar RNA, H/ACA box 114	snoRNA
Interval_3738	chr5	132113794	132115021	+	0	NA	Intergenic	Intergenic	40618	NM_000758	1437	Hs.1349	NM_000758	ENSG00000164400	CSF2	CSF|GMCSF	colony stimulating factor 2	protein-coding
Interval_1632	chr15	69781323	69783362	+	0	NA	Intergenic	Intergenic	-52892	NR_026764	414926	Hs.569502	NR_026764	ENSG00000245750	LINC00593	C15orf50	long intergenic non-protein coding RNA 593	ncRNA
Interval_3917	chr6	27158194	27159272	+	0	NA	Intergenic	Intergenic	11107	NR_036096	100422934		NR_036096	ENSG00000265565	MIR3143	mir-3143	microRNA 3143	ncRNA
Interval_2145	chr18	35623983	35625094	+	0	NA	Intergenic	L1MEd|LINE|L1	-30031	NM_020474	2589	Hs.514806	NM_020474	ENSG00000141429	GALNT1	GALNAC-T1	polypeptide N-acetylgalactosaminyltransferase 1	protein-coding
Interval_838	chr11	37503397	37504393	+	0	NA	Intergenic	Intergenic	-434706	NR_135110	105376633	Hs.135690	NR_135110	ENSG00000254516	LINC02760	-	long intergenic non-protein coding RNA 2760	ncRNA
Interval_1121	chr12	53219225	53219833	+	0	NA	intron (NM_001243730, intron 2 of 8)	intron (NM_001243730, intron 2 of 8)	833	NM_001042728	5916	Hs.1497	NM_000966	ENSG00000172819	RARG	NR1B3|RARC	retinoic acid receptor gamma	protein-coding
Interval_2346	chr19	51375483	51376327	+	0	NA	Intergenic	AluSp|SINE|Alu	-3251	NM_005601	4818	Hs.10306	NM_005601	ENSG00000105374	NKG7	GIG1|GMP-17|p15-TIA-1	natural killer cell granule protein 7	protein-coding
Interval_3191	chr3	98525314	98526017	+	0	NA	Intergenic	Intergenic	-2599	NM_001040183	56650	Hs.531371	NM_019895	ENSG00000080822	CLDND1	C3orf4|GENX-3745|Z38	claudin domain containing 1	protein-coding
Interval_3821	chr5	172807280	172808310	+	0	NA	Intergenic	AluJo|SINE|Alu	-26456	NM_001031711	57222	Hs.509163	NM_020462	ENSG00000113719	ERGIC1	AMCN|ERGIC-32|ERGIC32|NET24	endoplasmic reticulum-golgi intermediate compartment 1	protein-coding
Interval_3469	chr4	54942209	54943776	+	0	NA	Intergenic	Intergenic	182603	NM_002253	3791	Hs.479756	NM_002253	ENSG00000128052	KDR	CD309|FLK1|VEGFR|VEGFR2	kinase insert domain receptor	protein-coding
Interval_955	chr11	114400059	114401789	+	0	NA	promoter-TSS (NM_019021)	promoter-TSS (NM_019021)	258	NM_001286048	10179	Hs.7527	NM_016090	ENSG00000076053	RBM7	-	RNA binding motif protein 7	protein-coding
Interval_4657	chr8	130278450	130279495	+	0	NA	intron (NM_001362925, intron 3 of 29)	MIRc|SINE|MIR	17561	NR_002765	29065	Hs.639318	NR_002765		ASAP1-IT1	ASAP1-IT|ASAP1IT|ASAP1IT1|DDEF1IT1|HSPC054|NCRNA00050	ASAP1 intronic transcript 1	ncRNA
Interval_4868	chr9	129383229	129385461	+	0	NA	Intergenic	L2b|LINE|L2	47422	NR_120686	100506119	Hs.624047	NR_120685	ENSG00000233901	LINC01503	-	long intergenic non-protein coding RNA 1503	ncRNA
Interval_4757	chr9	79592697	79593528	+	0	NA	intron (NM_001351556, intron 4 of 18)	intron (NM_001351556, intron 4 of 18)	19935	NM_001351543	7091	Hs.444213	NM_007005	ENSG00000106829	TLE4	BCE-1|BCE1|E(spI)|E(spl)|ESG|ESG4|GRG4|Grg-4	TLE family member 4, transcriptional corepressor	protein-coding
Interval_2854	chr20	53893034	53893580	+	0	NA	Intergenic	Intergenic	-17598	NR_002189	391257	Hs.449977	NR_002189		SUMO1P1	PIC1L|UBL2|UBL6	SUMO1 pseudogene 1	pseudo
Interval_2460	chr2	55133715	55134421	+	0	NA	intron (NM_001321904, intron 1 of 9)	MER41B|LTR|ERV1	3763	NM_001321904	57142	Hs.637850	NM_007008	ENSG00000115310	RTN4	ASY|NI220/250|NOGO|NSP|NSP-CL|Nbla00271|Nbla10545|RTN-X|RTN4-A|RTN4-B1|RTN4-B2|RTN4-C	reticulon 4	protein-coding
Interval_1830	chr16	69424138	69425221	+	0	NA	promoter-TSS (NM_030579)	promoter-TSS (NM_030579)	84	NM_030579	80777	Hs.461131	NM_030579	ENSG00000103018	CYB5B	CYB5-M|CYPB5M|OMB5	cytochrome b5 type B	protein-coding
Interval_3794	chr5	157116172	157116997	+	0	NA	Intergenic	Intergenic	-7540	NM_032782	84868	Hs.710500	NM_032782	ENSG00000135077	HAVCR2	CD366|HAVcr-2|KIM-3|SPTCL|TIM3|TIMD-3|TIMD3|Tim-3	hepatitis A virus cellular receptor 2	protein-coding
Interval_1543	chr15	31440705	31441398	+	0	NA	Intergenic	CpG	114216	NM_015995	51621	Hs.376443	NM_015995	ENSG00000169926	KLF13	BTEB3|FKLF2|NSLP1|RFLAT-1|RFLAT1	Kruppel like factor 13	protein-coding
Interval_1816	chr16	57998322	57999132	+	0	NA	promoter-TSS (NM_001330568)	promoter-TSS (NM_001330568)	-876	NM_001330568	79650	Hs.408702	NM_024598	ENSG00000103005	USB1	C16orf57|HVSL1|Mpn1|PN|hUsb1	U6 snRNA biogenesis phosphodiesterase 1	protein-coding
Interval_4375	chr7	105011875	105013022	+	0	NA	non-coding (NR_024586, exon 1 of 1)	non-coding (NR_024586, exon 1 of 1)	1693	NR_024586	100216545	Hs.631150	NR_024586		KMT2E-AS1	-	KMT2E antisense RNA 1	ncRNA
Interval_834	chr11	35660258	35665439	+	0	NA	promoter-TSS (NM_017583)	promoter-TSS (NM_017583)	73	NM_017583	54765	Hs.192103	NM_017583	ENSG00000166326	TRIM44	AN3|DIPB|HSA249128|MC7	tripartite motif containing 44	protein-coding
Interval_1257	chr13	30734909	30736779	+	0	NA	intron (NM_001204406, intron 2 of 5)	intron (NM_001204406, intron 2 of 5)	336	NM_001629	241	Hs.507658	NM_001629	ENSG00000132965	ALOX5AP	FLAP	arachidonate 5-lipoxygenase activating protein	protein-coding
Interval_2474	chr2	64729986	64731919	+	0	NA	Intergenic	Intergenic	-77039	NM_014755	9792	Hs.591569	NM_014755	ENSG00000179833	SERTAD2	Sei-2|TRIP-Br2|TRIPBR2	SERTA domain containing 2	protein-coding
Interval_1634	chr15	70138856	70142849	+	0	NA	Intergenic	Intergenic	-42935	NM_005078	7090	Hs.287362	NM_005078	ENSG00000140332	TLE3	ESG|ESG3|GRG3|HsT18976	TLE family member 3, transcriptional corepressor	protein-coding
Interval_1754	chr16	11352846	11357760	+	0	NA	Intergenic	Intergenic	9844	NM_152308	116028	Hs.347524	NM_152308	ENSG00000175643	RMI2	BLAP18|C16orf75	RecQ mediated genome instability 2	protein-coding
Interval_4894	chr9	137411783	137412640	+	0	NA	intron (NM_001286823, intron 1 of 7)	intron (NM_001286823, intron 1 of 7)	10951	NM_001286823	54932	Hs.495553	NM_017820	ENSG00000187609	EXD3	mut-7	exonuclease 3'-5' domain containing 3	protein-coding
Interval_1580	chr15	50108840	50110773	+	0	NA	intron (NR_073597, intron 1 of 26)	intron (NR_073597, intron 1 of 26)	3573	NR_073598	79895	Hs.511311	NM_024837	ENSG00000104043	ATP8B4	ATPIM	ATPase phospholipid transporting 8B4 (putative)	protein-coding
Interval_3854	chr6	2110348	2111828	+	0	NA	intron (NM_001253846, intron 4 of 10)	intron (NM_001253846, intron 4 of 10)	64903	NM_001253846	2762	Hs.144496	NM_001500	ENSG00000112699	GMDS	GMD|SDR3E1	GDP-mannose 4,6-dehydratase	protein-coding
Interval_996	chr11	130003095	130003761	+	0	NA	promoter-TSS (NM_001367890)	promoter-TSS (NM_001367890)	-593	NM_020228	56980	Hs.275086	NM_020228	ENSG00000170325	PRDM10	PFM7|TRIS	PR/SET domain 10	protein-coding
Interval_2945	chr22	17086757	17088439	+	0	NA	intron (NM_014339, intron 1 of 12)	intron (NM_014339, intron 1 of 12)	2639	NM_001289905	23765	Hs.48353	NM_014339	ENSG00000177663	IL17RA	CANDF5|CD217|CDw217|IL-17RA|IL17R|IMD51|hIL-17R	interleukin 17 receptor A	protein-coding
Interval_800	chr11	17077121	17077831	+	0	NA	exon (NM_001017, exon 2 of 6)	exon (NM_001017, exon 2 of 6)	191	NM_001017	6207	Hs.446588	NM_001017	ENSG00000110700	RPS13	S13	ribosomal protein S13	protein-coding
Interval_4739	chr9	69759057	69760038	+	0	NA	intron (NM_001099666, intron 1 of 7)	CpG	464	NR_159517	375743	Hs.744192	NM_001099666	ENSG00000188647	PTAR1	-	protein prenyltransferase alpha subunit repeat containing 1	protein-coding
Interval_2131	chr18	23585881	23587260	+	0	NA	promoter-TSS (NM_000271)	promoter-TSS (NM_000271)	-64	NM_000271	4864	Hs.464779	NM_000271	ENSG00000141458	NPC1	NPC|POGZ|SLC65A1	NPC intracellular cholesterol transporter 1	protein-coding
Interval_1175	chr12	96398881	96401466	+	0	NA	5' UTR (NM_001170464, exon 1 of 16)	5' UTR (NM_001170464, exon 1 of 16)	266	NM_002595	5128	Hs.506415	NM_002595	ENSG00000059758	CDK17	PCTAIRE2|PCTK2	cyclin dependent kinase 17	protein-coding
Interval_4623	chr8	123156666	123158667	+	0	NA	intron (NM_001363151, intron 19 of 19)	intron (NM_001363151, intron 19 of 19)	-21381	NM_207006	84985	Hs.379821	NM_032899	ENSG00000147689	FAM83A	BJ-TSA-9	family with sequence similarity 83 member A	protein-coding
Interval_4185	chr6	157442778	157443799	+	0	NA	intron (NM_024630, intron 1 of 8)	THE1C|LTR|ERVL-MaLR	62098	NM_153746	79683	Hs.596214	NM_024630	ENSG00000175048	ZDHHC14	NEW1CP	zinc finger DHHC-type containing 14	protein-coding
Interval_3398	chr4	3037542	3040990	+	0	NA	intron (NM_001004056, intron 14 of 14)	intron (NM_001004056, intron 14 of 14)	35248	NR_045414	100750326	Hs.575112	NR_045414		HTT-AS	HTT-AS1|HTTAS	HTT antisense RNA	ncRNA
Interval_4249	chr7	8197832	8198731	+	0	NA	intron (NM_001350836, intron 7 of 14)	intron (NM_001350836, intron 7 of 14)	63771	NM_001350825	3382	Hs.487561	NM_004968	ENSG00000003147	ICA1	ICA69|ICAp69	islet cell autoantigen 1	protein-coding
Interval_1279	chr13	42271526	42272628	+	0	NA	promoter-TSS (NM_016248)	promoter-TSS (NM_016248)	-75	NM_016248	11215	Hs.105105	NM_016248	ENSG00000023516	AKAP11	AKAP-11|AKAP220|PPP1R44|PRKA11	A-kinase anchoring protein 11	protein-coding
Interval_1262	chr13	32426260	32429402	+	0	NA	intron (NM_001353637, intron 1 of 1)	(GGCTGG)n|Simple_repeat|Simple_repeat	299	NR_148477	90634	Hs.732118	NM_052818	ENSG00000139597	N4BP2L1	CG018	NEDD4 binding protein 2 like 1	protein-coding
Interval_194	chr1	91791655	91792508	+	0	NA	intron (NR_036634, intron 4 of 17)	intron (NR_036634, intron 4 of 17)	94070	NM_003243	7049	Hs.482390	NM_003243	ENSG00000069702	TGFBR3	BGCAN|betaglycan	transforming growth factor beta receptor 3	protein-coding
Interval_4189	chr6	158719759	158721278	+	0	NA	intron (NM_001242394, intron 10 of 17)	MIRb|SINE|MIR	44235	NR_037482	100500851		NR_037482	ENSG00000265558	MIR3918	mir-3918	microRNA 3918	ncRNA
Interval_3913	chr6	26446113	26446453	+	0	NA	intron (NM_197974, intron 5 of 9)	intron (NM_197974, intron 5 of 9)	5779	NM_001242803	10384	Hs.167741	NM_006994	ENSG00000111801	BTN3A3	BTF3|BTN3.3	butyrophilin subfamily 3 member A3	protein-coding
Interval_730	chr10	109914941	109916121	+	0	NA	intron (NM_020383, intron 1 of 20)	L1MEd|LINE|L1	7715	NM_001324136	7511	Hs.390623	NM_020383	ENSG00000108039	XPNPEP1	APP1|SAMP|XPNPEP|XPNPEPL|XPNPEPL1	X-prolyl aminopeptidase 1	protein-coding
Interval_1993	chr17	48428709	48429619	+	0	NA	intron (NM_001075099, intron 1 of 12)	intron (NM_001075099, intron 1 of 12)	1050	NM_003726	8631	Hs.316931	NM_003726	ENSG00000141293	SKAP1	HEL-S-81p|SCAP1|SKAP55	src kinase associated phosphoprotein 1	protein-coding
Interval_2536	chr2	102417368	102418991	+	0	NA	promoter-TSS (NM_003853)	promoter-TSS (NM_003853)	-611	NM_003853	8807	Hs.158315	NM_003853	ENSG00000115607	IL18RAP	ACPL|CD218b|CDw218b|IL-18R-beta|IL-18RAcP|IL-18Rbeta|IL-1R-7|IL-1R7|IL-1RAcPL|IL18RB	interleukin 18 receptor accessory protein	protein-coding
Interval_3377	chr3	195755837	195756895	+	0	NA	intron (NM_018406, intron 18 of 24)	MamGypLTR1d|LTR|Gypsy	35388	NM_001282506	200958	Hs.308992	NM_020790	ENSG00000176945	MUC20	MUC-20	mucin 20, cell surface associated	protein-coding
Interval_4520	chr8	43055822	43059721	+	0	NA	intron (NR_033698, intron 1 of 7)	AluSq2|SINE|Alu	1448	NM_002027	2339	Hs.370312	NM_002027	ENSG00000168522	FNTA	FPTA|PGGT1A|PTAR2	farnesyltransferase, CAAX box, alpha	protein-coding
Interval_7	chr1	7961486	7962346	+	0	NA	intron (NM_007262, intron 1 of 6)	CpG	205	NM_007262	11315	Hs.419640	NM_007262	ENSG00000116288	PARK7	DJ-1|DJ1|GATD2|HEL-S-67p	Parkinsonism associated deglycase	protein-coding
Interval_4577	chr8	80533034	80535054	+	0	NA	Intergenic	Intergenic	47818	NM_001105539	65986	Hs.591868	NM_023929	ENSG00000205189	ZBTB10	RINZF	zinc finger and BTB domain containing 10	protein-coding
Interval_860	chr11	61161100	61161718	+	0	NA	promoter-TSS (NM_017966)	promoter-TSS (NM_017966)	17	NM_017966	55048	Hs.523715	NM_017966	ENSG00000167987	VPS37C	-	VPS37C subunit of ESCRT-I	protein-coding
Interval_4661	chr8	133498140	133502221	+	0	NA	intron (NM_003033, intron 2 of 8)	intron (NM_003033, intron 2 of 8)	71707	NM_003033	6482	Hs.374257	NM_003033	ENSG00000008513	ST3GAL1	Gal-NAc6S|SIAT4A|SIATFL|ST3GalA|ST3GalA.1|ST3GalIA|ST3GalIA,1|ST3O	ST3 beta-galactoside alpha-2,3-sialyltransferase 1	protein-coding
Interval_3083	chr3	20185986	20186463	+	0	NA	promoter-TSS (NM_138484)	promoter-TSS (NM_138484)	9	NM_001012409	151648	Hs.105153	NM_138484	ENSG00000129810	SGO1	CAID|NY-BR-85|SGO|SGOL1	shugoshin 1	protein-coding
Interval_3933	chr6	30480442	30481392	+	0	NA	Intergenic	L2a|LINE|L2	-8592	NM_005516	3133	Hs.650174	NM_005516	ENSG00000204592	HLA-E	HLA-6.2|QA1	major histocompatibility complex, class I, E	protein-coding
Interval_1795	chr16	47016441	47017495	+	0	NA	Intergenic	Intergenic	-43294	NM_005880	10294	Hs.368078	NM_005880	ENSG00000069345	DNAJA2	CPR3|DJ3|DJA2|DNAJ|DNJ3|HIRIP4|PRO3015|RDJ2	DnaJ heat shock protein family (Hsp40) member A2	protein-coding
Interval_3783	chr5	151148583	151148970	+	0	NA	intron (NM_001363114, intron 1 of 24)	intron (NM_001363114, intron 1 of 24)	-7092	NM_001193544	309	Hs.412117	NM_001155	ENSG00000197043	ANXA6	ANX6|CBP68|CPB-II|p68|p70	annexin A6	protein-coding
Interval_3101	chr3	33062092	33064252	+	0	NA	intron (NM_001079811, intron 5 of 15)	L1ME4a|LINE|L1	33660	NM_001079811	2720	Hs.443031	NM_000404	ENSG00000170266	GLB1	EBP|ELNR1|MPS4B	galactosidase beta 1	protein-coding
Interval_3227	chr3	111690357	111691410	+	0	NA	intron (NM_001185106, intron 1 of 4)	intron (NM_001185106, intron 1 of 4)	-13450	NR_046733	100874115	Hs.626740	NR_046733		PLCXD2-AS1	-	PLCXD2 antisense RNA 1	ncRNA
Interval_439	chr1	213122102	213123036	+	0	NA	intron (NM_001349665, intron 4 of 10)	intron (NM_001349665, intron 4 of 10)	71328	NM_012424	26750	Hs.591416	NM_012424	ENSG00000136643	RPS6KC1	RPK118|RSKL1|S6K-delta-1|S6PKh1|humS6PKh1	ribosomal protein S6 kinase C1	protein-coding
Interval_2929	chr21	42191299	42192759	+	0	NA	Intergenic	Intergenic	-7660	NM_207627	9619	Hs.124649	NM_004915	ENSG00000160179	ABCG1	ABC8|WHITE1	ATP binding cassette subfamily G member 1	protein-coding
Interval_1324	chr13	79524184	79526413	+	0	NA	intron (NM_019080, intron 2 of 7)	Tigger7|DNA|TcMar-Tigger	-41429	NR_125772	103724388	Hs.434862	NR_125772	ENSG00000227676	LINC01068	-	long intergenic non-protein coding RNA 1068	ncRNA
Interval_1687	chr15	90096444	90100305	+	0	NA	intron (NM_002168, intron 1 of 10)	intron (NM_002168, intron 1 of 10)	2247	NM_001289910	3418	Hs.596461	NM_002168	ENSG00000182054	IDH2	D2HGA2|ICD-M|IDH|IDHM|IDP|IDPM|mNADP-IDH	isocitrate dehydrogenase (NADP(+)) 2, mitochondrial	protein-coding
Interval_303	chr1	161523077	161524587	+	0	NA	promoter-TSS (NM_002155)	promoter-TSS (NM_002155)	-708	NM_002155	3310	Hs.654614	NM_002155	ENSG00000173110	HSPA6	HSP70B'	heat shock protein family A (Hsp70) member 6	protein-coding
Interval_247	chr1	115062717	115063334	+	0	NA	intron (NM_005725, intron 2 of 7)	intron (NM_005725, intron 2 of 7)	26475	NM_001308315	10100	Hs.310458	NM_005725	ENSG00000134198	TSPAN2	NET3|TSN2|TSPAN-2	tetraspanin 2	protein-coding
Interval_1070	chr12	14770546	14772383	+	0	NA	promoter-TSS (NM_175054)	promoter-TSS (NM_175054)	-333	NM_175054	121504	Hs.745457	NM_175054	ENSG00000197837	HIST4H4	H4/p	histone cluster 4 H4	protein-coding
Interval_3252	chr3	120017992	120019749	+	0	NA	intron (NM_002093, intron 1 of 11)	intron (NM_002093, intron 1 of 11)	65778	NR_162125	113839522		NR_162125		MIR6529	-	microRNA 6529	ncRNA
Interval_1464	chr14	72439250	72440369	+	0	NA	intron (NM_001370288, intron 3 of 16)	LTR33|LTR|ERVL	-77011	NR_106994	102465832		NR_106994	ENSG00000273830	MIR7843	hsa-mir-7843	microRNA 7843	ncRNA
Interval_4849	chr9	122904207	122905394	+	0	NA	intron (NM_001100588, intron 1 of 20)	intron (NM_001100588, intron 1 of 20)	559	NM_001354486	54542	Hs.533499	NM_018835	ENSG00000056586	RC3H2	MNAB|RNF164	ring finger and CCCH-type domains 2	protein-coding
Interval_2491	chr2	71449089	71449653	+	0	NA	Intergenic	LTR84b|LTR|ERVL	-4190	NM_003494	8291	Hs.252180	NM_003494	ENSG00000135636	DYSF	FER1L1|LGMD2B|LGMDR2|MMD1	dysferlin	protein-coding
Interval_3223	chr3	111541747	111544481	+	0	NA	intron (NM_001318889, intron 1 of 7)	intron (NM_001318889, intron 1 of 7)	917	NM_198196	10225	Hs.142023	NM_005816	ENSG00000153283	CD96	TACTILE	CD96 molecule	protein-coding
Interval_2791	chr20	32357366	32358428	+	0	NA	promoter-TSS (NM_015338)	promoter-TSS (NM_015338)	-447	NM_015338	171023	Hs.374043	NM_015338	ENSG00000171456	ASXL1	BOPS|MDS	ASXL transcriptional regulator 1	protein-coding
Interval_1514	chr14	97383357	97384663	+	0	NA	Intergenic	MLT1J|LTR|ERVL-MaLR	-74806	NR_110165	101929241	Hs.650839	NR_110165	ENSG00000246084	LINC02325	-	long intergenic non-protein coding RNA 2325	ncRNA
Interval_2871	chr20	63728304	63729166	+	0	NA	intron (NM_181485, intron 2 of 6)	L1M4a1|LINE|L1	-6966	NM_001305654	54923	Hs.233220	NM_017806	ENSG00000203896	LIME1	LIME|dJ583P15.4	Lck interacting transmembrane adaptor 1	protein-coding
Interval_1866	chr16	85935512	85936932	+	0	NA	Intergenic	Intergenic	17875	NR_106832	102466732		NR_106832	ENSG00000274134	MIR6774	hsa-mir-6774	microRNA 6774	ncRNA
Interval_1437	chr14	61694536	61696397	+	0	NA	promoter-TSS (NM_001530)	promoter-TSS (NM_001530)	-47	NM_001530	3091	Hs.597216	NM_001530	ENSG00000100644	HIF1A	HIF-1-alpha|HIF-1A|HIF-1alpha|HIF1|HIF1-ALPHA|MOP1|PASD8|bHLHe78	hypoxia inducible factor 1 subunit alpha	protein-coding
Interval_604	chr10	31134342	31135009	+	0	NA	Intergenic	Intergenic	-53208	NR_134478	101929352	Hs.209289	NR_134478		LINC02664	-	long intergenic non-protein coding RNA 2664	ncRNA
Interval_1018	chr12	6451184	6453426	+	0	NA	promoter-TSS (NR_015382)	promoter-TSS (NR_015382)	263	NR_147128	55080	Hs.504597	NM_018009	ENSG00000139192	TAPBPL	TAPBP-R|TAPBPR	TAP binding protein like	protein-coding
Interval_447	chr1	221775722	221778709	+	0	NA	Intergenic	Intergenic	-35039	NR_111940	11221	Hs.497822	NM_007207	ENSG00000143507	DUSP10	MKP-5|MKP5	dual specificity phosphatase 10	protein-coding
Interval_3549	chr4	123621073	123621955	+	0	NA	Intergenic	Intergenic	-28477	NR_027105	285419	Hs.535763	NR_027105	ENSG00000249464	LINC01091	-	long intergenic non-protein coding RNA 1091	ncRNA
Interval_2723	chr2	231554307	231556007	+	0	NA	Intergenic	MamGypLTR1d|LTR|Gypsy	-24712	NM_006056	10316	Hs.471619	NM_006056	ENSG00000171596	NMUR1	(FM-3)|FM-3|FM3|GPC-R|GPR66|NMU1R	neuromedin U receptor 1	protein-coding
Interval_1172	chr12	95858932	95860037	+	0	NA	promoter-TSS (NR_135014)	promoter-TSS (NR_135014)	532	NM_003095	6636	Hs.105465	NM_003095	ENSG00000139343	SNRPF	SMF|Sm-F|snRNP-F	small nuclear ribonucleoprotein polypeptide F	protein-coding
Interval_31	chr1	15352399	15353205	+	0	NA	intron (NM_052929, intron 18 of 30)	intron (NM_052929, intron 18 of 30)	-8919	NR_148919	101927417	Hs.715313	NR_148918	ENSG00000233485	LOC101927417	-	uncharacterized LOC101927417	ncRNA
Interval_1534	chr14	105024471	105027255	+	0	NA	Intergenic	MER47A|DNA|TcMar-Tigger	-4780	NM_145701	55038	Hs.34045	NM_017955	ENSG00000170779	CDCA4	HEPP|SEI-3/HEPP	cell division cycle associated 4	protein-coding
Interval_3059	chr3	15637253	15639523	+	0	NA	intron (NM_001281725, intron 2 of 3)	intron (NM_001281725, intron 2 of 3)	36419	NM_001281725	686	Hs.444197	NM_001281723	ENSG00000169814	BTD	-	biotinidase	protein-coding
Interval_443	chr1	219174118	219174831	+	0	NA	promoter-TSS (NR_038845)	promoter-TSS (NR_038845)	303	NM_001300771	127018	Hs.657617	NM_138794	ENSG00000143353	LYPLAL1	Q96AV0	lysophospholipase like 1	protein-coding
Interval_3068	chr3	16903128	16905404	+	0	NA	intron (NM_001144382, intron 1 of 5).2	Charlie24|DNA|hAT-Charlie	19311	NM_001144382	23228	Hs.202010	NM_015184	ENSG00000154822	PLCL2	PLCE2	phospholipase C like 2	protein-coding
Interval_460	chr1	226798400	226798878	+	0	NA	Intergenic	Intergenic	-59464	NM_002221	3707	Hs.528087	NM_002221	ENSG00000143772	ITPKB	IP3-3KB|IP3K|IP3K-B|IP3KB|PIG37	inositol-trisphosphate 3-kinase B	protein-coding
Interval_4805	chr9	99818858	99821822	+	0	NA	promoter-TSS (NR_109802)	promoter-TSS (NR_109802)	-451	NR_109802	101928438	Hs.637767	NR_109802	ENSG00000237461	LOC101928438	-	uncharacterized LOC101928438	ncRNA
Interval_3927	chr6	29648371	29650144	+	0	NA	Intergenic	AluSp|SINE|Alu	-7835	NM_206809	4340	Hs.141308	NM_002433	ENSG00000204655	MOG	BTN6|BTNL11|MOGIG2|NRCLP7	myelin oligodendrocyte glycoprotein	protein-coding
Interval_3178	chr3	67685206	67686496	+	0	NA	intron (NR_109992, intron 3 of 6)	intron (NR_109992, intron 3 of 6)	31154	NR_109992	101927111	Hs.518057	NR_109992	ENSG00000241316	SUCLG2-AS1	-	SUCLG2 antisense RNA 1 (head to head)	ncRNA
Interval_1949	chr17	36089758	36090594	+	0	NA	promoter-TSS (NM_002983).6	promoter-TSS (NM_002983).6	-33	NM_002983	6348	Hs.514107	NM_002983	ENSG00000277632	CCL3	G0S19-1|LD78ALPHA|MIP-1-alpha|MIP1A|SCYA3	C-C motif chemokine ligand 3	protein-coding
Interval_3856	chr6	3026376	3027925	+	0	NA	non-coding (NR_152848, exon 3 of 3)	non-coding (NR_152848, exon 3 of 3)	3087	NR_152848	101927759	Hs.145597	NR_132750		LOC101927759	-	uncharacterized LOC101927759	ncRNA
Interval_4338	chr7	74209784	74211766	+	0	NA	intron (NM_014146, intron 1 of 12)	AluJb|SINE|Alu	769	NM_014146	7462	Hs.741249	NM_014146	ENSG00000086730	LAT2	HSPC046|LAB|NTAL|WBSCR15|WBSCR5|WSCR5	linker for activation of T cells family member 2	protein-coding
Interval_3300	chr3	149128441	149130247	+	0	NA	promoter-TSS (NM_032383)	promoter-TSS (NM_032383)	-294	NM_032383	84343	Hs.558314	NM_032383	ENSG00000163755	HPS3	BLOC2S1|SUTAL	HPS3 biogenesis of lysosomal organelles complex 2 subunit 1	protein-coding
Interval_3721	chr5	120457713	120458493	+	0	NA	Intergenic	LTR13|LTR|ERVK	-6175	NM_016644	51334	Hs.157461	NM_016644	ENSG00000184838	PRR16	DSC54|LARGEN	proline rich 16	protein-coding
Interval_1832	chr16	70283473	70284249	+	0	NA	intron (NM_001605, intron 1 of 20)	intron (NM_001605, intron 1 of 20)	5648	NM_001605	16	Hs.315137	NM_001605	ENSG00000090861	AARS	CMT2N|EIEE29	alanyl-tRNA synthetase	protein-coding
Interval_4551	chr8	60928845	60929619	+	0	NA	Intergenic	Intergenic	38516	NR_034003	100130298	Hs.636194	NR_034003		LOC100130298	-	hCG1816373-like	ncRNA
Interval_2426	chr2	37851154	37852479	+	0	NA	intron (NR_110012, intron 2 of 3)	intron (NR_110012, intron 2 of 3)	-22105	NR_110011	101929559	Hs.468200	NR_110011	ENSG00000237803	LINC00211	NCRNA00211	long intergenic non-protein coding RNA 211	ncRNA
Interval_448	chr1	221808931	221810695	+	0	NA	Intergenic	Intergenic	30853	NR_125989	101929771	Hs.557001	NR_125989	ENSG00000227925	LINC01655	-	long intergenic non-protein coding RNA 1655	ncRNA
Interval_4584	chr8	94892824	94895642	+	0	NA	5' UTR (NM_057749, exon 2 of 12)	5' UTR (NM_057749, exon 2 of 12)	1021	NM_057749	9134	Hs.521693	NM_004702	ENSG00000175305	CCNE2	CYCE2	cyclin E2	protein-coding
Interval_4782	chr9	91162430	91165418	+	0	NA	intron (NR_135306, intron 2 of 2)	intron (NR_135306, intron 2 of 2)	44862	NR_135306	100129347	Hs.522287	NR_135306	ENSG00000229694	LINC00484	C9orf73	long intergenic non-protein coding RNA 484	ncRNA
Interval_3310	chr3	151224289	151225770	+	0	NA	intron (NM_014879, intron 1 of 2)	intron (NM_014879, intron 1 of 2)	-21813	NM_013308	29909	Hs.549152	NM_013308	ENSG00000174946	GPR171	H963	G protein-coupled receptor 171	protein-coding
Interval_1287	chr13	46313481	46314321	+	0	NA	Intergenic	Intergenic	-16057	NR_047493	100861554	Hs.90866	NR_047493	ENSG00000261097	LINC00563	-	long intergenic non-protein coding RNA 563	ncRNA
Interval_1902	chr17	7614160	7615622	+	0	NA	promoter-TSS (NM_004860)	promoter-TSS (NM_004860)	6	NM_004860	9513	Hs.52788	NM_004860	ENSG00000129245	FXR2	FMR1L2|FXR2P	FMR1 autosomal homolog 2	protein-coding
Interval_433	chr1	212566704	212567546	+	0	NA	intron (NM_001030287, intron 1 of 3)	intron (NM_001030287, intron 1 of 3)	1791	NM_001030287	467	Hs.460	NM_001674	ENSG00000162772	ATF3	-	activating transcription factor 3	protein-coding
Interval_2501	chr2	84888133	84890299	+	0	NA	Intergenic	Intergenic	-8132	NM_001277053	129293	Hs.469134	NM_001080824	ENSG00000186854	TRABD2A	C2orf89|TIKI1	TraB domain containing 2A	protein-coding
Interval_2134	chr18	24010918	24013025	+	0	NA	intron (NR_110796, intron 2 of 5)	intron (NR_110796, intron 2 of 5)	-2783	NM_001243425	125488	Hs.128576	NM_153211	ENSG00000168234	TTC39C	C18orf17|HsT2697	tetratricopeptide repeat domain 39C	protein-coding
Interval_537	chr10	6129363	6130447	+	0	NA	Intergenic	L3b|LINE|CR1	-15016	NR_136554	5209	Hs.195471	NM_004566	ENSG00000170525	PFKFB3	IPFK2|PFK2|iPFK-2	6-phosphofructo-2-kinase/fructose-2,6-biphosphatase 3	protein-coding
Interval_1097	chr12	41930231	41931764	+	0	NA	Intergenic	MARNA|DNA|TcMar-Mariner	166808	NR_135041	101927038	Hs.98588	NR_135040	ENSG00000257784	LINC02400	-	long intergenic non-protein coding RNA 2400	ncRNA
Interval_164	chr1	67341628	67342700	+	0	NA	intron (NM_001319233, intron 9 of 15)	intron (NM_001319233, intron 9 of 15)	34800	NR_047583	3595	Hs.479347	NM_001559	ENSG00000081985	IL12RB2	-	interleukin 12 receptor subunit beta 2	protein-coding
Interval_4941	chrX	46463368	46464265	+	0	NA	intron (NM_001129898, intron 5 of 5)	intron (NM_001129898, intron 5 of 5)	16519	NM_001129898	55634	Hs.632800	NM_017776	ENSG00000147121	KRBOX4	ZNF673	KRAB box domain containing 4	protein-coding
Interval_1246	chr13	24275623	24277127	+	0	NA	intron (NM_001286795, intron 1 of 9)	L1MB2|LINE|L1	5625	NM_001286793	221178	Hs.434298	NM_153023	ENSG00000182957	SPATA13	ARHGEF29|ASEF2	spermatogenesis associated 13	protein-coding
Interval_3268	chr3	126472370	126472988	+	0	NA	intron (NR_104249, intron 1 of 8)	MER106B|DNA|hAT-Charlie	3212	NR_104249	79364	Hs.440049	NM_025112	ENSG00000070476	ZXDC	ZXDL	ZXD family zinc finger C	protein-coding
Interval_423	chr1	208086009	208087454	+	0	NA	intron (NM_025179, intron 9 of 31)	(ACTTTC)n|Simple_repeat|Simple_repeat	157653	NM_025179	5362	Hs.497626	NM_025179	ENSG00000076356	PLXNA2	OCT|PLXN2	plexin A2	protein-coding
Interval_4664	chr8	133950526	133951814	+	0	NA	Intergenic	L1MB3|LINE|L1	64674	NR_125424	101927822	Hs.129114	NR_125424	ENSG00000253593	LOC101927822	-	uncharacterized LOC101927822	ncRNA
Interval_4574	chr8	80347299	80348884	+	0	NA	Intergenic	Intergenic	106702	NR_049894	100847056		NR_049894	ENSG00000265588	MIR5708	-	microRNA 5708	ncRNA
Interval_4157	chr6	144654008	144654867	+	0	NA	intron (NM_007124, intron 50 of 73)	intron (NM_007124, intron 50 of 73)	248782	NR_132778	106635530		NR_132778		SNORA98	-	small nucleolar RNA, H/ACA box 98	snoRNA
Interval_3710	chr5	112920594	112921615	+	0	NA	intron (NM_005669, intron 2 of 4)	intron (NM_005669, intron 2 of 4)	1123	NM_005669	7905	Hs.429608	NM_005669	ENSG00000129625	REEP5	C5orf18|D5S346|DP1|TB2|YOP1|Yip2e	receptor accessory protein 5	protein-coding
Interval_3024	chr3	4747741	4749408	+	0	NA	TTS (NR_004428)	TTS (NR_004428)	3016	NR_004428	100126791	Hs.663059	NR_004428	ENSG00000235947	EGOT	EGO|NCRNA00190	eosinophil granule ontogeny transcript	ncRNA
Interval_76	chr1	26692811	26693670	+	0	NA	non-coding (NR_135804, exon 1 of 1)	non-coding (NR_135804, exon 1 of 1)	891	NR_135804	101928728	Hs.128770	NR_135804	ENSG00000260063	LOC101928728	-	uncharacterized LOC101928728	ncRNA
Interval_3730	chr5	131413391	131414553	+	0	NA	Intergenic	MIRc|SINE|MIR	149963	NM_020240	56990	Hs.508829	NM_020240	ENSG00000158985	CDC42SE2	SPEC2	CDC42 small effector 2	protein-coding
Interval_2408	chr2	25816294	25818428	+	0	NA	intron (NM_018263, intron 2 of 11)	intron (NM_018263, intron 2 of 11)	13540	NM_001369346	55252	Hs.119815	NM_018263	ENSG00000143970	ASXL2	ASXH2|SHAPNS	ASXL transcriptional regulator 2	protein-coding
Interval_307	chr1	161960769	161965018	+	0	NA	3' UTR (NM_007348, exon 16 of 16)	3' UTR (NM_007348, exon 16 of 16)	61572	NM_001347700	25903	Hs.507515	NM_015441	ENSG00000162745	OLFML2B	-	olfactomedin like 2B	protein-coding
Interval_3456	chr4	40265037	40266317	+	0	NA	Intergenic	(GGGAGA)n|Simple_repeat|Simple_repeat	-41508	NR_121641	101060498	Hs.351492	NR_121640	ENSG00000249241	LINC02265	-	long intergenic non-protein coding RNA 2265	ncRNA
Interval_3203	chr3	101938255	101939221	+	0	NA	Intergenic	L2|LINE|L2	-2121	NR_026934	152225	Hs.376768	NR_026934	ENSG00000214407	LINC02085	-	long intergenic non-protein coding RNA 2085	ncRNA
Interval_990	chr11	128316594	128317803	+	0	NA	Intergenic	Intergenic	108432	NR_146647	105369564	Hs.591937	NR_146647	ENSG00000272575	LINC02098	-	long intergenic non-protein coding RNA 2098	ncRNA
Interval_1702	chr15	94252724	94255709	+	0	NA	Intergenic	Intergenic	-43985	NM_018349	55784	Hs.33368	NM_018349	ENSG00000140563	MCTP2	-	multiple C2 and transmembrane domain containing 2	protein-coding
Interval_2676	chr2	203811378	203813319	+	0	NA	Intergenic	MLT1J|LTR|ERVL-MaLR	-55423	NM_001037631	1493	Hs.247824	NM_005214	ENSG00000163599	CTLA4	ALPS5|CD|CD152|CELIAC3|CTLA-4|GRD4|GSE|IDDM12	cytotoxic T-lymphocyte associated protein 4	protein-coding
Interval_2461	chr2	60515059	60515393	+	0	NA	intron (NM_138559, intron 2 of 4)	intron (NM_138559, intron 2 of 4)	38272	NM_001365609	53335	Hs.370549	NM_018014	ENSG00000119866	BCL11A	BCL11A-L|BCL11A-S|BCL11A-XL|BCL11a-M|CTIP1|DILOS|EVI9|HBFQTL5|ZNF856	BAF chromatin remodeling complex subunit BCL11A	protein-coding
Interval_2229	chr19	7186229	7187007	+	0	NA	intron (NM_001079817, intron 2 of 20)	L1MB3|LINE|L1	107796	NM_000208	3643	Hs.465744	NM_000208	ENSG00000171105	INSR	CD220|HHF5	insulin receptor	protein-coding
Interval_1908	chr17	12982271	12982722	+	0	NA	intron (NM_001321164, intron 18 of 20)	intron (NM_001321164, intron 18 of 20)	35531	NM_018127	60528	Hs.434232	NM_018127	ENSG00000006744	ELAC2	COXPD17|ELC2|HPC2	elaC ribonuclease Z 2	protein-coding
Interval_4073	chr6	107740493	107741727	+	0	NA	intron (NM_001286408, intron 4 of 6)	L1M3f|LINE|L1	-8960	NM_001286409	256380	Hs.486109	NM_198081	ENSG00000146285	SCML4	dJ47M23.1	Scm polycomb group protein like 4	protein-coding
Interval_1940	chr17	35373768	35375135	+	0	NA	promoter-TSS (NM_001104587)	promoter-TSS (NM_001104587)	-830	NM_001104588	91607	Hs.745059	NM_152270	ENSG00000172716	SLFN11	SLFN8/9	schlafen family member 11	protein-coding
Interval_356	chr1	173297788	173298269	+	0	NA	intron (NR_037845, intron 2 of 2)	intron (NR_037845, intron 2 of 2)	-90697	NM_003326	7292	Hs.181097	NM_003326	ENSG00000117586	TNFSF4	CD134L|CD252|GP34|OX-40L|OX4OL|TNLG2B|TXGP1	TNF superfamily member 4	protein-coding
Interval_4663	chr8	133552294	133552875	+	0	NA	intron (NM_003033, intron 1 of 8)	intron (NM_003033, intron 1 of 8)	19303	NM_003033	6482	Hs.374257	NM_003033	ENSG00000008513	ST3GAL1	Gal-NAc6S|SIAT4A|SIATFL|ST3GalA|ST3GalA.1|ST3GalIA|ST3GalIA,1|ST3O	ST3 beta-galactoside alpha-2,3-sialyltransferase 1	protein-coding
Interval_601	chr10	30501240	30503640	+	0	NA	Intergenic	Intergenic	67794	NM_001320961	1326	Hs.432453	NM_005204	ENSG00000107968	MAP3K8	AURA2|COT|EST|ESTF|MEKK8|TPL2|Tpl-2|c-COT	mitogen-activated protein kinase kinase kinase 8	protein-coding
Interval_97	chr1	32195915	32196377	+	0	NA	3' UTR (NM_175852, exon 11 of 11)	3' UTR (NM_175852, exon 11 of 11)	-4240	NM_024296	79140	Hs.534482	NM_024296	ENSG00000160050	CCDC28B	-	coiled-coil domain containing 28B	protein-coding
Interval_3750	chr5	137736380	137737983	+	0	NA	Intergenic	Plat_L3|LINE|CR1	-1092	NM_017415	26249	Hs.655084	NM_017415	ENSG00000146021	KLHL3	PHA2D	kelch like family member 3	protein-coding
Interval_624	chr10	49817697	49818725	+	0	NA	TTS (NM_001324381)	TTS (NM_001324381)	-55832	NM_001143996	55753	Hs.17860	NM_018245	ENSG00000197444	OGDHL	-	oxoglutarate dehydrogenase like	protein-coding
Interval_3167	chr3	56921441	56925062	+	0	NA	intron (NM_001128615, intron 3 of 12)	L1MC5|LINE|L1	-6815	NM_001289698	50650	Hs.476402	NM_019555	ENSG00000163947	ARHGEF3	GEF3|STA3|XPLN	Rho guanine nucleotide exchange factor 3	protein-coding
Interval_477	chr1	234400173	234401771	+	0	NA	intron (NM_005646, intron 25 of 29)	intron (NM_005646, intron 25 of 29)	27271	NM_001301733	388753	Hs.23198	NM_001012985	ENSG00000168275	COA6	C1orf31|CEMCOX4	cytochrome c oxidase assembly factor 6	protein-coding
Interval_2188	chr18	76491996	76493080	+	0	NA	intron (NR_136504, intron 1 of 1)	CpG	886	NR_136504	101927989	Hs.665186	NR_136504	ENSG00000265778	LOC101927989	-	uncharacterized LOC101927989	ncRNA
Interval_538	chr10	6266659	6268150	+	0	NA	Intergenic	MER45B|DNA|hAT-Tip100	-59140	NR_040079	399715		NR_040079	ENSG00000215244	LINC02649	-	long intergenic non-protein coding RNA 2649	ncRNA
Interval_161	chr1	67170582	67172820	+	0	NA	intron (NM_144701, intron 3 of 10)	LTR54B|LTR|ERV1	5247	NM_144701	149233	Hs.677426	NM_144701	ENSG00000162594	IL23R	-	interleukin 23 receptor	protein-coding
Interval_4898	chrX	1507067	1508578	+	0	NA	intron (NM_178129, intron 1 of 1).2	MIRc|SINE|MIR	29363	NM_178129	286530	Hs.111377	NM_178129	ENSG00000182162	P2RY8	P2Y8	P2Y receptor family member 8	protein-coding
Interval_3471	chr4	55474729	55476515	+	0	NA	intron (NM_004898, intron 7 of 22)	Tigger1|DNA|TcMar-Tigger	70310	NM_001267843	9575	Hs.436975	NM_004898	ENSG00000134852	CLOCK	KAT13D|bHLHe8	clock circadian regulator	protein-coding
Interval_2254	chr19	13155003	13157538	+	0	NA	Intergenic	Intergenic	5859	NM_004907	9592	Hs.501629	NM_004907	ENSG00000160888	IER2	ETR101	immediate early response 2	protein-coding
Interval_3871	chr6	7389731	7390401	+	0	NA	promoter-TSS (NM_001170692)	promoter-TSS (NM_001170692)	237	NM_001348194	83732	Hs.437474	NM_031480	ENSG00000124784	RIOK1	AD034|RIO1|RRP10|bA288G3.1	RIO kinase 1	protein-coding
Interval_499	chr1	239547175	239549391	+	0	NA	intron (NM_001347716, intron 3 of 7)	intron (NM_001347716, intron 3 of 7)	-80790	NM_000740	1131	Hs.7138	NM_000740	ENSG00000133019	CHRM3	EGBRS|HM3|PBS	cholinergic receptor muscarinic 3	protein-coding
Interval_4669	chr8	140998161	141006755	+	0	NA	promoter-TSS (NM_001352699)	promoter-TSS (NM_001352699)	-379	NM_001352699	5747	Hs.395482	NM_005607	ENSG00000169398	PTK2	FADK|FAK|FAK1|FRNK|PPP1R71|p125FAK|pp125FAK	protein tyrosine kinase 2	protein-coding
Interval_3440	chr4	37675690	37676535	+	0	NA	intron (NM_001085400, intron 1 of 6)	intron (NM_001085400, intron 1 of 6)	10264	NM_001085400	768211	Hs.283378	NM_001085399	ENSG00000181826	RELL1	-	RELT like 1	protein-coding
Interval_4466	chr8	9029252	9030526	+	0	NA	exon (NM_001354635, exon 7 of 7).2	exon (NM_001354635, exon 7 of 7).2	-18556	NR_039804	100616350		NR_039804	ENSG00000263407	MIR4660	-	microRNA 4660	ncRNA
Interval_4540	chr8	59117446	59119722	+	0	NA	promoter-TSS (NR_149030)	promoter-TSS (NR_149030)	563	NM_014729	9760	Hs.491805	NM_014729	ENSG00000198846	TOX	TOX1	thymocyte selection associated high mobility group box	protein-coding
Interval_2214	chr19	3797755	3799070	+	0	NA	intron (NM_002378, intron 1 of 13)	HAL1|LINE|L1	3387	NM_002378	4145	Hs.631845	NM_002378	ENSG00000007264	MATK	CHK|CTK|HHYLTK|HYL|HYLTK|Lsk	megakaryocyte-associated tyrosine kinase	protein-coding
Interval_364	chr1	182389438	182392602	+	0	NA	intron (NM_002065, intron 1 of 7)	CpG	384	NM_001033056	2752	Hs.132016	NM_002065	ENSG00000135821	GLUL	GLNS|GS|PIG43|PIG59	glutamate-ammonia ligase	protein-coding
Interval_2907	chr21	34933743	34934579	+	0	NA	intron (NM_001754, intron 2 of 8)	intron (NM_001754, intron 2 of 8)	-45462	NM_001122607	861	Hs.149261	NM_001754	ENSG00000159216	RUNX1	AML1|AML1-EVI-1|AMLCR1|CBF2alpha|CBFA2|EVI-1|PEBP2aB|PEBP2alpha	RUNX family transcription factor 1	protein-coding
Interval_3269	chr3	126911348	126912445	+	0	NA	intron (NM_032343, intron 5 of 7)	intron (NM_032343, intron 5 of 7)	-76698	NM_032242	5361	Hs.432329	NM_032242	ENSG00000114554	PLXNA1	NOV|NOVP|PLEXIN-A1|PLXN1	plexin A1	protein-coding
Interval_3045	chr3	12394900	12396104	+	0	NA	intron (NM_001354669, intron 5 of 6)	intron (NM_001354669, intron 5 of 6)	44000	NM_015869	5468	Hs.162646	NM_005037	ENSG00000132170	PPARG	CIMT1|GLM1|NR1C3|PPARG1|PPARG2|PPARgamma	peroxisome proliferator activated receptor gamma	protein-coding
Interval_1765	chr16	20940557	20941794	+	0	NA	intron (NM_001347886, intron 59 of 61)	intron (NM_001347886, intron 59 of 61)	39913	NM_001369645	57149	Hs.745012	NM_020424	ENSG00000102897	LYRM1	A211C6.1	LYR motif containing 1	protein-coding
Interval_846	chr11	46099472	46101072	+	0	NA	intron (NR_147890, intron 1 of 18)	intron (NR_147890, intron 1 of 18)	20547	NM_001352028	51317	Hs.502458	NM_016621	ENSG00000135365	PHF21A	BHC80|BM-006	PHD finger protein 21A	protein-coding
Interval_1517	chr14	99315532	99317110	+	0	NA	Intergenic	Intergenic	-44124	NM_001282238	64919	Hs.709690	NM_022898	ENSG00000127152	BCL11B	ATL1|ATL1-alpha|ATL1-beta|ATL1-delta|ATL1-gamma|CTIP-2|CTIP2|IDDFSTA|IMD49|RIT1|ZNF856B|hRIT1-alpha	BAF chromatin remodeling complex subunit BCL11B	protein-coding
Interval_4777	chr9	89827364	89828764	+	0	NA	Intergenic	Intergenic	-141352	NR_109791	101927847	Hs.584312	NR_109791		LOC101927847	-	uncharacterized LOC101927847	ncRNA
Interval_138	chr1	55150910	55152273	+	0	NA	intron (NM_015306, intron 16 of 67)	intron (NM_015306, intron 16 of 67)	63773	NM_015306	23358	Hs.477009	NM_015306	ENSG00000162402	USP24	-	ubiquitin specific peptidase 24	protein-coding
Interval_3948	chr6	31830205	31831387	+	0	NA	TTS (NM_005346).4	TTS (NM_005346).4	3058	NM_005346	3304	Hs.274402	NM_005346	ENSG00000204388	HSPA1B	HSP70-1|HSP70-1B|HSP70-2|HSP70.1|HSP70.2|HSP72|HSPA1|HSX70	heat shock protein family A (Hsp70) member 1B	protein-coding
Interval_1531	chr14	102591633	102593839	+	0	NA	promoter-TSS (NM_015156)	promoter-TSS (NM_015156)	87	NM_015156	23186	Hs.510521	NM_015156	ENSG00000089902	RCOR1	COREST|RCOR	REST corepressor 1	protein-coding
Interval_1939	chr17	35288689	35290324	+	0	NA	Intergenic	L1MB7|LINE|L1	46434	NM_001330183	162394	Hs.585792	NM_144975	ENSG00000166750	SLFN5	-	schlafen family member 5	protein-coding
Interval_3073	chr3	17300285	17301422	+	0	NA	intron (NM_014744, intron 14 of 21)	AluSq|SINE|Alu	367657	NR_037465	100500913		NR_037465	ENSG00000283885	MIR3714	-	microRNA 3714	ncRNA
Interval_895	chr11	69298259	69299190	+	0	NA	Intergenic	Intergenic	4569	NM_001300924	26579	Hs.523848	NM_138768	ENSG00000172927	MYEOV	OCIM	myeloma overexpressed	protein-coding
Interval_116	chr1	41726171	41729999	+	0	NA	intron (NM_024503, intron 1 of 8)	intron (NM_024503, intron 1 of 8)	190837	NR_038260	59269	Hs.403972	NM_024503	ENSG00000127124	HIVEP3	KBP-1|KBP1|KRC|SHN3|Schnurri-3|ZAS3|ZNF40C	human immunodeficiency virus type I enhancer binding protein 3	protein-coding
Interval_1624	chr15	68794034	68795759	+	0	NA	intron (NM_006305, intron 1 of 6)	intron (NM_006305, intron 1 of 6)	7029	NR_036197	100422971		NR_036197	ENSG00000265195	MIR4312	-	microRNA 4312	ncRNA
Interval_3878	chr6	13427435	13428833	+	0	NA	intron (NM_018988, intron 1 of 1)	intron (NM_018988, intron 1 of 1)	-19997	NM_001242630	54438	Hs.484686	NM_018988	ENSG00000145990	GFOD1	ADG-90|C6orf114	glucose-fructose oxidoreductase domain containing 1	protein-coding
Interval_3675	chr5	78886437	78889472	+	0	NA	intron (NM_198709, intron 5 of 7)	intron (NM_198709, intron 5 of 7)	97356	NM_000046	411	Hs.149103	NM_000046	ENSG00000113273	ARSB	ASB|G4S|MPS6	arylsulfatase B	protein-coding
Interval_4208	chr6	170268800	170274670	+	0	NA	promoter-TSS (NR_104177)	promoter-TSS (NR_104177)	-739	NR_104177	401289	Hs.121442	NR_104177		LINC01624	-	long intergenic non-protein coding RNA 1624	ncRNA
Interval_1191	chr12	105351670	105352790	+	0	NA	intron (NM_001145199, intron 2 of 5)	intron (NM_001145199, intron 2 of 5)	21539	NM_001145199	387882	Hs.368938	NM_207376	ENSG00000235162	C12orf75	AGD3|OCC-1|OCC1	chromosome 12 open reading frame 75	protein-coding
Interval_2034	chr17	66541204	66542617	+	0	NA	intron (NM_002737, intron 3 of 16)	intron (NM_002737, intron 3 of 16)	-125056	NR_110822	101928001	Hs.650730	NR_110822		PRKCA-AS1	-	PRKCA antisense RNA 1	ncRNA
Interval_2777	chr20	13229205	13230723	+	0	NA	intron (NM_080826, intron 1 of 5)	intron (NM_080826, intron 1 of 5)	8690	NM_080826	140862	Hs.559353	NM_080826	ENSG00000101230	ISM1	C20orf82|ISM|Isthmin|bA149I18.1|dJ1077I2.1	isthmin 1	protein-coding
Interval_4007	chr6	53310926	53312279	+	0	NA	intron (NM_001242830, intron 1 of 6)	L1MB7|LINE|L1	26015	NR_046241	647190	Hs.520189	NR_046241		RPS16P5	RPS16_3_702	ribosomal protein S16 pseudogene 5	pseudo
Interval_3807	chr5	159411506	159412936	+	0	NA	Intergenic	Intergenic	54055	NR_027110	285627	Hs.552766	NR_027110	ENSG00000253298	LINC01845	-	long intergenic non-protein coding RNA 1845	ncRNA
Interval_3359	chr3	187130036	187131546	+	0	NA	intron (NM_052969, intron 1 of 2)	intron (NM_052969, intron 1 of 2)	8705	NM_052969	116832	Hs.647900	NM_052969	ENSG00000163923	RPL39L	L39-2|RPL39L1	ribosomal protein L39 like	protein-coding
Interval_4957	chrX	74614226	74615306	+	0	NA	promoter-TSS (NM_016120)	promoter-TSS (NM_016120)	-142	NM_016120	51132	Hs.653288	NM_016120	ENSG00000131263	RLIM	MRX61|NY-REN-43|RNF12|TOKAS	ring finger protein, LIM domain interacting	protein-coding
Interval_703	chr10	91296055	91296797	+	0	NA	Intergenic	Intergenic	75763	NM_032373	84333	Hs.500512	NM_032373	ENSG00000180628	PCGF5	RNF159	polycomb group ring finger 5	protein-coding
Interval_1620	chr15	67090866	67092203	+	0	NA	intron (NM_005902, intron 1 of 8)	intron (NM_005902, intron 1 of 8)	25932	NM_005902	4088	Hs.727986	NM_005902	ENSG00000166949	SMAD3	HSPC193|HsT17436|JV15-2|LDS1C|LDS3|MADH3	SMAD family member 3	protein-coding
Interval_153	chr1	65002194	65003040	+	0	NA	promoter-TSS (NR_119383)	promoter-TSS (NR_119383)	-141	NR_119383	101927084	Hs.734218	NR_119383	ENSG00000226891	LINC01359	-	long intergenic non-protein coding RNA 1359	ncRNA
Interval_4042	chr6	105402008	105403527	+	0	NA	intron (NM_002726, intron 1 of 14)	CpG	315	NM_002726	5550	Hs.436564	NM_002726	ENSG00000085377	PREP	PE|PEP	prolyl endopeptidase	protein-coding
Interval_2088	chr18	2570936	2571522	+	0	NA	promoter-TSS (NM_006101)	promoter-TSS (NM_006101)	276	NM_022840	64863	Hs.126888	NM_022840	ENSG00000101574	METTL4	HsT661	methyltransferase like 4	protein-coding
Interval_104	chr1	35120653	35121900	+	0	NA	Intergenic	AluY|SINE|Alu	41891	NM_024772	79830	Hs.471243	NM_024772	ENSG00000197056	ZMYM1	MYM	zinc finger MYM-type containing 1	protein-coding
Interval_2950	chr22	19756829	19758126	+	0	NA	intron (NM_005992, intron 1 of 9)	L3|LINE|CR1	774	NM_005992	6899	Hs.173984	NM_005992	ENSG00000184058	TBX1	CAFS|CATCH22|CTHM|DGCR|DGS|DORV|TBX1C|TGA|VCF|VCFS	T-box transcription factor 1	protein-coding
Interval_1028	chr12	8988639	8990002	+	0	NA	promoter-TSS (NM_001329099)	promoter-TSS (NM_001329099)	-226	NM_001329099	10219	Hs.558446	NM_005810	ENSG00000139187	KLRG1	2F1|CLEC15A|MAFA|MAFA-2F1|MAFA-L|MAFA-LIKE	killer cell lectin like receptor G1	protein-coding
Interval_3066	chr3	16840716	16843305	+	0	NA	Intergenic	Intergenic	-42945	NM_001144382	23228	Hs.202010	NM_015184	ENSG00000154822	PLCL2	PLCE2	phospholipase C like 2	protein-coding
Interval_3270	chr3	128075339	128078678	+	0	NA	intron (NR_046645, intron 1 of 1)	CpG	1198	NR_046645	100874089	Hs.581603	NR_046645	ENSG00000239608	RUVBL1-AS1	-	RUVBL1 antisense RNA 1	ncRNA
Interval_1628	chr15	69713060	69715477	+	0	NA	Intergenic	L3|LINE|CR1	-120966	NR_026764	414926	Hs.569502	NR_026764	ENSG00000245750	LINC00593	C15orf50	long intergenic non-protein coding RNA 593	ncRNA
Interval_3508	chr4	98577587	98579332	+	0	NA	intron (NM_005723, intron 1 of 7)	AluSz6|SINE|Alu	80152	NM_005723	10098	Hs.118118	NM_005723	ENSG00000168785	TSPAN5	NET-4|NET4|TM4SF9|TSPAN-5	tetraspanin 5	protein-coding
Interval_3396	chr4	2914756	2915526	+	0	NA	intron (NM_014190, intron 13 of 15)	intron (NM_014190, intron 13 of 15)	19096	NM_001120	10227	Hs.632581	NM_001120	ENSG00000109736	MFSD10	TETRAN|TETTRAN	major facilitator superfamily domain containing 10	protein-coding
Interval_4519	chr8	42788242	42789247	+	0	NA	Intergenic	L1PB4|LINE|L1	-19958	NM_001199279	8973	Hs.103128	NM_004198	ENSG00000147434	CHRNA6	CHNRA6	cholinergic receptor nicotinic alpha 6 subunit	protein-coding
Interval_1975	chr17	42322358	42325189	+	0	NA	intron (NM_001369512, intron 17 of 23)	intron (NM_001369512, intron 17 of 23)	35717	NM_001288720	6776	Hs.437058	NM_003152	ENSG00000126561	STAT5A	MGF|STAT5	signal transducer and activator of transcription 5A	protein-coding
Interval_1075	chr12	20492363	20492909	+	0	NA	intron (NM_000921, intron 1 of 15)	LTR33|LTR|ERVL	-79228	NM_001244683	5139	Hs.386791	NM_000921	ENSG00000172572	PDE3A	CGI-PDE|CGI-PDE A|CGI-PDE-A|HTNB	phosphodiesterase 3A	protein-coding
Interval_2967	chr22	30220222	30221834	+	0	NA	Intergenic	Intergenic	-18166	NR_149070	110806283		NR_149070	ENSG00000232530	LIF-AS1	Lnc-LIF-AS	LIF antisense RNA 1	ncRNA
Interval_353	chr1	172882730	172884460	+	0	NA	Intergenic	Intergenic	167368	NM_005092	8995	Hs.248197	NM_005092	ENSG00000120337	TNFSF18	AITRL|GITRL|TL6|TNLG2A|hGITRL	TNF superfamily member 18	protein-coding
Interval_2156	chr18	45938239	45939465	+	0	NA	intron (NM_020964, intron 10 of 43)	intron (NM_020964, intron 10 of 43)	28477	NM_020964	57724	Hs.514843	NM_020964	ENSG00000152223	EPG5	HEEW1|KIAA1632|VICIS	ectopic P-granules autophagy protein 5 homolog	protein-coding
Interval_1426	chr14	61334928	61336663	+	0	NA	intron (NM_006255, intron 1 of 13)	intron (NM_006255, intron 1 of 13)	14352	NM_006255	5583	Hs.333907	NM_006255	ENSG00000027075	PRKCH	PKC-L|PKCL|PRKCL|nPKC-eta	protein kinase C eta	protein-coding
Interval_3233	chr3	113803123	113803443	+	0	NA	intron (NM_001690, intron 12 of 14)	L1MB2|LINE|L1	-35505	NM_017577	54762	Hs.24583	NM_017577	ENSG00000178075	GRAMD1C	-	GRAM domain containing 1C	protein-coding
Interval_125	chr1	46340195	46341096	+	0	NA	promoter-TSS (NM_001256128)	promoter-TSS (NM_001256128)	468	NM_199044	387338	Hs.163424	NM_199044	ENSG00000117481	NSUN4	SHTAP	NOP2/Sun RNA methyltransferase 4	protein-coding
Interval_4499	chr8	27296126	27296977	+	0	NA	intron (NM_001304495, intron 1 of 3)	intron (NM_001304495, intron 1 of 3)	14721	NM_001362813	23087	Hs.104223	NM_171982	ENSG00000104228	TRIM35	HLS5|MAIR	tripartite motif containing 35	protein-coding
Interval_1776	chr16	27492273	27493491	+	0	NA	intron (NM_001520, intron 17 of 36)	intron (NM_001520, intron 17 of 36)	-39489	NR_037158	283888	Hs.660935	NR_037158	ENSG00000259954	IL21R-AS1	-	IL21R antisense RNA 1	ncRNA
Interval_854	chr11	48054398	48056185	+	0	NA	intron (NM_001098503, intron 1 of 8)	intron (NM_001098503, intron 1 of 8)	-41491	NR_036119	100423000		NR_036119	ENSG00000263693	MIR3161	-	microRNA 3161	ncRNA
Interval_4161	chr6	148758461	148758869	+	0	NA	intron (NM_005715, intron 1 of 7)	intron (NM_005715, intron 1 of 7)	11635	NM_005715	10090	Hs.657370	NM_005715	ENSG00000111962	UST	2OST	uronyl 2-sulfotransferase	protein-coding
Interval_1006	chr12	1583263	1583716	+	0	NA	intron (NM_152441, intron 1 of 1)	intron (NM_152441, intron 1 of 1)	11092	NM_152441	144699	Hs.367956	NM_152441	ENSG00000171823	FBXL14	Fbl14	F-box and leucine rich repeat protein 14	protein-coding
Interval_4187	chr6	158168325	158168653	+	0	NA	promoter-TSS (NR_073096)	promoter-TSS (NR_073096)	142	NM_207118	404672	Hs.356224	NM_207118	ENSG00000272047	GTF2H5	C6orf175|TFB5|TFIIH|TGF2H5|TTD|TTD-A|TTD3|TTDA|bA120J8.2	general transcription factor IIH subunit 5	protein-coding
Interval_1448	chr14	65304082	65305091	+	0	NA	Intergenic	Intergenic	30597	NR_039857	100616176		NR_039857	ENSG00000266740	MIR4708	mir-4708	microRNA 4708	ncRNA
Interval_1654	chr15	75171209	75172241	+	0	NA	Intergenic	Intergenic	-30157	NM_015492	56905	Hs.17936	NM_015492	ENSG00000167173	C15orf39	-	chromosome 15 open reading frame 39	protein-coding
Interval_1405	chr14	52153975	52154462	+	0	NA	Intergenic	Intergenic	-85159	NM_007361	22795	Hs.369840	NM_007361	ENSG00000087303	NID2	NID-2	nidogen 2	protein-coding
Interval_3863	chr6	5517258	5519582	+	0	NA	intron (NM_006567, intron 4 of 6)	L2|LINE|L2	-60345	NR_125846	101927972	Hs.668417	NR_125846	ENSG00000269985	LOC101927972	-	uncharacterized LOC101927972	ncRNA
Interval_3408	chr4	8228130	8229336	+	0	NA	intron (NM_018986, intron 12 of 17)	intron (NM_018986, intron 12 of 17)	29443	NM_018986	54436	Hs.479116	NM_018986	ENSG00000125089	SH3TC1	-	SH3 domain and tetratricopeptide repeats 1	protein-coding
Interval_3382	chr3	196500502	196504445	+	0	NA	intron (NM_152617, intron 1 of 5)	AluSz|SINE|Alu	1295	NM_152617	165918	Hs.250648	NM_152617	ENSG00000163961	RNF168	hRNF168	ring finger protein 168	protein-coding
Interval_3336	chr3	177317395	177318619	+	0	NA	intron (NR_047465, intron 1 of 1)	L1ME4a|LINE|L1	23565	NR_047465	100820709	Hs.518409	NR_047465	ENSG00000203645	LINC00501	-	long intergenic non-protein coding RNA 501	ncRNA
Interval_4329	chr7	69674699	69675919	+	0	NA	intron (NM_015570, intron 1 of 18)	intron (NM_015570, intron 1 of 18)	76834	NM_015570	26053	Hs.21631	NM_015570	ENSG00000158321	AUTS2	FBRSL2|MRD26	activator of transcription and developmental regulator AUTS2	protein-coding
Interval_137	chr1	54800701	54801644	+	0	NA	5' UTR (NM_017904, exon 1 of 6)	5' UTR (NM_017904, exon 1 of 6)	151	NM_001114108	55001	Hs.16230	NM_017904	ENSG00000006555	TTC22	-	tetratricopeptide repeat domain 22	protein-coding
Interval_4463	chr8	1745103	1746438	+	0	NA	Intergenic	Intergenic	17564	NR_134302	101927752	Hs.356690	NR_134302	ENSG00000253982	LOC101927752	-	uncharacterized LOC101927752	ncRNA
Interval_4256	chr7	17159086	17160370	+	0	NA	Intergenic	MIR3|SINE|MIR	-138924	NM_001621	196	Hs.171189	NM_001621	ENSG00000106546	AHR	RP85|bHLHe76	aryl hydrocarbon receptor	protein-coding
Interval_2084	chr17	82892778	82893956	+	0	NA	intron (NM_005993, intron 16 of 38)	intron (NM_005993, intron 16 of 38)	-53345	NM_024702	79755	Hs.464391	NM_024702	ENSG00000141579	ZNF750	ZFP750	zinc finger protein 750	protein-coding
Interval_113	chr1	40241423	40242359	+	0	NA	TTS (NM_012421)	TTS (NM_012421)	-6046	NM_001008740	127391	Hs.406265	NM_001008740	ENSG00000188800	TMCO2	dJ39G22.2	transmembrane and coiled-coil domains 2	protein-coding
Interval_843	chr11	44558918	44559816	+	0	NA	Intergenic	Intergenic	-6296	NM_002231	3732	Hs.527778	NM_002231	ENSG00000085117	CD82	4F9|C33|GR15|IA4|KAI1|R2|SAR2|ST6|TSPAN27	CD82 molecule	protein-coding
Interval_61	chr1	24954621	24955669	+	0	NA	intron (NM_001320672, intron 2 of 6)	L2a|LINE|L2	9865	NM_001031680	864	Hs.170019	NM_004350	ENSG00000020633	RUNX3	AML2|CBFA3|PEBP2aC	RUNX family transcription factor 3	protein-coding
Interval_1375	chr14	24631042	24632893	+	0	NA	non-coding (NR_144343, exon 3 of 4)	non-coding (NR_144343, exon 3 of 4)	2223	NR_144343	3002	Hs.1051	NM_004131	ENSG00000100453	GZMB	C11|CCPI|CGL-1|CGL1|CSP-B|CSPB|CTLA1|CTSGL1|HLP|SECT	granzyme B	protein-coding
Interval_2292	chr19	29715355	29716767	+	0	NA	promoter-TSS (NM_031448)	promoter-TSS (NM_031448)	-272	NM_001256047	83636	Hs.529094	NM_031448	ENSG00000131943	C19orf12	MPAN|NBIA3|NBIA4|SPG43	chromosome 19 open reading frame 12	protein-coding
Interval_2819	chr20	46588741	46589503	+	0	NA	intron (NM_001011554, intron 8 of 13)	intron (NM_001011554, intron 8 of 13)	-38468	NM_080721	128506		NM_080721	ENSG00000149635	OCSTAMP	C20orf123|OC-STAMP|dJ257E24.3	osteoclast stimulatory transmembrane protein	protein-coding
Interval_1100	chr12	45984001	45985013	+	0	NA	intron (NM_004719, intron 1 of 14)	L1MC4|LINE|L1	6067	NM_004719	9169	Hs.210367	NM_004719	ENSG00000139218	SCAF11	CASP11|SFRS2IP|SIP1|SRRP129|SRSF2IP	SR-related CTD associated factor 11	protein-coding
Interval_4893	chr9	137095667	137097144	+	0	NA	intron (NR_045721, intron 5 of 13)	intron (NR_045721, intron 5 of 13)	9420	NR_045721	11253	Hs.279881	NM_016219	ENSG00000177239	MAN1B1	ERMAN1|ERManI|MANA-ER|MRT15	mannosidase alpha class 1B member 1	protein-coding
Interval_4840	chr9	117717763	117718324	+	0	NA	3' UTR (NM_003266, exon 4 of 4)	3' UTR (NM_003266, exon 4 of 4)	13640	NM_138554	7099	Hs.174312	NM_003266	ENSG00000136869	TLR4	ARMD10|CD284|TLR-4|TOLL	toll like receptor 4	protein-coding
Interval_3289	chr3	138594118	138594844	+	0	NA	promoter-TSS (NM_001288966)	promoter-TSS (NM_001288966)	-98	NM_001288966	80321	Hs.531962	NM_024491	ENSG00000114107	CEP70	BITE	centrosomal protein 70	protein-coding
Interval_1809	chr16	56980590	56982048	+	0	NA	intron (NM_001286085, intron 11 of 14)	intron (NM_001286085, intron 11 of 14)	-8238	NM_001330552	84166	Hs.528836	NM_032206	ENSG00000140853	NLRC5	CLR16.1|NOD27|NOD4	NLR family CARD domain containing 5	protein-coding
Interval_984	chr11	124114836	124115701	+	0	NA	promoter-TSS (NM_198315)	promoter-TSS (NM_198315)	-136	NM_014622	4013	Hs.152944	NM_014622	ENSG00000110002	VWA5A	BCSC-1|BCSC1|LOH11CR2A	von Willebrand factor A domain containing 5A	protein-coding
Interval_1837	chr16	72787569	72788154	+	0	NA	exon (NM_006885, exon 10 of 10)	exon (NM_006885, exon 10 of 10)	-122891	NR_126330	101927957	Hs.637253	NR_126330	ENSG00000261008	LINC01572	-	long intergenic non-protein coding RNA 1572	ncRNA
Interval_1335	chr13	99237848	99239080	+	0	NA	exon (NM_001144072, exon 2 of 9)	exon (NM_001144072, exon 2 of 9)	19964	NM_005292	2841	Hs.741589	NM_005292	ENSG00000125245	GPR18	-	G protein-coupled receptor 18	protein-coding
Interval_456	chr1	225896747	225898314	+	0	NA	Intergenic	Intergenic	-8384	NM_020997	10637	Hs.656214	NM_020997	ENSG00000243709	LEFTY1	LEFTB|LEFTYB	left-right determination factor 1	protein-coding
Interval_2590	chr2	144598195	144599244	+	0	NA	Intergenic	Intergenic	-69248	NR_033870	401014	Hs.742290	NR_033870	ENSG00000226674	TEX41	DKFZp686O1327|LINC00953	testis expressed 41	ncRNA
Interval_4044	chr6	105458304	105459293	+	0	NA	Intergenic	Intergenic	-55716	NM_002726	5550	Hs.436564	NM_002726	ENSG00000085377	PREP	PE|PEP	prolyl endopeptidase	protein-coding
Interval_963	chr11	118007183	118008438	+	0	NA	Intergenic	Intergenic	21416	NR_026691	3587	Hs.504035	NM_001558	ENSG00000110324	IL10RA	CD210|CD210a|CDW210A|HIL-10R|IL-10R1|IL10R	interleukin 10 receptor subunit alpha	protein-coding
Interval_3208	chr3	105843754	105848742	+	0	NA	intron (NR_135807, intron 3 of 20)	intron (NR_135807, intron 3 of 20)	21343	NM_001321813	868	Hs.430589	NM_170662	ENSG00000114423	CBLB	Cbl-b|Nbla00127|RNF56	Cbl proto-oncogene B	protein-coding
Interval_4985	chrX	134186082	134187686	+	0	NA	Intergenic	Intergenic	-16606	NR_029523	406899		NR_029523	ENSG00000284157	MIR106A	MIRN106A|mir-106|mir-106a	microRNA 106a	ncRNA
Interval_4731	chr9	37145829	37147960	+	0	NA	intron (NM_001289120, intron 2 of 8)	intron (NM_001289120, intron 2 of 8)	26296	NM_001289121	84186	Hs.654700	NM_032226	ENSG00000147905	ZCCHC7	AIR1|HSPC086	zinc finger CCHC-type containing 7	protein-coding
Interval_563	chr10	13115767	13117264	+	0	NA	intron (NM_001008213, intron 7 of 15)	intron (NM_001008213, intron 7 of 15)	16352	NM_001008212	10133	Hs.332706	NM_021980	ENSG00000123240	OPTN	ALS12|FIP2|GLC1E|HIP7|HYPL|NRP|TFIIIA-INTP	optineurin	protein-coding
Interval_2173	chr18	58760617	58762691	+	0	NA	Intergenic	(AC)n|Simple_repeat|Simple_repeat	-52226	NR_146904	105372147	Hs.210837	NR_146904	ENSG00000267593	LINC01926	-	long intergenic non-protein coding RNA 1926	ncRNA
Interval_2570	chr2	134973333	134974445	+	0	NA	intron (NM_001282883, intron 7 of 7)	L1MA4A|LINE|L1	49760	NM_001321177	80122	Hs.659395	NM_025052	ENSG00000176601	MAP3K19	RCK|YSK4	mitogen-activated protein kinase kinase kinase 19	protein-coding
Interval_1780	chr16	28193586	28194799	+	0	NA	intron (NM_015171, intron 1 of 23)	intron (NM_015171, intron 1 of 23)	17773	NM_001270940	23214	Hs.460468	NM_015171	ENSG00000169180	XPO6	EXP6|RANBP20	exportin 6	protein-coding
Interval_4940	chrX	46422897	46424356	+	0	NA	Intergenic	L1MA8|LINE|L1	-23563	NM_001129900	55634	Hs.632800	NM_017776	ENSG00000147121	KRBOX4	ZNF673	KRAB box domain containing 4	protein-coding
Interval_3114	chr3	40325843	40327958	+	0	NA	Intergenic	L1M4|LINE|L1	17193	NM_005875	10289	Hs.315230	NM_005875	ENSG00000114784	EIF1B	GC20	eukaryotic translation initiation factor 1B	protein-coding
Interval_1241	chr13	20419170	20420115	+	0	NA	intron (NM_001363647, intron 4 of 6)	AluSp|SINE|Alu	14204	NR_039721	100616304		NR_039721	ENSG00000263978	MIR4499	-	microRNA 4499	ncRNA
Interval_675	chr10	74738388	74739458	+	0	NA	Intergenic	MLT1E2|LTR|ERVL-MaLR	-86332	NM_001370139	23522	Hs.35758	NM_012330	ENSG00000156650	KAT6B	GTPTS|MORF|MOZ2|MYST4|ZC2HC6B|qkf|querkopf	lysine acetyltransferase 6B	protein-coding
Interval_642	chr10	62636384	62638440	+	0	NA	intron (NM_199451, intron 5 of 7)	L2c|LINE|L2	116964	NM_199452	22891	Hs.22653	NM_014951	ENSG00000138311	ZNF365	Su48|UAN|ZNF365D	zinc finger protein 365	protein-coding
Interval_2380	chr2	8680281	8682473	+	0	NA	promoter-TSS (NM_002166)	promoter-TSS (NM_002166)	484	NR_110153	100506299	Hs.439031	NR_110153	ENSG00000235092	ID2-AS1	-	ID2 antisense RNA 1	ncRNA
Interval_2745	chr2	237904993	237905900	+	0	NA	intron (NM_001308353, intron 3 of 3)	intron (NM_001308353, intron 3 of 3)	45823	NM_005855	10267	Hs.471783	NM_005855	ENSG00000132329	RAMP1	-	receptor activity modifying protein 1	protein-coding
Interval_1863	chr16	85553313	85555655	+	0	NA	Intergenic	CpG	-56925	NM_001134473	23199	Hs.461647	NM_014615	ENSG00000131149	GSE1	CRHSP24|KIAA0182	Gse1 coiled-coil protein	protein-coding
Interval_1041	chr12	9869449	9870655	+	0	NA	promoter-TSS (NM_005127)	promoter-TSS (NM_005127)	-193	NM_005127	9976	Hs.85201	NM_005127	ENSG00000110852	CLEC2B	AICL|CLECSF2|HP10085|IFNRG1	C-type lectin domain family 2 member B	protein-coding
Interval_3404	chr4	6825191	6825792	+	0	NA	intron (NM_001100590, intron 2 of 8)	AluJr|SINE|Alu	42759	NM_001100590	9778	Hs.79276	NM_014743	ENSG00000170871	KIAA0232	-	KIAA0232	protein-coding
Interval_2765	chr20	3102209	3102559	+	0	NA	Intergenic	Intergenic	-4527	NR_038395	100134015	Hs.129448	NR_038395	ENSG00000235958	UBOX5-AS1	-	UBOX5 antisense RNA 1	ncRNA
Interval_4241	chr7	7847825	7848810	+	0	NA	intron (NM_001302350, intron 4 of 4)	Helitron2Na_Mam|RC?|Helitron?	120435	NR_110018	100505921	Hs.634989	NR_110018		LOC100505921	-	uncharacterized LOC100505921	ncRNA
Interval_714	chr10	96673484	96674387	+	0	NA	intron (NM_152309, intron 2 of 16)	intron (NM_152309, intron 2 of 16)	46579	NM_152309	118788	Hs.310456	NM_152309	ENSG00000155629	PIK3AP1	BCAP	phosphoinositide-3-kinase adaptor protein 1	protein-coding
Interval_2040	chr17	67464037	67465612	+	0	NA	intron (NM_181671, intron 1 of 9)	AluSx|SINE|Alu	-6665	NR_037517	100500895		NR_037517	ENSG00000207688	MIR548AA2	-	microRNA 548aa-2	ncRNA
Interval_4838	chr9	114894790	114896074	+	0	NA	intron (NM_001252290, intron 4 of 4)	intron (NM_001252290, intron 4 of 4)	35163	NM_001252290	944	Hs.494901	NM_001244	ENSG00000106952	TNFSF8	CD153|CD30L|CD30LG|TNLG3A	TNF superfamily member 8	protein-coding
Interval_4369	chr7	100217341	100217859	+	0	NA	intron (NR_028038, intron 5 of 6)	LTR13|LTR|ERVK	-1648	NM_024070	79037	Hs.729356	NM_024070	ENSG00000213413	PVRIG	C7orf15|CD112R	PVR related immunoglobulin domain containing	protein-coding
Interval_4127	chr6	135322813	135323454	+	0	NA	intron (NM_017651, intron 24 of 27)	intron (NM_017651, intron 24 of 27)	83973	NR_030317	693126		NR_030317	ENSG00000207689	MIR548A2	MIRN548A2	microRNA 548a-2	ncRNA
Interval_1554	chr15	39494247	39495393	+	0	NA	Intergenic	L2b|LINE|L2	-86259	NM_003246	7057	Hs.164226	NM_003246	ENSG00000137801	THBS1	THBS|THBS-1|TSP|TSP-1|TSP1	thrombospondin 1	protein-coding
Interval_2342	chr19	49717069	49717790	+	0	NA	Intergenic	Intergenic	26313	NR_108072	126129	Hs.112195	NM_152359	ENSG00000169169	CPT1C	CATL1|CPT1-B|CPT1P|CPTI-B|CPTIC|SPG73	carnitine palmitoyltransferase 1C	protein-coding
Interval_2166	chr18	51196058	51196693	+	0	NA	intron (NM_016626, intron 1 of 1)	CpG	1306	NM_016626	51320	Hs.465144	NM_016626	ENSG00000176624	MEX3C	BM-013|MEX-3C|RKHD2|RNF194	mex-3 RNA binding family member C	protein-coding
Interval_1093	chr12	38770451	38772980	+	0	NA	intron (NM_153634, intron 7 of 19)	L1MB1|LINE|L1	133876	NM_153634	144402	Hs.40910	NM_153634	ENSG00000139117	CPNE8	-	copine 8	protein-coding
Interval_1751	chr16	11253232	11256746	+	0	NA	exon (NM_003745, exon 2 of 2)	exon (NM_003745, exon 2 of 2)	1193	NM_003745	8651	Hs.50640	NM_003745	ENSG00000185338	SOCS1	CIS1|CISH1|JAB|SOCS-1|SSI-1|SSI1|TIP-3|TIP3	suppressor of cytokine signaling 1	protein-coding
Interval_2846	chr20	52054137	52055603	+	0	NA	Intergenic	AluSz|SINE|Alu	50614	NM_001319146	55734	Hs.473082	NM_018197	ENSG00000020256	ZFP64	ZNF338	ZFP64 zinc finger protein	protein-coding
Interval_2783	chr20	20466341	20467317	+	0	NA	intron (NM_020343, intron 37 of 39)	L3|LINE|CR1	98725	NM_002196	3642	Hs.89584	NM_002196	ENSG00000173404	INSM1	IA-1|IA1	INSM transcriptional repressor 1	protein-coding
Interval_920	chr11	83193482	83195428	+	0	NA	promoter-TSS (NR_149009)	promoter-TSS (NR_149009)	743	NM_001300975	338699	Hs.503438	NM_182603	ENSG00000137494	ANKRD42	PPP1R79|SARP	ankyrin repeat domain 42	protein-coding
Interval_2717	chr2	230865684	230866460	+	0	NA	intron (NM_001012514, intron 1 of 4)	CpG	1122	NM_001012516	81618	Hs.111577	NM_030926	ENSG00000135916	ITM2C	BRI3|BRICD2C|E25|E25C|ITM3	integral membrane protein 2C	protein-coding
Interval_858	chr11	59754173	59755358	+	0	NA	promoter-TSS (NM_004177)	promoter-TSS (NM_004177)	-611	NM_004177	6809	Hs.180711	NM_004177	ENSG00000166900	STX3	STX3A	syntaxin 3	protein-coding
Interval_2339	chr19	49494932	49496928	+	0	NA	promoter-TSS (NM_001015)	promoter-TSS (NM_001015)	-504	NM_001015	6205	Hs.433529	NM_001015	ENSG00000142534	RPS11	S11	ribosomal protein S11	protein-coding
Interval_2543	chr2	110846042	110847437	+	0	NA	intron (NM_001371254, intron 10 of 18)	intron (NM_001371254, intron 10 of 18)	114166	NM_001371254
Interval_4203	chr6	167857469	167858434	+	0	NA	intron (NM_001291964, intron 1 of 32)	intron (NM_001291964, intron 1 of 32)	30316	NM_001291964	4301	Hs.614974	NM_005936	ENSG00000130396	AFDN	AF6|MLL-AF6|MLLT4|l-afadin	afadin, adherens junction formation factor	protein-coding
Interval_4406	chr7	134750313	134750905	+	0	NA	Intergenic	Intergenic	-29025	NM_033157	800	Hs.490203	NM_004342	ENSG00000122786	CALD1	CDM|H-CAD|HCAD|L-CAD|LCAD|NAG22	caldesmon 1	protein-coding
Interval_2702	chr2	225037809	225038722	+	0	NA	intron (NM_014689, intron 1 of 55)	intron (NM_014689, intron 1 of 55)	4203	NM_014689	55619	Hs.46578	NM_014689	ENSG00000135905	DOCK10	DRIP2|Nbla10300|ZIZ3	dedicator of cytokinesis 10	protein-coding
Interval_3014	chr22	46068415	46071013	+	0	NA	intron (NR_148973, intron 1 of 1)	intron (NR_148973, intron 1 of 1)	1307	NR_148973	642648	Hs.631363	NR_148973		LOC642648	-	uncharacterized LOC642648	ncRNA
Interval_2376	chr2	8469565	8471021	+	0	NA	Intergenic	Intergenic	113499	NR_110257	101929567	Hs.634706	NR_110257	ENSG00000236008	LINC01814	-	long intergenic non-protein coding RNA 1814	ncRNA
Interval_4225	chr7	2862606	2864222	+	0	NA	Intergenic	Intergenic	-19106	NM_001293092	2768	Hs.487341	NM_007353	ENSG00000146535	GNA12	NNX3|RMP|gep	G protein subunit alpha 12	protein-coding
Interval_103	chr1	33127231	33128281	+	0	NA	Intergenic	Intergenic	45578	NM_001301826	113451	Hs.101807	NM_052998	ENSG00000142920	AZIN2	ADC|AZI2|AZIB1|ODC-p|ODC1L|ODCp	antizyme inhibitor 2	protein-coding
Interval_346	chr1	172532000	172534009	+	0	NA	promoter-TSS (NM_001282751)	promoter-TSS (NM_001282751)	-114	NM_001282751	51430	Hs.204559	NM_014283	ENSG00000094975	SUCO	C1orf9|CH1|OPT|SLP1	SUN domain containing ossification factor	protein-coding
Interval_3106	chr3	36906966	36909058	+	0	NA	intron (NM_014831, intron 1 of 22)	intron (NM_014831, intron 1 of 22)	37042	NM_014831	9881	Hs.170999	NM_014831	ENSG00000168016	TRANK1	LBA1	tetratricopeptide repeat and ankyrin repeat containing 1	protein-coding
Interval_1612	chr15	64622560	64623443	+	0	NA	exon (NM_015042, exon 2 of 9)	exon (NM_015042, exon 2 of 9)	80280	NM_001301302	4947	Hs.744924	NM_002537	ENSG00000180304	OAZ2	AZ2	ornithine decarboxylase antizyme 2	protein-coding
Interval_848	chr11	46344957	46347771	+	0	NA	intron (NM_201533, intron 1 of 30)	intron (NM_201533, intron 1 of 30)	1097	NM_201533	8525	Hs.502461	NM_003646	ENSG00000149091	DGKZ	DAGK5|DAGK6|DGK-ZETA|hDGKzeta	diacylglycerol kinase zeta	protein-coding
Interval_1491	chr14	87992065	87993746	+	0	NA	intron (NM_001201402, intron 1 of 16)	CpG	277	NM_000153	2581	Hs.513439	NM_000153	ENSG00000054983	GALC	-	galactosylceramidase	protein-coding
Interval_1741	chr16	10987044	10988703	+	0	NA	intron (NM_015226, intron 9 of 22)	intron (NM_015226, intron 9 of 22)	43309	NM_015226	23274	Hs.35490	NM_015226	ENSG00000038532	CLEC16A	Gop-1|KIAA0350	C-type lectin domain containing 16A	protein-coding
Interval_2996	chr22	39900553	39901451	+	0	NA	promoter-TSS (NM_004810)	promoter-TSS (NM_004810)	-82	NM_004810	9402	Hs.517499	NM_004810	ENSG00000100351	GRAP2	GADS|GRAP-2|GRB2L|GRBLG|GRID|GRPL|GrbX|Grf40|Mona|P38	GRB2 related adaptor protein 2	protein-coding
Interval_764	chr10	125717606	125719459	+	0	NA	promoter-TSS (NM_015608)	promoter-TSS (NM_015608)	961	NR_033847	399821	Hs.535286	NR_033847	ENSG00000224023	EDRF1-DT	-	EDRF1 divergent transcript	ncRNA
Interval_1503	chr14	92585804	92587371	+	0	NA	intron (NM_024832, intron 3 of 9)	intron (NM_024832, intron 3 of 9)	10353	NM_001319987	79890	Hs.326822	NM_024832	ENSG00000100599	RIN3	-	Ras and Rab interactor 3	protein-coding
Interval_2565	chr2	128728045	128728706	+	0	NA	Intergenic	L1MEd|LINE|L1	-136225	NR_110278	101927881	Hs.570247	NR_110278		LOC101927881	-	uncharacterized LOC101927881	ncRNA
Interval_1734	chr16	4624466	4626311	+	0	NA	intron (NM_001142290, intron 1 of 16)	intron (NM_001142290, intron 1 of 16)	562	NM_015246	23295	Hs.526494	NM_015246	ENSG00000102858	MGRN1	RNF156	mahogunin ring finger 1	protein-coding
Interval_4250	chr7	12256927	12258849	+	0	NA	Intergenic	L2|LINE|L2	46594	NM_001134232	54664	Hs.396358	NM_018374	ENSG00000106460	TMEM106B	HLD16	transmembrane protein 106B	protein-coding
Interval_671	chr10	73874743	73876394	+	0	NA	promoter-TSS (NM_001320898)	promoter-TSS (NM_001320898)	-977	NM_172171	818	Hs.523045	NM_001222	ENSG00000148660	CAMK2G	CAMK|CAMK-II|CAMKG	calcium/calmodulin dependent protein kinase II gamma	protein-coding
Interval_3719	chr5	119339726	119341216	+	0	NA	intron (NM_001286814, intron 1 of 1)	intron (NM_001286814, intron 1 of 1)	7296	NM_001286814	25816	Hs.618488	NM_014350	ENSG00000145779	TNFAIP8	GG2-1|MDC-3.13|NDED|SCC-S2|SCCS2	TNF alpha induced protein 8	protein-coding
Interval_108	chr1	37514736	37515676	+	0	NA	promoter-TSS (NM_022756)	promoter-TSS (NM_022756)	-440	NM_001270876	64769	Hs.17118	NM_022756	ENSG00000163875	MEAF6	C1orf149|CENP-28|EAF6|NY-SAR-91	MYST/Esa1 associated factor 6	protein-coding
Interval_2586	chr2	144490004	144491316	+	0	NA	intron (NM_001171653, intron 2 of 8)	intron (NM_001171653, intron 2 of 8)	-28954	NR_040248	100303491	Hs.560789	NR_040248	ENSG00000238057	ZEB2-AS1	ZEB2-AS|ZEB2AS|ZEB2NAT	ZEB2 antisense RNA 1	ncRNA
Interval_241	chr1	111636419	111639021	+	0	NA	intron (NM_001010935, intron 2 of 8)	intron (NM_001010935, intron 2 of 8)	-17322	NR_160737	107985184		NR_160737		LOC107985184	-	uncharacterized LOC107985184	ncRNA
Interval_403	chr1	204516158	204516992	+	0	NA	intron (NM_001278517, intron 1 of 7)	CpG	169	NM_002393	4194	Hs.497492	NM_002393	ENSG00000198625	MDM4	HDMX|MDMX|MRP1	MDM4 regulator of p53	protein-coding
Interval_4247	chr7	8125803	8126526	+	0	NA	intron (NR_146928, intron 13 of 14)	intron (NR_146928, intron 13 of 14)	135888	NM_001350825	3382	Hs.487561	NM_004968	ENSG00000003147	ICA1	ICA69|ICAp69	islet cell autoantigen 1	protein-coding
Interval_1927	chr17	29301548	29302796	+	0	NA	Intergenic	AluSq2|SINE|Alu	-8024	NM_020772	57532	Hs.462598	NM_020772	ENSG00000108256	NUFIP2	182-FIP|82-FIP|FIP-82|PIG1	nuclear FMR1 interacting protein 2	protein-coding
Interval_650	chr10	63388344	63389019	+	0	NA	intron (NM_001322258, intron 1 of 24)	L1M2|LINE|L1	-15633	NR_031566	100302150		NR_031566	ENSG00000221063	MIR1296	MIRN1296|hsa-mir-1296|mir-1296	microRNA 1296	ncRNA
Interval_2918	chr21	37225405	37226545	+	0	NA	intron (NM_001331018, intron 4 of 4)	intron (NM_001331018, intron 4 of 4)	17472	NR_026719	257203	Hs.505159	NM_148675	ENSG00000230366	DSCR9	NCRNA00038	Down syndrome critical region 9	ncRNA
Interval_4332	chr7	69824302	69825024	+	0	NA	intron (NM_015570, intron 1 of 18)	intron (NM_015570, intron 1 of 18)	226188	NM_015570	26053	Hs.21631	NM_015570	ENSG00000158321	AUTS2	FBRSL2|MRD26	activator of transcription and developmental regulator AUTS2	protein-coding
Interval_1239	chr13	20119949	20121418	+	0	NA	Intergenic	MER51A|LTR|ERV1	17982	NR_126380	104355137	Hs.578016	NR_126380	ENSG00000236076	LINC01072	-	long intergenic non-protein coding RNA 1072	ncRNA
Interval_4793	chr9	96240800	96241916	+	0	NA	intron (NM_000197, intron 9 of 10)	MER53|DNA|hAT	-5105	NR_146524	105376162	Hs.662614	NR_146524	ENSG00000232283	HSD17B3-AS1	-	HSD17B3 antisense RNA 1	ncRNA
Interval_4486	chr8	23160771	23161621	+	0	NA	intron (NM_003840, intron 1 of 8)	intron (NM_003840, intron 1 of 8)	2831	NM_003840	8793	Hs.213467	NM_003840	ENSG00000173530	TNFRSF10D	CD264|DCR2|TRAIL-R4|TRAILR4|TRUNDD	TNF receptor superfamily member 10d	protein-coding
Interval_4547	chr8	59664249	59665347	+	0	NA	Intergenic	MER44D|DNA|TcMar-Tigger	545588	NR_149030	100505501		NR_149030		LOC100505501	-	uncharacterized LOC100505501	ncRNA
Interval_4068	chr6	106511061	106514230	+	0	NA	exon (NM_001624, exon 1 of 20)	exon (NM_001624, exon 1 of 20)	790	NM_001624	202	Hs.724262	NM_001624	ENSG00000112297	CRYBG1	AIM1|ST4	crystallin beta-gamma domain containing 1	protein-coding
Interval_2505	chr2	85408354	85409767	+	0	NA	intron (NM_001256139, intron 1 of 9)	L2c|LINE|L2	772	NM_001320732	822	Hs.516155	NM_001747	ENSG00000042493	CAPG	AFCP|HEL-S-66|MCP	capping actin protein, gelsolin like	protein-coding
Interval_3707	chr5	107387788	107388651	+	0	NA	intron (NM_001962, intron 2 of 4)	intron (NM_001962, intron 2 of 4)	282718	NM_001962	1946	Hs.288741	NM_001962	ENSG00000184349	EFNA5	AF1|EFL5|EPLG7|GLC1M|LERK7|RAGS	ephrin A5	protein-coding
[truncated: 4,290 more rows]

## Sheet: ChIPseq_NK_IL2_D6
Supplementary Table 4. ChIP-seq consensus peaks in NK-IL2-D6 annotated by Homer
[truncated: 2,138 more rows]

## Sheet: ChIPseq_NK_F_late
Supplementary Table 5. ChIP-seq consensus peaks in NK-F-late annotated by Homer
[truncated: 1,552 more rows]

## Sheet: ATACseq_NK_F_D13_vs_CD56Dim
Chr	Start	End	Peak_ID	baseMean	log2FoldChange	lfcSE	stat	pvalue	padj	Gene.Name	Distance.to.TSS	Gene.Type	Annotation
[truncated: 66,524 more rows]

[truncated: 12 more sheets: ATACseq_NK_IL2_D6_vs_CD56Dim, ATACseq_NK_F_D13_vs_NK_IL2_D6, Footprint_NK-F-D13_vs_CD56Dim, Footprint_NK-IL2-D6_vs_CD56Dim, Footprint_NK-F-D13_vs_NK-IL2_D6, RIME, APEX2, Fig. 2E KEGG, Fig. 3B KEGG, Fig. 4E KEGG, Fig. 5B KEGG, Fig. 5C KEGG]
